# Supplementary material for: Benchmarking differential expression analysis tools for RNA-Seq: normalization-based vs. log-ratio transformation-based methods
Source: BMC Bioinformatics. 2018 Jul 18;19:274. doi: 10.1186/s12859-018-2261-8 (PMC6052553; doi:10.1186/s12859-018-2261-8)
Supplement: Supplementary file 1 — Estimated relative abundance for Rollins et al. data (by slFMD method). This table contains the relative transcript abundances as estimated using the slFMD procedure. (CSV 6166 kb) [file 12859_2018_2261_MOESM1_ESM.csv]

	RM0010M_quant.sf	RM0021M_quant.sf	RM0034M_quant.sf	RM0039M_quant.sf	RM0045M_quant.sf	RM0061M_quant.sf	RM0082M_quant.sf	RM0087M_quant.sf	RM0092M_quant.sf	RM0094M_quant.sf	RM0106M_quant.sf	RM0108M_quant.sf	RM0118M_quant.sf	RM0127M_quant.sf	RM0135M_quant.sf	RM0169M_quant.sf	RM0170M_quant.sf	RM0171M_quant.sf	RM0179M_quant.sf	RM0189M_quant.sf
Rm268032t1	0	0	0	0	0	0	0	0	0	0	0	0	0	0	0	0	0	0	0	0
Rm105713d3528719t1	1.22419	0	1.26336	1.25246	0	0	1.26251	0	0	1.27786	0	0	0	1.23398	0	0	1.23954	0	1.23037	0
Rm53907t1	6.12093	21.9053	44.2177	13.7771	10.1291	7.34176	11.3626	47.2255	37.803	72.8382	18.4917	12.5168	3.74131	9.87186	3.79727	13.8876	11.1558	12.5117	55.3667	8.55758
Rm85418d9303871t1	45.133	5.15418	13.897	3.75739	1.26614	20.8017	5.05005	1.27637	2.5202	0	9.13363	59.9427	61.1081	23.4457	46.642	8.83754	45.8628	5.00467	0	6.11256
Rm23058d3710920t3	0	0	0	0	0	0	0	0	0	0	0	0	0	0	0	0	0	0	0	0
Rm48409d3446719t1	15.9144	25.7709	15.1603	23.7968	22.7905	7.34176	12.6251	21.6982	18.9015	43.4474	16.0261	10.0134	8.72973	18.5097	7.59455	16.4126	13.6349	26.2745	7.38223	19.5602
Rm81297d6964896t1	0	0	0	0	0	0	0	0	0	1.27786	0	0	0	2.46797	0	0	2.47907	1.25117	0	0
Rm86325t1	0	0	0	0	0	1.22363	0	0	0	1.27786	0	0	0	0	0	0	0	0	0	0
Rm53079t11	0	0	0	0	0	0	0	0	0	0	0	0	0	0	0	0	0	0	0	0
Rm74125d5360572t1	0	0	0	0	1.26614	1.22363	0	0	0	0	0	1.25168	0	0	0	0	0	0	0	0
Rm44620d6024712t7	0	1.28854	0	2.50493	0	0	1.26251	0	1.2601	0	0	1.25168	1.2471	1.23398	0	2.52501	0	1.25117	2.46074	0
Rm57465d2528272t1	0	0	0	0	0	0	0	0	0	0	0	0	0	0	0	0	0	0	0	0
Rm526999t1	0	0	0	0	0	0	0	0	0	0	0	0	0	0	0	0	0	0	0	0
Rm1282d721244t9	93.0258	187.004	178.353	89.5748	63.9826	83.9781	78.9556	194.004	221.254	95.5749	32.3565	58.3301	104.464	153.318	84.7591	125.07	48.1596	37.6671	108.166	112.202
Rm12870d9210581t2	0	0	0	0	0	0	0	0	0	0	0	0	0	0	0	0	0	0	0	0
Rm99367t1	0	0	0	0	0	0	0	0	0	0	0	0	0	0	0	0	0	0	0	0
Rm52935t1	3.67256	0	3.79009	2.50493	1.26614	2.44725	1.26251	5.10546	5.04041	6.38932	0	1.25168	1.2471	7.4039	3.79727	5.05002	3.71861	2.50234	6.15186	2.44502
Rm101668d6084298t1	0	0	1.26336	0	1.26614	0	0	0	0	0	0	1.25168	0	0	0	0	0	0	0	0
Rm80689d4602324t1	0	0	0	0	0	0	0	0	0	0	0	1.25168	0	0	0	0	0	0	0	0
Rm38993d1458257t4	2.44837	2.57709	2.52672	1.25246	0	0	0	1.27637	2.09876	1.27786	0	1.9889e-07	0	1.23398	1.26576	6.31253	0	0	2.46074	2.44502
Rm83810d6068849t3	0	0	0	0	1.26614	0	0	0	0	0	0	0	0	0	0	0	0	0	1.23037	0
Rm233968d6186411t1	0	0	0	0	0	0	0	0	0	0	0	0	0	0	0	0	0	0	0	0
Rm50889t2	1.22419	0	0	1.25246	0	0	1.26251	0	0	1.27786	1.23278	1.25168	1.2471	0	0	1.26251	2.47907	1.25117	0	0
Rm60708d114763t1	0	0	0	2.50493	0	0	3.78754	0	0	0	1.23278	1.25168	1.2471	0	0	0	0	0	0	0
Rm72084d4592840t4	0	0	0	0	0	0	0	0	0	0	0	0	0	0	0	0	0	0	0	0
Rm208167d5456818t2	0	0	0	0	0	0	0	0	0	0	0	0	0	0	0	0	0	0	0	0
Rm9987d5221049t1	6.12093	0	2.52672	1.25246	0	2.44725	1.26251	1.27637	2.5202	6.38932	1.23278	6.2584	3.74131	2.46797	0	0	6.19768	2.50234	3.69112	0
Rm112812d6654875t4	0	0	0	0	0	0	0	0	0	0	0	0	0	0	0	0	0	0	0	0
Rm26784t4	0	0	0	0	0	0	0	0	0	0	0	0	0	0	0	0	0	0	0	0
Rm233300t1	0	0	0	0	0	0	0	0	0	0	0	0	0	0	0	0	0	0	0	0
Rm28021d6305181t1	3.67256	1.28854	0	0	0	0	1.26251	0	0	0	1.23278	1.25168	2.49421	0	0	1.26251	0	0	2.46074	2.44502
Rm204283t4	0	0	0	0	0	0	0	0	1.2601	0	0	0	1.2471	0	0	0	0	0	0	0
Rm43911d5321377t1	0	0	0	0	0	0	0	0	0	0	0	0	0	0	0	0	0	0	0	0
Rm88168d1636756t1	1.22419	0	0	0	0	0	0	0	0	1.27786	0	0	0	0	0	3.0982	0	2.50234	0	0
Rm230710t1	0	0	0	0	0	0	0	0	0	0	0	0	0	0	1.26576	0	0	0	0	0
Rm10198t8	71.0028	45.099	96.0155	117.732	82.2989	89.3248	136.351	156.993	241.939	209.57	106.019	70.0941	63.6023	91.3147	24.0494	88.3754	53.3001	121.363	109.503	75.7957
Rm11378d7746395t1	3.67256	15.4625	21.4772	35.069	13.9275	4.89451	11.3626	17.8691	71.8258	24.2794	4.93111	5.00672	0	4.93593	2.53152	8.83754	1.23954	12.5117	6.15186	7.33507
Rm21762d8085163t2	0	0	0	0	0	0	0	0	0	0	0	0	0	0	0	0	0	0	0	0
Rm69766d847171t1	0	0	0	0	0	0	0	0	0	0	0	0	0	0	0	0	0	0	0	0
Rm72696d1898868t1	0	0	1.26336	0	1.26614	0	0	1.27637	0	0	0	0	0	0	0	0	0	0	0	0
Rm13948d3319394t2	96.7107	36.0792	31.584	21.2919	39.2502	25.6962	20.2002	34.4619	34.0227	37.0581	29.5867	71.3458	71.0849	38.2535	13.9233	37.8752	58.2582	42.5397	54.1364	13.4476
Rm14928t3	1.22419	0	0	1.25246	0	0	0	0	0	1.27786	0	0	1.2471	0	0	0	0	3.7535	0	0
Rm186700d6150783t1	0	0	0	0	0	0	0	0	0	0	0	0	0	0	0	0	0	0	0	0
Rm36816d257392t3	3.67256	2.57709	6.31681	0	1.26614	2.44725	3.78754	2.55273	0	1.27786	4.93111	10.0134	4.98841	6.16991	7.59455	2.52501	1.23954	3.7535	9.84298	6.11256
Rm13465d578136t2	5.30552	36.9451	29.1335	64.2839	23.7537	18.1587	13.1789	27.4705	34.6178	9.55674	18.6843	3.04676	11.5922	19.2847	34.5539	42.7231	17.6403	6.65428	28.9654	27.0742
Rm282036d5122705t1	0	0	0	0	0	0	0	0	0	0	0	0	0	1.23398	0	0	0	0	1.23037	0
Rm26720d1140180t4	1.22419	0	1.26336	3.75739	0	0	2.52503	1.27637	1.2601	1.27786	1.23278	1.25168	0	1.23398	0	0	0	0	0	1.22251
Rm10377d4435218t2	53.8642	65.7158	116.229	110.217	138.009	89.3248	101.001	128.913	365.429	152.066	14.7933	65.0874	43.6486	59.2312	21.5179	74.4878	61.9768	78.8236	105.812	56.2355
Rm14770d7761069t9	0	0	0	0	0	0	0	0	1.2601	0	0	0.262318	0	0	0	0	0	0	1.23037	0
Rm151131d7625479t1	0	0	0	0	0	0	0	0	0	0	0	0	0	0	0	0	0	0	0	0
Rm1310d1534839t1	24.4837	6.44272	7.58017	3.75739	5.06455	7.34176	8.83759	6.38183	5.04041	12.7786	2.46556	12.5168	17.4595	2.46797	7.59455	11.3626	9.91629	7.50701	1.23037	3.66753
Rm20140d6899554t1	69.7786	39.3123	47.6536	62.0215	67.3604	33.6325	45.2001	19.9386	330.481	289.405	33.7933	68.0486	41.1783	30.4473	15.1891	28.5609	15.0366	112.605	33.22	8.61529
Rm14425d6274664t2	25.7079	88.9095	59.378	26.3017	39.2502	17.1308	35.3504	49.7783	75.6061	76.6718	36.9833	66.3391	54.8726	38.2535	44.3015	60.6003	35.9466	33.7815	17.2252	37.8978
Rm35092d7499261t1	0	0	0	0	0	0	0	0	0	0	0	0	0	0	0	0	0	0	0	0
Rm154690d7280680t2	0	0	0	0	0	0	0	0	0	0	0	0	0	0	0	0	0	0	0	0
Rm124d3230840t8	0	0	0	0	0	0	0	0	0	0	0	0	0	0	0	0	0	0	0	0
Rm56210d4182498t1	0	0	1.26336	0	0	0	0	1.27637	0	0	0	3.75504	0	0	0	0	0	1.25117	1.23037	0
Rm472893t1	0	0	0	0	0	0	0	0	0	0	0	0	0	0	0	0	0	0	0	0
Rm28736d3387013t7	0	0	0	0	0	0	0	0	0	0	0	0	0	0	0	0	0	0	0	0
Rm123677d1391863t1	0	0	0	1.25246	0	2.44725	1.26251	0	0	2.55573	3.69833	2.50336	2.49421	0	1.26576	0	1.23954	1.25117	1.23037	1.22251
Rm71198d4980693t1	0	0	0	1.25246	0	0	0	0	0	0	0	0	0	0	0	0	0	0	0	0
Rm17343t37	0	0.591761	3.0942	3.21451	1.42179	1.40802	0	1.45464	6.47014	1.47935	2.67505	3.01287	1.54251	0	1.36846	1.85366	1.75131	0	0	2.77062
Rm102118d5386074t2	172.61	246.112	185.714	335.66	243.098	150.506	338.354	181.244	194.056	327.133	232.995	276.621	178.336	252.966	253.152	268.914	239.231	317.797	216.545	284.845
Rm338258t1	0	0	0	0	0	0	0	0	0	0	0	0	0	0	0	0	0	0	0	0
Rm21966d5636149t1	3.67256	7.73126	1.26336	2.50493	0	0	7.57508	11.4873	2.5202	7.66718	4.93111	1.25168	2.49421	6.16991	2.53152	2.52501	1.23954	1.25117	3.69112	4.89004
Rm109597d6855427t1	0	0	1.26336	0	0	0	0	0	0	0	0	0	0	0	0	0	0	1.25117	0	0
Rm44701d8136431t1	0	0	0	0	0	1.22363	0	0	0	0	0	0	0	0	0	0	0	1.25117	0	0
Rm143852d3893765t2	0	0	0	0	0	0	0	0	0	0	0	0	0	0	0	0	0	0	0	0
Rm13287d6529901t1	0	0	0	0	0	0	0	0	0	0	1.23278	1.25168	0	1.23398	0	0	0	0	0	0
Rm134749d5409890t1	0	0	1.26336	0	0	0	0	0	0	0	0	0	0	0	0	0	0	0	0	0
Rm113088t13	0	0	0	0	0	0	0	0	0	0	0	0	0	0	0	0	0	0	0	0
Rm25857d792893t2	1.22419	0	0	0.10794	1.26614	0	0	0	0.591644	0	0	1.25168	0	0	0	0	0	0	0	0
Rm13182d3315178t9	0	0	0	0	0	0	0	0	0	0	0	0	0	0	0	0	0	0	0	0
Rm115481t4	0	0	0	0	0	0	0	0	0	0	0	0	0	0	0	0	0	1.25117	0	0
Rm8090d6255073t9	536.283	220.404	974.673	738.892	336.28	674.019	815.905	1638.15	1426.01	414.028	1071.86	595.301	346.927	891.877	188.725	345.891	535.01	1129.58	1853.63	1054.76
Rm12487d7053827t5	0	0	0	0	0	0	0	0	0	0	1.78778	0	0	0	0	0	0	0	0	3.18342e-08
Rm12771t5	1.22419	0	0	0	0	0	0	0	0	2.55573	0	2.50336	0	1.23398	0	0	0	0	1.23037	0
Rm90810d6631481t3	0	0	0	0	0	0	0	0	0	0	0	0	0	0	0	0	0	0	0	0
Rm54828d3801976t1	0	0	0	0	0	0	0	0	0	0	1.23278	0	0	0	0	0	0	0	0	0
Rm131644d8733507t1	0	0	0	0	0	0	0	0	0	0	0	0	0	0	0	0	0	0	0	0
Rm169357d3569505t1	0	0	0	0	0	0	0	0	0	0	0	0	0	0	0	0	0	0	0	0
Rm115243d506553t1	1.22419	0	2.52672	0	0	0	0	0	0	0	0	0	0	0	0	0	0	0	0	0
Rm160046d6126944t1	0	0	0	0	0	0	0	0	0	0	0	0	0	0	0	0	0	0	0	0
Rm147691d3558879t1	0	0	0	0	0	0	0	0	0	0	0	0	0	0	0	0	0	0	0	0
Rm18189d6284718t1	0	0	0	0	0	0	0	0	0	0	0	0	0	0	0	0	0	0	7.38223	0
Rm44632d6580425t2	2.44837	1.28854	3.79009	3.75739	1.26614	4.89451	0	2.55273	3.7803	0	2.46556	5.00672	2.49421	1.23398	5.06303	5.05002	3.71861	1.25117	3.69112	0
Rm24950d5987999t8	37.9498	68.2928	54.3246	67.633	69.6375	19.578	34.0879	53.6074	94.5076	58.7817	56.7078	36.2987	11.2239	60.4652	21.5179	42.9252	21.0721	6.25584	45.5238	8.55758
Rm77489t3	1.22419	5.15418	5.05345	2.50493	0	1.22363	2.52503	1.27637	1.2601	0	0	6.2584	0	1.23398	2.53152	2.52501	3.71861	0	3.69112	1.22251
Rm338981t1	0	0	0	0	0	0	0	0	0	0	0	0	0	0	0	0	0	0	0	0
Rm143389d3556364t1	0	0	0	0	0	0	0	0	0	0	0	0	0	0	0	0	0	0	0	0
Rm172253t1	0	3.86563	0	0	0	0	0	0	0	0	0	0	0	0	0	0	0	1.25117	0	0
Rm67233t3	0	6.44272	0	3.75739	0.822566	2.44725	0	3.8291	0	0	0	0	0	0	0	0	0	0	1.23037	0
Rm11152t1	519.64	1419.74	1420.12	2781.22	2363.77	2775.94	2077.01	2356.34	2681.26	2868.02	654.916	573.782	181.113	458.743	50.6303	644.889	406.732	1114.45	1371.99	373.158
Rm77458d1196832t1	0	5.15418	0	1.25246	6.33068	3.67088	0	1.27637	18.9015	6.38932	2.46556	1.25168	2.49421	0	0	3.78752	0	1.25117	0	0
Rm13643d4850606t4	12.2419	10.3084	10.1069	5.00985	16.4598	9.78901	22.7252	16.5928	12.601	15.3344	3.69833	21.2786	9.97683	6.16991	15.1891	31.5626	12.3954	8.75817	12.3037	7.33507
Rm19072d221542t5	6223.76	19204.5	12308.9	11213.3	9408.66	8485.85	11630.3	19917.7	16235.1	14386.2	9341.99	12717.1	13836.6	11779.6	15738.4	13671.7	8236.72	10474.8	19409.1	11234.9
Rm17339d8343314t3	0	1.46773	0	0	0	0	0	0	0	0	0	0	0	0	0	0	0	0	1.23037	0
Rm10944d6524476t2	22.0354	23.1938	56.8513	43.8362	18.9921	26.9198	40.4004	65.0946	64.2652	28.113	28.3539	35.0471	21.2008	27.1476	1.26576	16.4126	19.8326	56.3025	39.3719	34.2303
Rm28699d9240914t1	23.2595	21.9053	46.7444	52.6035	18.9921	34.2616	34.0879	38.291	41.5833	46.0031	29.5867	46.3122	27.4363	13.5738	2.53152	32.8251	16.114	35.0327	27.0682	24.4502
Rm57595d1335512t1	0	2.57709	1.26336	1.25246	1.26614	0	1.26251	2.55273	8.82071	2.55573	2.46556	1.25168	2.49421	3.70195	0	2.52501	2.47907	1.25117	6.15186	1.22251
Rm42054d4547645t1	2.44837	1.28854	1.26336	0	1.26614	1.22363	2.52503	10.2109	1.2601	0	3.69833	3.75504	0	6.16991	0	0	2.47907	3.7535	1.23037	6.11256
Rm37690d6320515t3	0	0	0	0	0	0	0	0	0	0	0	0	0	0	0	0	0	0	0	0
Rm100647d6984423t1	444.88	369.29	364.185	411.423	171.664	353.144	164.775	129.466	93.5107	246.423	342.236	666.003	6036.78	325.518	1242.95	313.354	744.831	461.345	239.402	588.827
Rm18830t3	3.67256	0	2.52672	0	0	0	2.52503	1.27637	0	0	0	1.25168	4.98841	1.23398	2.53152	1.26251	6.19768	3.7535	1.23037	0
Rm101787d8461612t1	0	0	0	0	0	0	0	0	0	0	0	0	0	0	0	0	0	0	0	0
Rm3438d3601152t7	4.89675	1.82229	3.56839	1.77228	3.57307	3.67079	2.52503	5.39486	5.3473	5.40251	1.23278	1.76853	0	3.48104	1.78928	0	1.23954	3.52111	1.73851	0
Rm1715d6230470t2	110.177	211.321	185.714	239.221	192.453	215.358	361.079	266.76	433.475	279.852	99.855	168.977	244.432	213.479	325.3	348.452	163.619	269.001	291.598	314.185
Rm74046d4207264t1	0	0	0	0	0	0	0	0	0	0	0	0	0	0	0	0	0	0	0	0
Rm47358d1467906t1	4.89675	1.28854	5.05345	2.50493	3.79841	1.22363	3.78754	2.55273	1.2601	1.27786	1.23278	1.25168	3.74131	4.93593	0	1.26251	0	3.7535	2.46074	1.22251
Rm230318t5	0	0	0	0	0	0	0	0	0	0	0	0	0	0	0	0	0	0	0	0
Rm11799t10	124.867	198.436	120.019	161.568	126.614	78.3121	178.014	326.75	538.063	371.858	73.9667	82.6109	115.981	107.357	39.2385	130.038	75.6117	153.894	121.807	74.5732
Rm14295d4456175t8	28.1563	158.491	66.9582	279.299	150.67	97.8901	203.265	135.295	350.308	204.458	93.6911	52.5706	51.1312	99.9526	91.1346	142.663	50.821	92.5864	86.126	128.364
Rm89184d9122279t1	0	0	0	0	0	0	0	0	0	0	0	0	0	0	0	0	0	0	0	0
Rm107699t1	0	0	0	0	0	0	0	0	0	0	0	0	0	0	0	0	0	0	0	0
Rm10131d6522477t1	144.454	126.277	174.344	286.814	235.501	135.823	162.864	195.284	352.828	307.965	156.563	183.997	180.83	134.504	45.5673	172.963	161.14	271.503	187.017	119.806
Rm8067t1	0	1.28854	1.26336	0	1.26614	2.44725	0	0	0	0	0	0	0	0	0	0	0	0	1.23037	0
Rm18272d3689106t1	14.6902	29.6365	22.7405	18.787	35.4518	11.0126	8.83759	10.2109	28.9823	14.0565	13.5606	11.2651	13.7181	3.70195	8.8603	18.9376	12.3954	21.2699	14.7645	2.44502
Rm1796d3589257t6	153.222	219.983	75.8017	182.141	198.058	89.3248	175.552	161.775	655.316	292.797	68.1312	108.221	82.3088	112.417	44.754	112.177	89.7733	202.046	138.362	98.2862
Rm157875d8243790t1	0	0	0	0	0	0	0	0	0	0	0	0	0	0	0	0	0	0	0	0
Rm38530d6919979t1	0	0	0	1.88305	0	0	0	0	0	0	0	0	0	0	0	1.42728	0	0	0	0
Rm2692d7701893t2	0	0	0	0	0	0	0	0	0	0	1.23278	0	0	0	0	0	0	0	0	0
Rm127230d5404879t1	0	0	0	0	0	0	0	0	0	0	0	0	0	0	0	0	0	0	0	0
Rm10409t6	0	0	0	0	0	0	0	0	0	0	0	0	0	0	0	0	0	0	0	0
Rm6278d7721350t4	0	0	24.457	0	0	0	0	0	0	0	0	0	0	0	0	0	7.22301	0	19.4708	0
Rm7668d8029643t8	0	0	0	0	0	0	0	0	0	0	0	0	0	0	0	0	0	0	0	0
Rm57955t8	1.22419	1.28854	2.52672	2.50493	0	0	0	0	0	2.55573	1.23278	1.25168	1.2471	0	0	0	2.47907	1.25117	0	0
Rm4657d3609532t5	1.22419	5.15418	3.79009	2.50493	3.79841	8.56539	17.6752	7.65819	15.1212	16.6122	3.69833	3.75504	2.49421	2.46797	0	1.26251	1.23954	2.50234	2.46074	1.22251
Rm1030d5545525t8	0	0	0	0	0	0	0	0	0	0	0	0	0	0	0	0	0	0	12.3037	0
Rm70595t2	0	0	1.26336	0	1.26614	0	1.26251	1.27637	3.7803	0	1.23278	0	0	1.23398	0	0	0	0	0	0
Rm94409d9314095t1	0	0	0	0	0	0	0	0	0	0	0	0	0	0	0	0	0	0	0	0
Rm2770d3984835t2	2.44837	0	0	0	0	0	0	0	0	0	1.23278	0	2.49421	2.46797	0	0	1.23954	0	0	0
Rm93038d6633807t1	0	0	0	0	0	0	1.26251	0	0	0	0	0	0	0	0	0	0	0	1.23037	0
Rm78d716088t10	1.22419	0	0	0	0	0	1.26251	1.27637	0	0	0	0	0	0	0	0	0	0	0	0
Rm46134d5686723t7	3788.86	10664	7739.36	13155.9	10878.6	4384.25	8981.52	16828.9	17591	14583	3282.89	4524.83	4095.49	6590.7	3112.5	8282.04	2924.07	5781.65	6974.98	3169.97
Rm10852d4037460t2	0	0	0	0	0	0	0	0	0	0	0	0	0	0	0	0	0	0	0	0
Rm410677t1	0	0	0	0	0	0	0	0	0	0	0	0	0	0	0	0	0	0	0	0
Rm149968d5780660t1	0	0	2.52672	0	0	0	0	1.27637	0	1.27786	0	1.25168	1.2471	0	0	1.26251	0	1.25117	0	0
Rm1301d5899692t5	4.89675	29.6365	6.26934	46.338	14.7558	11.5663	22.7252	26.2525	81.3194	33.2245	9.86223	4.34172	7.72586	6.55481	10.1261	6.6193	0.0355145	8.75817	12.3037	11.8712
Rm520763t1	0	0	0	0	0	0	0	0	0	0	0	0	0	0	0	0	0	0	0	0
Rm15881d4064441t1	2.44837	1.28854	1.26336	1.25246	0	0	1.26251	1.27637	3.7803	0	1.23278	1.25168	1.2471	1.23398	0	0	0	0	2.46074	1.22251
Rm109643d6855473t1	0	0	0	0	0	0	0	0	0	0	0	0	0	0	0	0	0	0	0	0
Rm54405d5698380t3	0	1.28854	0	0	1.26614	2.44725	0	0	2.5202	0	0	1.25168	2.49421	0	1.26576	1.26251	0	0	0	0
Rm14889d4856506t3	0	0	0	0	0	0	0	0	0	0	0	0	0	0	0	1.26251	0	1.25117	0	0
Rm40651t3	1.22419	5.15418	6.31681	1.25246	5.06455	6.11813	6.31257	26.8037	20.1616	10.2229	1.23278	1.25168	4.98841	4.93593	1.26576	3.78752	2.47907	1.25117	8.6126	1.22251
Rm97957d3858863t1	0	0	0	0	0	0	0	1.27637	0	0	0	0	0	0	0	0	0	0	0	0
Rm34630d3408102t3	0	1.28854	0	0	0	1.22363	1.26251	0	5.04041	2.55573	2.46556	2.50336	0	2.46797	0	1.26251	0	0	0	0
Rm105528d1527306t1	0	0	0	0	0	0	0	0	0	0	0	0	0	0	0	0	0	0	0	0
Rm132776d1235893t1	0	0	0	0	0	0	0	0	0	0	0	0	0	0	0	0	0	0	0	0
Rm11423d5945789t1	0	0	0	0	0	0	0	0	0	0	0	0	0	0	0	0	0	0	0	0
Rm10034d37146t1	361.135	498.667	361.322	634.999	640.665	403.797	420.417	354.83	1161.81	792.276	253.952	463.122	374.131	487.423	278.467	515.102	363.184	457.927	278.064	343.526
Rm27234d5650632t1	0	0	0	0	0	0	0	0	0	0	0	0	0	0	0	0	0	0	0	0
Rm410d5894678t6	5.44527	39.9914	28.6129	39.4649	37.3187	26.4321	33.8059	50.3427	104.002	56.5137	26.846	13.3647	6.78101	13.8577	25.9454	15.786	10.888	5.66432	15.6174	13.4196
Rm48638d644391t1	0	1.28854	0	1.25246	1.26614	1.22363	2.52503	0	5.04041	2.55573	2.46556	0	0	1.23398	0	1.26251	0	1.25117	0	0
Rm233938t1	0	0	0	0	0	0	0	0	0	0	0	0	0	0	0	0	0	0	0	0
Rm422645t1	0	0	0	0	0	0	0	0	0	0	0	0	0	0	0	0	0	0	0	0
Rm4665d915690t1	1034.44	2041.05	2269	1743.43	1632.05	917.72	1992.25	3576.38	3266.18	1380.09	1198.26	1285.48	952.787	1610.35	1084.75	1160.24	778.429	1839.22	2132.23	1858.22
Rm25735t1	0	0	0	0	0	1.22363	0	0	0	0	0	0	0	0	0	0	0	1.25117	0	0
Rm134124d3887400t4	1.22419	7.73126	0	3.75739	7.59682	0	0	1.27637	1.2601	0	1.23278	0	1.2471	0	2.53152	3.78752	2.47907	1.25117	6.15186	0
Rm5961d4007038t3	4.89675	10.3084	13.897	75.1478	26.5889	84.4302	165.389	7.65819	11.3409	1.27786	30.8195	41.3055	7.48262	2.46797	1.26576	25.2501	8.67675	1.25117	2.46074	6.11256
Rm17389d57492t1	2.44837	18.0396	7.58017	21.2919	13.9275	3.67088	5.05005	10.2109	39.0631	15.3344	3.69833	6.2584	4.98841	6.16991	3.79727	6.31253	2.47907	1.25117	9.84298	1.22251
Rm193066t4	0	0	0	0	0	0	0	1.27637	2.5202	1.27786	0	0	0	0	0	0	0	0	0	0
Rm403t12	0	0	0	0	0	0	9.00071	2.13124	0	0	0	0	0	0	0	0	0	0	0	0
Rm27930d1142076t1	1.22419	1.28854	5.05345	1.25246	1.26614	0	3.78754	0	3.7803	0	0	1.25168	0	3.70195	0	0	0	0	1.23037	1.22251
Rm23384d8836771t3	6.64325	1.28854	7.36937	1.25246	0	0	0	1.27637	0	2.55573	0	7.45627	3.74064	4.26521	0	0	0	1.25117	0	0
Rm10634d2155960t10	574.885	4162.96	98.4498	473.338	294.904	6.02888	14.7881	576.041	1219.57	9954.42	47.5286	536.985	399.88	747.399	131.878	62.6129	190.406	1288.31	397.621	375.631
Rm1722d158876t9	5.75343	0	0	0	40.8263	18.079	0	0	33.7039	0	0	39.1923	0	0	0	18.2604	0	0	0	0
Rm45608d4554495t4	0	0	0	0	0	0	0	0	0	0	0	0	0	0	0	0	0	0	1.23037	0
Rm90614d9123544t3	0	0	0	0	0	0	0	1.27637	0	0	0	0	0	0	0	0	0	0	0	0
Rm136277t1	0	0	0	0	0	0	0	0	1.2601	1.27786	0	0	0	0	0	0	0	0	0	0
Rm173418d5433659t1	0	0	0	0	0	0	0	0	0	0	0	0	0	0	0	0	0	0	0	0
Rm5159d5195511t4	50.1916	194.57	89.6987	98.9446	69.6375	88.1011	161.602	183.797	163.813	90.7283	69.0356	90.121	122.216	85.1448	82.2743	85.8504	49.5815	81.3259	110.733	66.0156
Rm54179d9089098t1	0	1.28854	0	1.25246	0	0	0	2.55273	1.2601	0	1.23278	2.50336	0	0	0	0	0	0	1.23037	1.22251
Rm244977d4312495t1	0	0	0	0	0	0	0	0	0	0	0	0	0	0	0	0	0	0	0	0
Rm89690d6833849t1	0	0	0	0	0	0	0	0	0	0	0	0	0	0	0	0	0	0	0	0
Rm32844t6	0	0	0	0	0	0	0	0	0	0	0	0	0	0	0	0	0	0	0	0
Rm24692d5987356t2	8.56931	38.6563	26.5306	40.0182	27.7899	24.4725	29.0378	56.1601	168.77	61.2918	22.19	17.5266	26.1892	19.7437	15.1891	17.6751	8.67675	13.7628	23.1964	7.33507
Rm70169t6	0	0	1.26336	0	0	0	0	0	0	0	0	1.25168	0	0	0	0	0	1.25117	0	0
Rm47047d6332596t1	0	0	0	0	0	0	0	0	0	0	0	0	0	0	0	0	0	0	0	0
Rm22181t6	26.9321	78.6012	49.2711	179.102	93.6941	58.7341	84.5884	80.411	419.614	162.289	33.285	26.2853	38.6602	38.2535	25.3152	85.8504	29.7489	46.2932	31.9897	31.7853
Rm73257d6956380t1	0	0	0	0	0	0	0	0	0	0	0	0	0	0	1.26576	0	0	0	0	0
Rm269288t3	0	0	0	0	0	0	0	1.27637	1.2601	0	0	0	3.74131	0	0	0	0	0	1.23037	0
Rm10688t1	2.44837	1.28854	3.79009	5.00985	1.26614	3.67088	1.26251	6.38183	0	3.83359	1.23278	5.00672	2.49421	0	0	2.52501	0	2.50234	2.46074	3.66753
Rm19052d6751666t1	34.2772	275.748	152.867	409.556	278.55	95.4429	167.914	213.153	399.452	247.906	171.356	75.1008	108.498	90.0807	63.2879	69.4378	40.9047	161.401	142.723	134.476
Rm133100d3549818t1	0	0	0	0	0	0	0	0	0	0	0	0	0	0	0	0	0	0	0	0
Rm176876t1	0	0	0	0	0	0	0	0	0	0	0	0	0	0	0	0	0	0	0	0
Rm24668t6	0	0	0	0	0	0	0	0	0	0	0	0	0	0	0	0	0	0	0	0
Rm19421d5261027t1	0	0	0	0	0	0	0	0	0	0	0	0	0	0	0	0	0	0	0	0
Rm37989d2048739t2	0	0	0	0	0	0	0	0	0	0	0	0	0	0	0	0	0	0	0	0
Rm134378d4259867t1	0	0	0	0	0	0	0	0	1.2601	0	0	1.25168	0	0	0	0	1.23954	0	0	0
Rm34884d7137039t9	39.174	77.3126	80.8552	75.1478	67.1052	42.8269	53.0256	144.229	97.0278	152.066	50.5439	33.7954	49.8841	54.2952	10.1261	49.2377	39.6652	48.7955	76.2831	31.7853
Rm14147d5956020t1	115.364	51.8075	0	2.50493	21.7087	5.06356	0	63.3654	47.7066	23.3228	24.8159	20.5849	11.7795	76.724	40.2598	57.1959	41.7771	209.463	36.6387	85.9845
Rm22289d7459818t5	0	0	0	0	0	0	0	0	1.2601	0	0	0	0	0	0	0	0	0	0	0
Rm30110d1447197t1	5.7899e-06	2.43455e-05	1.26336	3.32188e-07	5.06455	1.64795e-05	1.12312e-07	1.78212e-07	9.44944e-06	12.7786	0	9.73822e-07	1.95018e-05	0	6.88484e-07	6.31253	4.99059e-06	0	1.19534e-05	1.06538e-05
Rm106052d1527887t1	0	0	0	0	0	0	0	0	0	0	0	0	0	0	0	0	0	0	0	0
Rm10139d4033155t10	28.1563	5.15418	78.3284	27.5542	46.8471	26.9198	39.1379	40.8437	15.1212	28.113	20.9572	27.537	17.4595	11.1058	0	26.5126	23.5512	18.7675	17.2252	12.2251
Rm326441t1	0	0	0	0	0	0	0	0	0	0	0	0	0	0	0	0	0	0	0	0
Rm128319d5405632t4	0	0	0	0	0	0	0	0	0	0	0	0	0	0	0	0	0	0	0	0
Rm142105d892770t1	0	0	0	0	0	0	0	0	0	0	0	0	0	0	0	0	0	0	0	0
Rm114055d4631509t3	0	0	0	0	0	0	0	0	0	0	0	0	0	0	0	0	0	0	0	0
Rm113895t8	0	0	0	0	0	0	0	0	0	0	0	0	0	0	0	0	0	0	0	0
Rm146082d6426601t1	0	0	0	0	0	0	0	0	0	0	0	0	0	0	0	0	0	0	0	0
Rm9571d8797752t9	0	0	0	0	0	0	0	0	0	0	0	0	0	0	0	0	0	0	0	0
Rm67163d6606333t1	0	0	0	0	0	0	0	0	0	1.27786	0	1.25168	1.2471	1.23398	0	0	0	0	0	0
Rm55835d3803835t1	0	0	0	0	0	0	0	0	0	0	0	0	0	0	0	0	0	0	0	0
Rm185277t2	0	0	0	0	0	0	0	0	0	0	0	0	0	0	0	0	0	0	0	0
Rm45660d4945197t2	0	0	1.26336	1.25246	0	1.22363	3.78754	6.38183	2.5202	3.83359	1.23278	1.25168	1.2471	0	0	1.26251	1.23954	0	1.23037	0
Rm67069d6949984t1	69.7786	38.6563	164.237	52.6035	69.6375	167.637	113.626	192.731	108.94	111.816	41.9145	119.965	42.2794	13.3866	2.53152	80.8004	58.2582	37.6143	63.9793	45.2329
Rm44457t1	11.0177	9.01981	1.26336	8.76725	1.26614	2.44725	2.52503	12.7637	3.7803	16.6122	14.7933	17.5235	21.2008	12.3398	5.06303	10.1	14.8744	11.2605	8.6126	18.3377
Rm3928d3604650t2	0	0	0	0	0	0	0	0	0	1.27786	0	0	0	0	0	0	0	0	0	0
Rm174328d7291570t1	0	0	1.26336	0	0	0	0	1.27637	0	0	1.23278	0	0	0	0	0	0	0	0	1.22251
Rm283066d5871612t1	0	0	0	0	0	0	0	0	0	0	0	0	0	0	0	0	0	0	0	0
Rm4309d5563809t2	133.436	78.6012	132.653	55.1084	68.3714	37.9324	58.0756	117.426	103.328	86.8948	27.1211	77.6042	124.71	82.6769	45.5673	64.3878	63.2164	60.0561	84.8957	36.6753
Rm47806d9264996t1	0	0	1.26336	1.25246	1.26614	0	3.78754	0	2.5202	1.27786	1.23278	2.50336	0	0	0	0	0	0	1.23037	0
Rm19785d5262410t1	4.89675	20.6167	17.6871	41.3313	22.7905	9.78901	26.5128	28.08	170.114	25.5573	3.69833	18.7752	16.2123	12.3398	3.79727	20.2001	6.19768	16.2652	14.7645	8.55758
Rm106000d6851799t1	0	0	0	0	0	0	0	0	0	0	0	0	0	0	0	0	0	0	0	0
Rm5570d5921046t1	209.505	101.316	83.0077	64.0761	58.3829	25.1547	36.535	166.671	96.4591	144.879	113.847	135.795	162.705	124.084	5.08365	97.4692	84.4549	210.9	87.6768	62.3864
Rm11412d8804097t1	61.3587	80.0438	16.453	46.085	71.7504	37.5344	68.2247	65.3766	58.9862	44.034	18.3661	51.2078	79.4784	0	27.4823	67.4488	23.3917	39.842	34.2716	19.4588
Rm34488d6566914t1	19.587	42.522	44.2177	50.0985	54.4439	44.0506	55.5506	58.7128	133.571	72.8382	23.4228	26.2853	27.4363	30.8496	11.3918	27.7751	19.8326	22.521	38.1415	12.2251
Rm46221d1323773t1	0	1.28854	0	0	0	0	0	0	3.7803	3.83359	1.23278	1.25168	0	0	0	1.26251	2.47907	1.25117	1.23037	0
Rm153617d6122593t2	0	0	0	0	0	0	0	0	0	0	0	0	0	0	0	0	0	0	0	0
Rm16429d9371078t1	0	0	0	0	0	0	0	0	1.2601	1.27786	0	0	1.2471	1.23398	0	3.40817	0	1.25117	0	2.44502
Rm109846d4241828t1	0	0	0	0	0	0	0	0	0	0	0	1.25168	1.2471	0	0	0	0	0	0	0
Rm27848d241761t1	0	0	0	0	0	0	0	0	0	0	0	0	0	0	0	0	0	0	0	0
Rm121298t7	0	0	0	0	0	0	2.66451	0	0	0	0	0	0	0	0	0	0	1.25117	0	0
Rm88793d6629385t1	0	0	1.26336	1.25246	0	0	0	0	0	0	0	0	0	0	0	0	0	0	1.23037	0
Rm138055d4262294t1	0	0	0	0	0	0	0	0	0	0	0	0	0	0	0	0	0	0	0	0
Rm74478d7883555t1	0	0	0	0	0	0	0	0	0	0	0	0	0	0	0	0	0	0	0	0
Rm93807t9	1.22419	0	18.9504	7.51478	0	2.44725	1.26251	12.7637	23.9419	7.66718	1.23278	11.2651	3.74131	2.46797	1.26576	11.3626	0	5.00467	6.15186	17.1152
Rm4806d2568491t3	0	0	0	0	0	0	0	0	0	0	0	0	0	0	0	0	0	0	0	0
Rm25160d74164t2	0	0	0	0	0	0	0	0	0	0	0	0	0	0	0	0	0	0	0	0
Rm56528d6343654t1	3.67256	0	1.26336	3.75739	1.26614	4.89451	0	1.27637	0	0	2.46556	0	1.2471	0	0	2.52501	0	0	2.46074	0
Rm12793d4048328t6	195.87	201.013	298.153	397.031	211.445	134.599	223.465	421.201	858.129	415.306	91.2256	210.282	153.394	161.652	44.3015	84.5879	102.882	242.727	179.634	141.811
Rm32699d1149576t1	0	0	0	0	0	0	0	0	0	0	0	0	0	0	0	0	0	0	0	0
Rm67390d6355245t3	0	0	0	0	0	0	0	0	0	0	0	0	0	0	0	0	0	0	0	0
Rm10045d6261530t1	0	0	0	0	0	0	0	0	0	0	0	0	0	0	0	0	0	0	0	0
Rm50428d5692980t1	0	0	0	0	0	0	0	0	0	0	0	0	0	0	0	0	0	0	0	0
Rm49409d2646473t2	0	3.86563	0	1.25246	1.26614	0	0	2.55273	0	1.27786	0	1.25168	3.74131	0	0	5.05002	1.23954	0	0	1.22251
Rm3777t11	183.628	130.143	146.55	235.463	307.671	203.122	244.928	222.088	543.104	357.802	170.123	204.024	268.127	243.095	101.261	210.838	159.9	168.908	164.87	146.701
Rm115105d1384819t1	0	0	0	0	0	0	0	0	0	0	0	0	0	0	0	0	0	0	0	0
Rm303835t1	2.44837	0	0	0	8.86296	2.44725	0	0	15.1212	0	0	7.51008	0	0	0	0	0	0	0	0
Rm125362d6407118t2	0	0	0	0	0	0	0	0	0	0	0	0	0	0	0	0	0	0	0	0
Rm159844t1	0	0	0	1.25246	0	0	0	0	0	0	0	0	0	0	0	0	0	0	0	1.22251
Rm109419d5015440t1	0	0	0	0	0	1.22363	0	0	0	0	0	0	0	0	0	0	0	0	0	0
Rm397d1937144t7	1.97185	1.28125	0	0	0.0529187	0	0	8.0963	0	1.66287	0	0	0	3.98377	0	0	0	0	2.21326	0
Rm106d7686473t2	66.1061	633.964	381.535	549.832	311.47	244.725	451.98	469.703	859.389	847.224	193.546	132.678	150.9	194.969	256.949	339.614	127.672	168.908	396.18	229.832
Rm69895d5355982t1	0	0	0	0	0	0	0	0	0	0	0	0	0	0	0	0	0	0	0	0
Rm103075d8462623t2	0	0	0	0	0	0	0	0	0	0	0	0	0	0	0	0	0	0	0	0
Rm36685d9067657t1	0	0	0	0	1.26614	0	0	0	0	0	0	0	0	1.23398	0	0	1.23954	0	0	0
Rm161573d6441804t1	0	0	0	0	0	0	0	0	0	0	0	0	0	0	0	0	0	0	0	0
Rm86507d4221022t1	0	0	0	0	0	0	0	0	0	0	0	0	0	0	0	0	0	0	0	0
Rm1486d6229472t1	156.696	150.76	459.864	305.601	308.937	174.979	246.19	939.405	582.167	208.292	102.321	317.927	162.123	264.072	154.422	405.264	378.059	280.262	230.08	264.062
Rm34901d5667400t2	0	3.86563	1.26336	1.25246	2.53227	2.44725	2.52503	3.8291	1.56514	2.55573	1.23278	3.75504	1.2471	0	1.26576	0	2.47907	2.50234	6.15186	0
Rm12775d4048276t10	101.607	508.975	243.829	427.09	311.47	119.915	203.265	382.91	486.399	305.409	218.202	196.514	261.892	191.267	225.305	174.226	198.326	281.513	282.986	206.604
Rm32116d8112709t1	0	0	0	0	0	0	0	0	0	0	0	0	0	0	0	0	0	1.25117	0	0
Rm19240d6287304t1	40.3982	19.3282	69.4849	30.0591	25.3227	11.0126	80.8008	100.833	46.6237	37.0581	64.1045	63.8357	72.332	30.8496	13.9233	44.1877	27.2698	30.028	19.686	30.5628
Rm18333d6540374t5	12.2419	6.44272	12.6336	10.0197	3.79841	11.0126	7.57508	5.10546	3.7803	21.7237	11.095	10.0134	13.7181	38.2535	21.5179	16.4126	24.7907	25.0234	11.0733	18.3377
Rm125943d4640008t1	0	0	0	0	0	0	0	0	1.2601	0	0	0	0	0	0	0	0	0	0	0
Rm109342t3	0	2.57709	1.26336	0	1.26614	1.22363	1.26251	2.55273	0	0	0	0	0	0	0	1.26251	0	0	0	0
Rm40016d1459505t2	1.22419	0	0	0	0	0	0	1.27637	0	0	0	0	0	0	0	0	0	0	0	1.22251
Rm27564d1443761t1	0	0	0	6.06547	0	6.63252	0	0	5.47669	3.20063	0	0	0	1.95848	0	0.0708571	0	0	0	1.22251
Rm44567d452606t1	0	0	1.26336	1.25246	0	0	0	1.91942	1.56469	0	0	0	0	0	1.26576	0	0	0	0	0
Rm1772d8767546t6	0	0	0	0	0	0	0	0	0	0	1.789	0	0	0	0	0	0	0	0	0
Rm105325d6390256t1	0	0	0	0	0	0	0	0	0	0	0	0	0	0	2.53152	0	0	0	0	0
Rm2496d5554022t8	0	7.73126	8.84353	23.7968	13.9275	2.44725	11.3626	10.2109	47.8838	25.5573	1.23278	5.00672	2.49421	4.93593	0	1.26251	0	2.50234	7.38223	2.44502
Rm79647d8443234t1	0	0	0	0	0	0	0	0	0	0	0	0	0	0	0	0	0	0	0	0
Rm295704d6217536t1	0	0	0	0	0	0	0	0	0	0	0	0	1.2471	0	0	0	0	0	0	0
Rm248207t3	0	0	0	0	0	0	0	0	0	0	0	0	0	0	0	1.26251	0	0	0	0
Rm136917d8226127t1	0	0	0	0	0	0	0	0	0	0	0	0	0	0	0	0	0	0	0	0
Rm27430t1	0	0	0	0	1.26614	0	0	0	0	0	0	0	0	0	0	0	0	0	0	0
Rm1570d6994883t6	0	0	0	0	0	0	0	0	0	0	0	0	0	0	0	0	0	0	0	0
Rm16482d8590904t2	0	0	0	0	0	0	0	0	0	0	0	0	0	0	0	0	0	0	0	0
Rm78003d5364538t1	0	0	0	0	0	0	0	0	0	0	0	0	0	0	0	0	0	0	0	0
Rm42395d636530t1	0	0	0	0	0	0	0	0	0	0	0	0	0	0	0	0	0	0	0	0
Rm19810d5629452t4	0	0	0	0	0	0	0	0	0	2.72045	0	0	0	0	1.28705	0	0	0	1.2631	0
Rm83217d1201492t2	2.44837	11.5969	0	11.2722	11.3952	2.44725	5.05005	2.55273	22.6818	8.94505	8.62945	1.25168	17.4595	4.93593	7.59455	2.52501	4.95815	1.25117	9.84298	8.55758
Rm6728d1544328t1	0	0	0	0	0	0	0	0	0	0	0	0	0	0	0	0	0	0	0	0
Rm140805d5037183t1	0	0	0	0	0	0	0	0	0	0	0	0	0	0	0	0	0	0	0	0
Rm5021d357958t5	0	0	1.34482	0	0	0	0	0	0	0	0	0	0	2.78299	0	0	0	1.42607	0	0
Rm60701d470130t1	0	1.28854	0	0	1.26614	0	1.26251	0	0	1.27786	0	0	1.2471	1.23398	1.26576	0	0	1.25117	0	0
Rm108099t2	0	0	0	0	0	0	0	0	0	0	0	0	0	0	0	0	0	0	0	0
Rm81032d6621209t4	0	0	0	0	0	0	0	0	0	0	0	0	0	0	0	0	1.23954	0	0	0
Rm237303t3	0	0	0	0	0	0	0	0	0	0	0	0	0	0	0	0	0	0	0	0
Rm43927d5683307t10	0	2.57709	0	0	3.79841	1.22363	0	2.55273	1.2601	6.38932	0	0	0	0	0	0	0	10.0093	19.686	4.89004
Rm40865d3771290t1	0	0	0	0	0	0	0	0	0	0	0	0	0	0	0	0	0	0	0	0
Rm120409d319726t1	0	2.57709	0	1.25246	0	0	0	2.55273	1.2601	2.55573	0	1.25168	0	1.23398	1.26576	1.26251	0	0	0	1.22251
Rm33337d4132590t2	0	0	0	0	0	0	0	0	1.2601	0	0	0	0	0	0	0	0	0	0	0
Rm59307d6043629t3	0	0	0	0	0	0	0	0	0	0	0	0	0	0	0	0	0	0	0	0
Rm243286d3926971t1	0	0	0	0	0	0	0	0	0	0	0	0	0	0	0	0	0	0	0	0
Rm82331t1	0	0	0	0	0	1.22363	0	0	0	0	0	0	0	0	0	0	0	0	0	0
Rm17253d3336736t5	0	0	0	0	0	0	0	0	0	0	0	0	0	0	0	0	0	0	22.1467	0
Rm20376d8353199t1	0	0	0	0	0	0	0	0	0	0	0	0	0	1.23398	0	0	0	0	0	0
Rm105441d5012297t1	0	0	0	0	0	0	0	0	0	0	0	0	0	0	0	0	0	0	0	0
Rm9d1727655t1	1.22419	8.43624	0	13.1923	0	11.3686	12.833	13.4445	9.72461	12.0092	0	20.9232	1.90386	12.6966	0	22.0821	0	1.37395	2.46074	6.11256
Rm105137d1526858t1	0	0	0	0	0	0	0	0	0	0	0	0	0	0	0	0	0	0	0	0
Rm128820d1233194t1	0	0	0	0	0	0	0	0	0	0	0	0	0	0	0	0	0	0	0	0
Rm45238d8137285t4	0	0	1.26336	0	0	0	0	0	0	0	0	1.25168	0	0	0	0	0	0	1.23037	0
Rm12751t2	72.227	157.202	68.2215	66.3806	45.5809	165.19	88.3759	146.782	50.4041	154.622	36.9833	155.208	67.3436	194.969	20.2521	143.926	50.821	136.377	145.184	51.3455
Rm15355d4858609t1	0	0	0	0	0	0	0	2.55273	0	0	1.23278	0	0	0	0	0	1.23954	0	0	1.22251
Rm137153d3889480t1	0	0	0	0	0	0	0	0	0	0	0	0	0	0	0	0	0	0	0	0
Rm91855d3852865t2	0	0	0	0	0	0	0	0	0	0	0	0	0	0	0	0	0	0	0	0
Rm12121d4044717t1	0	2.57709	0	0	0	0	0	0	0	0	0.616389	0	0	0	0	0.631253	0	0	0	1.22251
Rm23762d7465260t6	2213.33	3150.49	646.841	1682.06	2430.98	1126.96	2219.5	1677.14	3456.46	2776.8	924.584	2378.19	2949.4	1312.96	1377.14	1696.81	1990.7	1194.87	1466.6	731.062
Rm1388d1245161t5	0	0	0	0	0	0	0	0	0	0	1.23278	0	0	0	0	0	0	0	0	0
Rm12707d1783225t3	0	0	0	0	0	0	0	0	0	0	0	0	0	0	0	0	0	0	0	0
Rm283832d4729877t3	0	0	0	0	0	0	0	0	0	0	0	0	0	0	0	0	0	0	0	0
Rm105309d3865348t1	0	0	0	0	0	0	0	1.27637	0	0	0	0	0	0	0	0	0	0	0	0
Rm1180d7693214t2	3.67256	11.5969	2.52672	12.5246	20.2582	2.44725	3.78754	42.1201	51.6642	21.7237	2.46556	6.2584	6.23552	0	8.8603	1.26251	7.43722	3.7535	41.8326	12.2251
Rm12555d6741132t2	785.928	1745.98	1727.02	2092.87	2608.24	1195.48	1353.41	3018.6	6202.2	4325.57	796.375	926.244	705.861	1448.7	305.048	1074.39	896.185	1077.26	1530.58	702.944
Rm115588d6398884t1	0	1.28854	0	1.25246	0	1.22363	1.26251	0	0	0	2.46556	0	0	0	0	0	0	0	0	0
Rm23470t2	2.44837	19.3282	2.52672	13.7771	11.3952	3.67088	7.57508	30.6328	8.82071	25.5573	6.16389	3.75504	1.2471	1.23398	2.53152	3.78752	3.71861	10.0093	6.15186	7.33507
Rm40534d634150t3	3.67256	3.86563	2.52672	3.75739	0	4.89451	3.78754	5.10546	11.3409	7.66718	1.23278	0	4.98841	3.70195	10.1261	3.78752	0	3.7535	4.92149	0
Rm33478d1842819t2	7.34512	2.57709	16.4237	5.00985	5.06455	15.9071	27.7753	5.10546	7.56061	6.38932	6.16389	18.7752	9.97683	9.87186	7.59455	6.31253	7.43722	6.25584	6.15186	20.7827
Rm163946t1	0	0	1.26336	0	0	0	0	0	1.2601	0	0	0	1.2471	0	0	0	0	0	0	0
Rm24512d790192t1	0	0	0	0	0	0	0	0	0	0	0	0	0	0	0	0	0	0	0	0
Rm525824t1	0	0	0	0	0	0	0	0	0	0	0	0	0	0	0	0	0	0	0	0
Rm76047d4597436t1	0	0	0	0	0	0	0	0	0	0	0	0	0	0	0	0	0	0	0	0
Rm225479t5	0	0	0	0	0	0	0	0	0	0	0	0	0	0	0	0	0	0	0	0
Rm42d6985028t3	0	0	0	0	0	0	0	0	0	0	0	0	0	0	0	0	0	0	0	0
Rm78987d4989047t2	0	0	0	0	0	0	0	0	0	0	0	0	0	0	0	0	0	0	0	0
Rm25728d1297701t1	0	2.57709	3.79009	3.75739	2.53227	1.22363	1.26251	1.27637	2.5202	0	1.23278	1.25168	0	0	0	3.78752	1.23954	7.50701	3.69112	1.22251
Rm40206d3769558t8	0	0	0	0	0	0	0	0	0	0	0	0	0	0	0	0	0	0	0	0
Rm134556d705305t1	0	0	0	0	0	0	0	1.27637	0	0	0	0	0	0	0	0	0	0	0	0
Rm140536t1	0	0	0	0	1.26614	0	0	0	0	0	0	0	0	0	0	0	0	0	0	0
Rm42999d6327485t1	0	0	0	0	0	0	0	0	0	0	0	0	0	0	0	0	0	0	0	0
Rm149950d5042704t1	0	0	0	0	0	0	0	0	0	0	0	0	0	0	0	0	0	0	0	0
Rm106320d4625335t1	0	0	0	0	0	0	1.26251	0	1.2601	2.55573	0	0	0	0	0	0	0	0	0	0
Rm10326d4034255t10	1.22419	6.44272	5.05345	3.75739	10.1291	4.89451	0	12.7637	5.04041	3.83359	7.39667	1.25168	9.97683	1.23398	6.32879	3.78752	7.43722	0	1.23037	6.11256
Rm70138d7560215t5	0	0	0	0	0	0	0	0	0	0	0	0	0	0	0	0	0	0	0	0
Rm31214d6310692t2	0	0	0	0	0	0	0	0	0	0	0	0	0	0	0	0	0	0	0	0
Rm17265d7440200t2	0	1.28854	1.26336	5.00985	1.26614	1.22363	1.26251	3.8291	0	1.27786	1.23278	5.00672	2.49421	0	0	0	0	0	0	1.22251
Rm26408d1825835t6	0	0	0	0	0	0	0	0	0	0	0	0	0	0	0	0	0	0	0	0
Rm14144d1555469t1	105.28	485.781	281.73	410.808	330.462	190.886	347.191	431.412	487.659	341.19	276.142	287.887	303.046	214.713	417.7	339.614	207.003	275.257	318.666	315.408
Rm25640d2947551t1	0	0	0	1.25246	0	0	0	0	1.2601	0	0	2.50336	1.2471	0	1.26576	0	0	0	0	0
Rm434407d4767566t1	0	0	0	0	1.26614	0	0	0	0	0	0	0	0	0	0	0	0	0	0	0
Rm37486d2216959t1	0	1.28854	0	0	0	0	1.26251	2.55273	0	0	0	0	0	0	0	1.26251	0	0	0	0
Rm233345d5092682t1	0	0	0	0	0	0	0	0	0	0	0	0	0	0	0	0	0	0	0	0
Rm12390d385998t1	0	0	0	0	0	0	0	0	0	0	0	0	0	0	0	0	0	0	0	0
Rm35484t1	1.22419	0	0	0	0	0	0	1.27637	0	0	0	0	0	0	0	0	0	0	0	0
Rm409871t1	0	0	0	0	0	0	0	0	0	0	0	0	0	0	0	0	0	0	0	0
Rm114d8974225t1	15.9144	1.28854	17.6871	7.51478	8.86296	14.6835	3.78754	21.6982	13.8611	10.2229	17.2589	8.76176	7.48262	9.87186	2.53152	11.3626	7.43722	32.5304	9.84298	6.11256
Rm86290d5732612t1	0	0	0	0	0	0	0	0	0	0	0	0	0	0	0	0	0	0	0	0
Rm36070d2366320t1	3.67256	7.46597	6.21893	0	0	4.42407	5.91029	2.79694	7.56061	7.66718	0	0	0	0	0	0	0	1.68975	2.46074	3.66753
Rm84596d6828495t1	0	0	0	0	0	0	0	0	0	0	0	0	0	0	0	0	0	0	0	0
Rm80370t3	2.44837	15.0892	11.3703	12.369	11.3952	3.67088	8.83759	7.65819	29.2996	13.9682	7.39667	8.76176	14.9652	3.38479	8.8603	8.83754	6.19768	2.50234	4.92149	3.66753
Rm137270d1068285t1	0	0	0	0	0	0	0	0	0	0	0	0	0	0	0	0	0	0	0	0
Rm69348d2538175t1	0	0	0	0	0	0	0	0	0	0	0	0	0	0	0	0	0	0	0	0
Rm115994d8718207t3	0	0	0	0	0	0	0	0	0	0	0	0	0	0	0	0	0	0	0	0
Rm67066d3822290t1	0	0	0	0	0	0	0	0	1.2601	1.27786	0	1.25168	1.2471	0	0	0	0	0	1.23037	0
Rm93755d4227987t1	0	0	0	0	0	0	0	0	0	0	0	0	0	0	0	0	0	0	0	0
Rm11882d4043294t4	36.2452	23.9297	39.1386	79.2164	114.988	47.6265	17.999	53.2109	51.8711	24.734	12.6881	62.9736	44.6331	15.3213	15.3103	29.1567	28.1771	21.7305	22.2262	12.625
Rm6391t13	0	0	0	0	0	0	0	0	0	0	0	0	0	0	0	0	0	0	0	0
Rm246882t3	0	0	0	0	0	0	0	0	0	0	0	0	0	0	0	0	0	0	0	0
Rm17420d3337637t3	0	0	0	0	0	0	0	0	0	0	0	0	0	0	0	0	0	0	0	0
Rm123861d7607858t1	1.22419	3.86563	0	0	1.26614	1.22363	1.26251	0	0	1.27786	2.46556	0	1.2471	1.23398	0	1.26251	2.47907	1.25117	1.23037	1.22251
Rm362026t1	0	0	0	0	0	0	0	0	0	0	0	0	0	0	0	0	0	0	0	0
Rm29298d7482766t3	0	0	0	0	0	0	0	0	0	0	0	0	0	0	0	0	0	0	0	0
Rm13318d3315836t1	25.7786	2.80709	8.39023	4.29849	5.71722	6.31697	10.7432	18.9954	13.6705	12.9203	7.21897	18.1769	25.6459	15.3726	0	5.23049	10.2912	9.30337	7.02727	1.28861
Rm20023d4083895t7	105.28	194.57	84.6452	234.211	153.203	111.35	170.439	256.549	555.705	86.8948	77.665	195.262	303.046	233.223	107.589	92.1629	138.828	118.861	221.467	66.0156
Rm21098t1	0	1.28854	2.52672	13.7771	7.59682	3.67088	2.52503	2.55273	7.56061	11.5008	4.93111	1.25168	1.2471	0	6.32879	2.52501	1.23954	3.7535	4.92149	2.44502
Rm15496d947378t6	100.383	203.59	194.237	364.361	296.276	134.599	247.453	268.037	513.514	283.686	131.907	117.658	132.193	201.007	128.986	241.139	102.545	187.675	176.83	143.034
Rm48520d6030172t2	0	0	0	0	0	0	0	0	0	0	0	0	0	0	0	0	0	0	0	0
Rm101546d2274345t1	221.578	2580.95	677.162	1658.26	1000.25	698.691	1275.14	1423.15	234.379	1010.79	801.306	491.91	628.54	434.362	1706.24	2507.34	494.575	222.708	816.967	1169.94
Rm13866d1422869t1	7.34512	12.8854	15.1603	13.7771	2.53227	13.4599	8.83759	17.8691	31.5025	8.94505	12.3278	8.76176	8.72973	13.5738	10.1261	8.83754	4.95815	7.50701	11.0733	1.22251
Rm41758d3429562t4	0	0	0	0	0	0	0	0	0	0	0	0	0	0	0	0	0	0	0	0
Rm99201d133556t1	0	19.3282	0	0	11.3952	8.56539	0	0	0	3.83359	0	0	4.98841	0	0	15.1501	13.6349	0	0	4.89004
Rm21904d3358683t3	0	0	0	0	0	0	0	0	0	0	0	0	0	0	0	0	0	0	0	0
Rm33404d6565381t1	0	0	0	0	0	0	0	0	0	0	0	0	0	0	0	0	0	0	0	0
Rm6830d3623746t2	47.7433	67.0043	30.3207	43.8362	45.5809	24.4725	51.2657	59.9892	76.8662	81.4218	20.9572	21.2786	34.9189	37.0195	30.3782	34.0877	29.7489	36.2839	30.7593	23.2277
Rm442307t1	0	0	0	0	0	0	0	0	0	0	0	0	0	0	0	0	0	0	0	0
Rm199583d5817974t1	0	0	0	0	0	0	0	0	0	0	0	0	0	0	0	0	0	0	0	0
Rm209914t1	0	0	0	0	0	0	0	0	0	0	0	0	0	0	0	0	0	0	0	0
Rm19139d5972248t4	0	0	0	2.50493	1.26614	0	0	0	0	3.83359	0	1.25168	0	0	2.53152	0	0	0	1.23037	0
Rm47462t4	0	0	0	0	0	0	0	1.27637	0	0	0	0	0	0	0	0	0	1.25117	0	0
Rm30023d1304070t1	0	2.57709	2.52672	2.50493	3.79841	2.44725	3.78754	5.10546	10.0808	3.83359	2.46556	3.75504	0	1.23398	1.26576	1.26251	1.23954	8.75817	3.69112	0
Rm17554d1560151t1	11.0177	3.86563	26.5306	7.51478	11.3952	6.11813	21.4627	11.4873	12.601	16.6122	9.86223	13.7685	2.49421	9.87186	1.26576	18.9376	4.95815	16.2652	2.46074	3.66753
Rm175844d5797149t1	0	0	0	0	0	0	0	0	0	0	0	0	0	0	0	0	0	0	0	0
Rm226163d5087052t1	0	0	0	0	0	0	0	0	0	0	0	0	0	0	0	0	0	0	0	0
Rm235943t5	0	0	0	0	0	0	0	0	0	0	0	0	0	0	0	0	0	0	0	0
Rm4627t6	135.885	153.337	362.585	254.25	197.517	199.451	258.815	449.281	220.518	762.885	128.209	267.86	275.61	164.12	88.603	160.338	127.672	160.149	216.545	107.581
Rm4774t29	14.7622	5.36864	8.18779	1.37351	2.53227	3.67088	6.31257	8.25294	0	0	4.16252	5.39793	10.2038	8.65687	33.4298	14.9848	6.19768	3.7535	6.72057	3.66753
Rm162608d4663046t1	0	0	0	0	0	0	0	0	0	0	2.46556	0	0	0	0	0	0	0	0	0
Rm16200d9370648t1	14.6902	29.6377	17.6871	55.1084	49.3797	35.4852	41.6629	24.5863	128.456	90.7283	14.7933	28.7887	12.471	24.6797	5.06303	26.5126	16.114	27.5257	20.9167	15.893
Rm9685d36086t8	84.4123	301.519	198.348	325.641	289.945	114.936	244.928	292.288	268.402	232.413	136.838	140.188	209.179	151.582	155.372	262.601	90.4862	161.354	181.904	148.676
Rm16966d8069047t8	0	0	0	0	0	0	0	0	0	0	0	0	0	0	0	0	0	0	0	0
Rm187208d6463339t1	0	0	0	0	0	1.22363	0	0	0	0	0	0	0	0	0	0	0	0	0	0
Rm24117t1	9.79349	11.5969	21.4772	20.0394	12.6614	15.9071	17.6752	37.0146	204.136	48.5588	6.16389	11.2651	2.49421	18.5097	6.32879	12.6251	2.47907	6.25584	8.6126	6.11256
Rm79127d6822691t1	0	0	0	0	0	0	0	0	0	0	0	0	0	0	0	0	0	0	0	0
Rm76971t6	0	0	0	0	0	0	0	0	0	0	0	0	0	0	0	0	0	0	0	0
Rm205795d5823145t1	0	0	0	0	0	0	0	0	0	0	0	0	0	0	0	0	0	0	0	0
Rm22943d7791248t3	0	0	0	0	0	0	0	0	0	0	0	0	0	0	0	0	0	0	0	0
Rm374706t1	0	0	0	1.25246	0	0	0	0	0	0	0	0	0	0	0	0	0	0	0	0
Rm24677d8839719t1	2.44837	3.86563	2.52672	2.50493	2.53227	2.44725	10.1001	0	13.8611	16.6122	1.23278	2.50336	3.74131	1.23398	1.26576	2.52501	2.47907	0	3.69112	9.78009
Rm4513d1254552t2	13.4661	11.5969	22.7405	7.51478	7.59682	17.1308	23.9878	15.3164	25.202	28.113	7.39667	12.5168	12.471	14.8078	0	8.83754	1.23954	18.7675	15.9948	8.55758
Rm4484d171259t1	8.56931	7.73126	12.6336	15.0296	20.2582	4.89451	15.1502	8.93456	14.9091	28.113	7.39667	8.76176	8.72973	15.9061	6.32879	8.83754	5.67489	3.7535	12.3037	9.3128
Rm43534d3434338t1	0	0	0	0	0	0	0	0	0	0	0	0	0	0	0	0	0	0	0	0
Rm106148d4238890t1	0	0	0	0	0	0	0	0	0	0	0	0	0	0	0	0	0	0	0	0
Rm18853d8825885t1	0	1.91948	1.26336	3.75739	2.53227	2.44725	0	1.27637	1.2601	3.83359	0	2.50336	0	0	0	1.26251	0	0	2.46074	0
Rm10324t9	148.127	274.46	166.017	480.946	238.034	89.3248	310.644	294.435	976.579	484.31	224.366	220.296	200.784	159.184	169.612	136.351	122.714	186.424	253.457	194.379
Rm41293d6325333t1	13.4661	25.7709	61.9047	32.5641	22.7905	8.56539	5.05005	80.411	36.5429	25.5573	13.5606	23.7819	61.1081	43.1894	37.9727	16.4126	19.8326	21.2699	115.655	47.6779
Rm167488d5430313t1	0	0	0	0	0	0	0	0	0	0	0	0	0	0	0	0	0	0	0	0
Rm6472d8786597t2	91.6048	59.5075	69.7782	79.3208	71.6832	24.4538	99.2115	77.6072	218.381	155.286	52.4829	92.5488	108.892	72.3269	30.9321	51.3871	61.2423	81.0969	47.6307	74.8396
Rm133821d8491717t1	0	0	0	0	0	0	0	0	0	0	0	0	0	0	0	0	0	0	0	0
Rm125363d6407120t1	0	3.86563	0	1.25246	1.26614	0	1.26251	0	6.30051	0	0	0	0	0	0	0	0	0	0	0
Rm14993d6533587t1	90.5898	74.7356	125.073	171.588	139.275	166.413	151.502	195.284	470.018	175.067	72.7339	91.3727	22.6156	30.8496	11.3918	83.3254	45.8628	95.0887	111.964	68.4606
Rm3997d2132231t5	0	0	0	0	0	0	0	0	0	0	0	0	0	0	0	0	0	0	0	0
Rm173962t2	0	0	0	0	0	0	0	0	0	0	0	0	0	0	0	0	0	0	0	0
Rm215981d7315029t1	1.22419	0	0	0	0	0	0	0	0	0	0	0	0	0	0	0	2.47907	0	0	0
Rm29901d3391376t3	0	0	0	0	0	0	0	0	0	0	0	0	1.2471	0	0	0	0	0	0	0
Rm89593d5375508t1	0	0	0	0	0	0	0	0	0	0	0	0	0	0	0	0	0	0	0	0
Rm612d3580038t4	3032.31	2725.87	3145.77	4312.23	3256.5	3349.07	2867.17	4121.38	1943.08	4330.68	2921.68	2965.23	2403.17	4152.35	2440.38	2455.57	2441.89	4665.6	4076.22	2018.37
Rm113500d5018545t1	0	0	0	0	0	0	1.26251	1.27637	0	0	0	0	0	0	0	0	0	0	0	0
Rm36639d1583359t1	1.22419	0	1.26336	3.75739	2.53227	3.67088	0	2.55273	6.30051	1.27786	1.23278	1.25168	1.2471	1.23398	0	1.26251	0	1.25117	1.23037	0
Rm13471d3664131t5	18.3628	32.2136	29.0573	35.069	22.7905	34.2616	36.6129	62.5419	120.97	56.226	22.19	26.2853	51.1312	23.4457	26.5809	21.4626	19.8326	41.2885	68.9008	41.5654
Rm300576d7347986t1	0	0	0	0	0	0	0	0	0	0	0	0	0	0	0	0	0	0	0	0
Rm7933d6885057t1	3.67256	10.3084	11.3703	15.0296	10.1291	9.78901	7.57508	14.04	21.4217	16.6122	4.93111	11.2651	16.2123	9.87186	3.79727	11.3626	7.43722	11.2605	14.7645	4.89004
Rm10620d7044634t1	0	0	0	0	0	0	0	0	0	0	0	0	0	0	0	0	0	0	0	0
Rm1201d1534652t1	0	6.44272	2.52672	1.25246	5.06455	2.44725	2.52503	1.27637	0	30.6687	3.69833	0	0	0	0	0	1.23954	2.50234	0	0
Rm26218d3723966t1	0	0	0	1.25246	0	0	0	0	0	0	0	6.2584	2.49421	2.46797	1.26576	2.52501	3.71861	5.00467	4.92149	0
Rm81496d486966t2	0	0	0	2.50493	0	0	1.26251	2.55273	1.2601	0	1.23278	2.50336	0	3.70195	0	0	0	0	1.23037	1.22251
Rm99181d5743781t1	0	0	0	0	0	0	0	0	0	0	0	0	0	0	0	0	0	0	0	0
Rm11796d6889764t1	116.298	72.1585	120.019	145.286	106.355	141.941	118.676	308.88	268.402	139.287	114.648	155.208	143.417	162.886	36.707	106.05	123.954	178.917	120.576	102.691
Rm32808d250966t1	0	1.28854	18.9504	5.00985	0	1.22363	8.83759	3.8291	8.82071	11.5008	0	2.50336	2.49421	0	0	6.31253	0	1.25117	0	0
Rm108641d8201827t2	0	0	0	0	0	0	0	0	0	0	0	0	0	0	0	0	0	0	0	0
Rm120743t1	0	0	0	0	0	0	0	0	0	0	0	0	0	0	0	0	0	0	0	0
Rm13907d7757493t5	880.19	846.638	574.55	847.895	861.722	725.611	632.519	993.012	2909.17	1903.6	520.232	1014.36	1131.19	989.654	295.309	516.365	593.738	875.817	615.186	422.989
Rm409237t1	0	0	0	0	0	0	0	0	0	0	0	0	0	0	0	0	0	0	0	0
Rm522759t1	0	0	0	0	0	0	0	0	0	0	0	0	0	0	0	0	0	0	0	0
Rm203672d5821439t1	0	0	0	0	0	0	0	0	0	0	0	0	0	0	0	0	0	0	0	0
Rm292d1241638t1	0	0	8.3407	0	8.47875	0	0	0	0	0	0	0	0	0	0	0	0	0	0	0
Rm29163t3	3.67256	0	2.52672	2.50493	0	9.78901	6.31257	16.5928	0	7.66718	0	3.75504	0	0	0	3.78752	0	1.25117	9.84298	0
Rm5575d6728066t1	1.22419	1.28854	1.26336	1.25246	0	2.44725	2.52503	1.27637	0	0	1.23278	2.50336	2.49421	0	0	0	1.23954	0	2.46074	2.44502
Rm217980d5079926t1	0	0	0	0	0	0	0	0	0	0	0	0	0	0	0	0	0	0	0	0
Rm28817d6765798t1	27.9799	15.9747	36.6375	51.3748	34.1833	34.0038	47.151	47.6874	110.099	47.374	23.4228	28.88	27.1626	30.4544	1.26576	38.6105	14.8744	44.4563	20.0853	22.7331
Rm107909t2	0	1.28854	0	0	0	0	0	0	0	0	0	0	0	0	0	0	0	0	0	0
Rm222315t16	0	0	0	0	0	0	0	0	0	0	0	0	0	0	0	0	0	0	0	0
Rm84638t2	0	0	0	0	0	0	0	0	6.32146	0	0	0	1.2471	1.23398	0	0	0	0	0	0
Rm158871d5425286t1	0	0	0	0	0	0	0	0	1.2601	0	0	0	0	0	0	0	0	0	0	1.22251
Rm69815d1491621t1	0	0	3.79009	2.50493	1.26614	1.22363	3.78754	6.38183	1.2601	0	0	1.25168	0	2.46797	1.26576	1.26251	1.23954	2.50234	3.69112	0
Rm190820t8	0	0	0	0	0	0	0	0	0	0	0	0	0	0	0	0	0	0	0	0
Rm5825d6882448t1	73.1699	82.5842	65.9634	89.716	82.3195	78.9354	72.9195	121.049	276.097	73.7449	43.1191	50.6772	68.5409	71.43	26.3753	76.8155	47.4786	86.5302	76.9318	36.1214
Rm83177d4993207t2	0	0	0	0	0	0	0	0	0	0	0	0	0	0	0	0	0	0	0	0
Rm491250d3963284t1	0	0	0	0	0	0	0	0	0	0	0	0	0	0	0	0	0	0	0	0
Rm26708t17	3.67256	5.31559	0	3.80636	1.6739	1.46431	0	0	2.54343	0	0	0	0	0	2.53152	3.09044	0	0	0	0
Rm113853d7600791t1	9.79349	2.57709	0	1.25246	0	1.22363	1.26251	1.27637	0	0	9.86223	0	7.48262	2.46797	1.26576	1.26251	0	3.7535	3.69112	0
Rm46459d3784888t3	0	0	0.912205	0	0	0	0	1.77377	0	1.09755	0	0	0	0	0	0	0	0	0	1.22251
Rm27098d1299868t2	0	0	0	0	0	0	0	0	0	0	0	1.25168	0	0	0	0	0	0	0	0
Rm27565t4	30.6047	46.3876	27.794	62.6232	41.7825	48.9451	40.4004	47.2255	129.79	66.4489	30.8195	33.7954	31.1776	38.2535	10.1261	29.0376	11.1558	42.5397	39.3719	18.3377
Rm17291d2934906t1	1.22419	1.28854	3.79009	1.25246	0	2.44725	1.26251	1.27637	2.15079	0	1.23278	1.87797	0	0	0	0	0	0	1.23037	3.66753
Rm848t146	0	0	0	0	0	0	0	0	4.46944	7.02514	0	0.196487	0.122116	3.88916	0	0	0	3.67427	0	0
Rm148245d5418628t1	0	0	0	0	0	0	0	0	0	0	0	0	0	0	0	0	0	0	0	0
Rm25334d6552977t6	73.4512	21.9053	36.6375	32.5641	40.5164	30.5907	42.9254	48.5019	107.109	103.507	18.4917	32.5437	51.1312	34.5515	1.26576	40.4002	28.5093	55.0514	29.5289	6.11256
Rm12925d45724t2	0	0	0	0.809973	0	3.0591	0.631257	0.638183	0.630051	0	0.616389	0	0	2.46797	0.633327	0	0	0.625584	0	0.611256
Rm20409d2477492t6	5.71952	0	0	3.30186	3.85034	1.22363	2.27815	5.83576	0	10.2229	1.85039	3.75504	2.49749	4.6282	11.3918	8.83754	3.71861	2.50234	12.3037	7.33507
Rm334647d5526661t1	0	0	0	0	0	0	0	0	0	0	0	0	0	0	0	0	0	0	0	0
Rm100184d5384497t1	0	0	0	0	0	0	0	0	0	0	0	0	0	0	0	0	0	0	0	0
Rm147347t1	0	1.28854	0	0	0	0	0	1.27637	0	3.83359	0	0	0	0	0	0	0	0	1.23037	0
Rm22751d230630t1	0	0	0	0	0	0	0	0	0	0	0	0	0	0	0	0	0	0	0	0
Rm25157d6552666t4	0	0	0	0	0	0	0	0	0	0	0	0	1.2471	0	0	0	0	0	1.23037	0
Rm191160t1	0	0	0	0	0	0	0	0	0	0	0	0	0	0	0	0	0	0	0	0
Rm75613d3834168t1	0	0	0	0	0	1.22363	0	0	1.2601	2.55573	0	1.25168	1.2471	0	0	0	0	2.50234	1.23037	0
Rm15279d5613697t1	11.0177	23.1938	54.3246	38.8264	72.1698	34.2616	23.9878	61.2655	102.068	43.4474	6.16389	58.829	18.7066	23.4457	5.06303	29.0376	22.3117	10.0093	30.7593	15.8926
Rm200360d3918760t1	0	0	0	0	0	0	0	0	0	0	0	1.25168	0	1.23398	0	0	0	0	0	1.22251
Rm69410d1491198t1	13.4661	12.8854	37.9009	11.2722	16.4598	13.4599	30.3003	74.0292	73.0859	54.9482	12.3278	30.0403	19.9537	32.0836	3.79727	15.1501	14.8744	11.2605	33.22	14.6701
Rm22478d1814934t1	0	0	0	0	0	0	0	0	0	0	0	0	0	0	0	0	0	0	0	0
Rm57486d5341341t5	0	0	0	1.25246	2.53213	1.22334	4.11925	2.55273	1.2601	2.55573	2.46123	0	0	0	0	0	0	0	0	0
Rm148392d4654625t1	0	0	0	0	0	0	0	2.55273	0	0	0	0	0	0	0	0	0	1.25117	0	0
Rm1950t14	0	0	0	0	0	0	0	0	0	0	0	0	0	0	0	0	0	0	4.58567	0
Rm36482t1	0	2.57709	1.26336	0	0	1.22363	3.78754	2.55273	0	1.27786	0	1.25168	2.49421	0	0	0	1.23954	0	0	0
Rm6564d8024472t7	16.899	6.78639	23.2639	28.5621	17.0032	6.13974	22.9615	8.52647	0	21.4539	29.4153	32.0102	27.4324	18.4065	14.6832	5.56163	20.2007	9.06334	15.4913	12.1457
Rm55754d3462707t5	0	0	0	0	0	0	0	0	0	0	0	0	0	0	0	0	0	0	0	0
Rm55272d3461818t1	0	0	0	0	0	0	0	0	0	0	0	0	0	0	0	0	0	0	0	0
Rm26852d7803323t2	0	0	0	0	0	1.22363	0	1.27637	0	0	0	0	0	0	0	0	0	0	0	0
Rm3507d4793968t2	0	2.57709	0	1.25246	0	0	0	0	0	1.27786	1.23278	1.25168	0	0	1.26576	2.52501	0	1.25117	2.46074	2.44502
Rm10202d3297973t5	197.094	222.918	568.513	573.628	398.833	358.523	583.281	356.106	1064.79	893.227	213.271	315.424	194.548	248.031	58.2249	291.639	128.912	230.215	297.75	123.474
Rm2763d8771974t3	122.647	586.021	697.52	949.223	783.101	152.764	274.577	575.198	263.88	685.214	293.336	121.846	243.515	180.329	446.669	415.897	141.657	188.066	248.464	192.125
Rm55175t7	0	286.251	0	84.6651	0	142.169	0	408.111	265.775	377.527	0	100.496	64.8709	252.64	374.337	0	338.169	370.31	230.304	171.723
Rm163642d6129411t1	0	0	0	0	0	0	0	1.27637	0	0	0	0	0	0	0	0	0	0	0	0
Rm44408d6329258t1	2.44837	2.57709	3.79009	2.50493	3.79841	1.22363	1.26251	12.7637	6.30051	0	0	1.25168	0	1.23398	3.79727	3.78752	2.47907	0	1.23037	1.22251
Rm26707d239364t1	1.22419	1.28854	2.52672	2.50493	1.26614	1.22363	0	1.27637	0	2.55573	0	1.25168	4.98841	3.70195	1.26576	0	3.71861	1.25117	1.23037	0
Rm58613d1884141t1	0	0	0	0	0	0	0	0	0	0	0	0	0	0	0	0	0	1.25117	0	0
Rm14023t14	3.16134	10.2088	0	3.40372e-07	11.3915	4.87266	3.26597	20.8723	5.66118	13.0692	4.24814	12.9151	2.60599	3.54091	2.48341	5.23736	12.618	10.514	8.41626	2.00513
Rm58659d6346020t7	0	0	0	0	0	0	0	0	0	0	0	0	0	0	0	0	0	0	0	0
Rm26998d6907332t1	62.4335	212.61	106.122	162.82	231.703	95.4429	97.2135	185.073	260.841	264.518	46.8456	138.937	187.066	114.76	248.089	147.713	63.2164	115.107	179.634	84.3533
Rm71066d3827998t1	0	0	0	0	0	0	0	0	0	0	0	0	0	0	0	0	0	0	0	0
Rm32847d6564591t1	0	0	6.31681	1.25246	0	2.44725	1.26251	6.38183	0	0	3.69833	6.2584	7.48262	1.23398	0	0	0	2.50234	2.46074	2.44502
Rm79517d4989617t1	0	1.28854	0	0	1.26614	0	0	3.8291	3.7803	0	1.23278	1.25168	0	0	0	0	1.23954	0	0	1.22251
Rm11050d2157264t7	0	0	4.23573	0	1.26614	0	0	0	0	0	0	1.25168	0	1.23398	0	0	0	0	0	0
Rm3682d8775619t1	1.22419	0	1.26336	0	0	0	0	0	0	0	0	0	0	0	0	0	2.47907	1.25117	9.84298	0
Rm20783d7090046t4	0	0	0	7.66962e-08	0	0	1.48253	0	0	0	0.89619	0	0	0	0	0	0	0.904544	0	0
Rm4934d5918135t4	36.7256	121.123	116.229	249.24	194.985	162.742	167.914	279.524	376.77	161.011	91.2256	58.829	69.8378	82.6769	39.2385	124.988	45.8628	71.3166	109.503	53.7905
Rm181190d6145536t1	1.22419	5.15418	5.05345	11.2722	12.6614	6.11813	7.57508	10.2109	55.4445	5.11146	6.16389	7.51008	6.23552	2.46797	0	5.05002	1.23954	6.25584	11.0733	1.22251
Rm120902d6664435t2	0	0	0	0	0	0	0	0	0	1.27786	1.23278	0	0	0	0	0	0	0	0	0
Rm141843t1	0	1.28854	1.26336	0	0	0	0	0	3.7803	7.66718	1.23278	3.75504	0	4.93593	0	1.26251	0	3.7535	2.46074	1.22251
Rm1276d5899539t5	25.7079	253.843	55.5879	174.092	159.533	47.7214	80.8008	112.32	502.78	172.512	70.2684	45.0605	82.3088	62.9331	120.247	89.6379	47.1024	77.5724	84.8957	89.2433
Rm58510t2	40.3982	59.273	80.8552	65.1281	179.791	39.1561	60.6006	172.309	22.6818	66.4489	7.39667	16.2718	36.166	69.103	10.1261	15.1501	6.19768	21.2699	13.5341	25.6727
Rm115517d5019989t1	1.22419	0	0	0	0	0	0	0	0	0	0	0	0	0	0	1.26251	0	0	0	0
Rm14d1727690t11	1539.97	2529.84	1896.05	869.07	624.506	1215.66	730.83	1336.56	1366.68	2979.02	881.787	3028.05	1148.52	2299	175.499	397.236	1214.23	2286.43	1164	953.346
Rm828d6718141t1	45.5528	82.8788	99.3156	161.535	123.659	74.2402	73.2584	94.7809	115.652	151.094	110.1	73.7176	68.2539	62.823	34.1755	88.6292	68.9615	106.975	90.682	74.8442
Rm11297d6738919t3	700.17	1504.18	1095.89	1752.86	1088.07	868.549	1203.36	2294.88	3616.37	1474.7	783.579	964.887	849.818	1166.92	1170.09	1571.23	961.989	1236.95	1524.07	950.068
Rm116171d8718443t1	0	0	0	0	0	0	0	0	0	0	0	0	0	0	0	0	0	0	0	0
Rm177898d6455879t1	0	0	0	0	0	0	0	0	0	0	0	0	0	0	0	0	0	0	0	0
Rm60979d4189746t4	0	0	0	0	0	0	0	0	0	0	0	0	0	0	0	0	0	0	0	0
Rm44455d8647707t1	0	0	0	1.25246	0	0	0	1.27637	0	0	0	0	0	0	0	1.26251	0	0	0	1.22251
Rm14057d2463311t5	2.57526	127.232	22.4801	49.393	95.4065	9.78901	60.6567	56.4872	38.2743	16.6122	4.93111	54.9271	19.9669	14.5764	40.7834	17.4487	42.0932	10.0093	18.5753	5.63175
Rm24912d9234988t1	56.3126	42.522	78.3284	149.043	54.4439	28.1434	47.9755	99.5565	47.8838	85.6169	14.7933	103.889	120.969	129.568	158.22	47.9752	45.8628	43.7909	47.9845	23.2277
Rm75778d4209323t5	0	0	0	0	0	0	0	0	0	0	0	0	0	0	0	0	0	0	0	0
Rm97623d4618112t1	0	0	0	0	0	0	0	0	0	0	0	0	0	0	0	0	0	0	0	0
Rm10181d3015930t3	938.111	1179.01	1901.12	897.869	563.787	437.914	423.016	1191.46	1989.75	1735.82	658.051	1702.09	1618.58	1881.96	394.105	550.486	1060.63	1593.81	997.308	502.675
Rm37692d812675t1	0	0	0	1.25246	0	0	1.26251	0	0	0	0	2.50336	0	0	0	1.26251	0	0	0	0
Rm162285d6705691t1	0	0	0	0	0	0	0	0	0	0	0	0	0	0	0	0	0	0	0	0
Rm289672d5509165t1	0	0	0	0	0	0	0	0	0	0	0	0	0	0	0	0	0	0	0	0
Rm142867d6422952t1	0	0	2.52672	1.25246	0	0	1.26251	1.27637	1.2601	7.66718	1.23278	2.50336	0	1.23398	1.26576	0	0	0	0	2.44502
Rm4937d7380316t3	0	0	0	0	0	1.22363	0	0	0	0	0	0	0	0	0	0	0	0	0	0
Rm3956t9	0	2.57709	3.79009	2.50493	0	1.22363	2.52503	0	0	0	0	0	0	0	0	1.26251	1.23954	0	1.23037	0
Rm67252d8165511t4	0	0	0	0	0	0	0	0	0	0	0	0	0	0	0	0	0	0	0	0
Rm11428d2924661t1	6.42431	0	10.0245	0	0	0	0	0	0	0	0	7.86484	5.39164	0	0	0	0	1.43913e-06	0	1.69751
Rm47942t2	0	0	0	0	0	0	1.26251	0	0	1.27786	0	0	0	0	0	0	0	0	0	0
Rm7201d6251928t1	72.227	201.013	160.447	199.142	154.469	113.797	152.764	224.64	438.515	235.127	125.743	138.937	103.51	82.6769	69.6167	151.501	110.319	132.624	102.121	100.246
Rm180084d3912421t1	0	0	0	0	0	0	0	0	0	0	0	0	0	0	0	0	0	0	0	0
Rm319336d5521590t1	0	0	0	0	0	0	0	0	0	0	0	0	0	0	0	0	0	0	0	0
Rm113535d1383628t1	0	0	0	0	0	0	0	0	0	0	0	1.25168	0	0	0	0	0	0	0	0
Rm204057d6165270t1	0	0	0	0	0	0	0	0	0	0	0	0	0	0	0	0	0	0	0	0
Rm5293d1256727t2	2.50445	3.86563	2.52672	5.00985	0	1.22363	2.52503	2.55273	0	5.11146	2.46556	2.69043	0	3.70195	3.79727	1.26251	3.71861	1.25117	1.23037	0
Rm13810d9022130t1	24.4837	55.4074	22.7405	46.3412	34.1857	23.2489	17.6752	42.1201	55.4445	30.6687	13.5606	22.5303	53.6255	19.7437	13.9233	31.5626	23.5512	17.5163	31.9897	13.4476
Rm24754d3718253t4	0	1.28854	0	1.25246	1.26614	0	0	0	0	0	0	0	0	0	0	0	0	0	0	0
Rm76853d4598309t2	1.22419	0	0	1.25246	0	0	0	0	1.50711	1.27786	1.23278	1.25168	1.7677	1.23398	0	0	2.47907	0	1.23037	0
Rm68665d3824597t4	0	0	0	0	0	0	6.31257	0	0	0	0	0	0	0	0	1.26251	0	0	0	0
Rm63286t1	0	0	0	0	0	0	0	0	0	0	0	0	0	0	0	0	0	0	0	0
Rm28212t2	4569.89	1639.03	341.108	504.743	557.1	1883.16	300.478	275.695	351.568	673.434	232.995	47.5639	816.853	3795.73	2403.67	164.126	663.152	1624.02	497.07	372.866
Rm35734d3411626t3	4.89675	9.01981	8.84353	13.7771	10.1291	2.44725	5.05005	8.93456	30.2424	6.38932	2.46556	1.25168	9.97683	11.1058	5.06303	7.57503	6.19768	10.0093	6.15186	7.33507
Rm133495t2	0	0	0	1.25246	1.26614	0	0	0	1.2601	0	0	2.50336	1.2471	1.23398	0	0	0	1.25117	1.23037	0
Rm57722d6344986t1	0	0	0	0	0	0	0	0	0	0	0	0	0	0	0	0	0	0	0	0
Rm172520t5	2.44837	5.15418	3.79009	6.26232	0	0	2.52503	3.8291	1.2601	6.38932	0	6.2584	1.2471	0	1.26576	3.78752	3.71861	3.7535	2.46074	3.66753
Rm226086d6181152t1	0	0	0	0	0	0	0	0	0	0	0	0	0	0	0	0	0	0	0	0
Rm120527d8210728t2	0	0	0	0	0	0	0	0	0	0	0	0	0	0	0	0	0	0	0	0
Rm67100d4975957t1	0	0	0	0	0	0	0	0	0	0	0	0	0	0	0	0	0	0	0	0
Rm10978d8572686t2	38.7952	113.776	84.9081	91.2866	104.871	45.552	91.8115	81.7973	191.109	111.898	37.4023	41.5714	66.8178	42.2422	33.8519	94.2274	48.7845	36.7944	48.926	47.7827
Rm86908d303853t1	1.22419	0	0	0	0	0	0	0	0	0	0	0	0	0	0	0	0	0	0	0
Rm46145d7846572t2	0	0	0	0	0	0	0	0	0	0	0	0	0	0	0	0	0	0	0	0
Rm3762d6724478t1	593.73	552.785	640.525	614.96	564.697	439.282	525.205	878.139	865.69	867.67	335.316	690.928	616.069	920.551	149.359	487.327	494.575	713.166	495.84	273.842
Rm54307d832573t1	0	0	0	0	0	0	0	0	0	0	1.23278	1.25168	0	0	0	0	0	0	0	0
Rm87027t5	0	0	0	0	0	0	0	0	0	0	0	0	0	0	0	0	0	0	0	0
Rm62153t9	0	0	0	0	0	0	0	0	0	0	0	0	0	0	0	0	0	0	0	0
Rm49163d826966t1	76.8403	77.3123	58.4239	52.7899	66.2251	38.8197	41.3872	52.2786	80.5472	80.2569	38.337	106.97	92.3333	74.5332	31.2462	54.2934	55.769	38.8471	31.0994	12.3931
Rm15567d6746111t1	3.67256	2.57709	17.6871	12.5246	10.1291	12.2363	13.8876	12.7637	13.8611	17.8901	8.62945	11.2651	3.74131	3.70195	0	3.78752	3.71861	22.521	15.9948	6.11256
Rm95046t1	0	0	0	0	0	0	0	0	0	0	0	0	1.2471	0	0	0	0	0	1.23037	0
Rm21559t10	0	0	0	0	0	0	0	0	0	0	0	0	0	2.46797	0	0	0	0	0	0
Rm192300d4291177t1	0	0	0	0	0	0	0	0	0	0	0	0	0	0	0	0	0	0	0	0
Rm50323d1328114t1	1.22419	0	1.26336	2.50493	1.26614	1.22363	0	1.27637	2.5202	0	0	1.25168	0	0	0	2.52501	2.47907	0	0	0
Rm14292t26	7.34512	48.9647	22.7405	20.0394	8.86296	14.6835	31.5628	15.3164	36.5429	19.168	14.7933	20.0269	33.6718	4.93593	16.4549	16.4126	7.43722	37.535	11.0733	7.33507
Rm72499t2	0	0	0	0	0	0	0	0	0	0	0	0	0	1.23398	0	0	0	0	0	0
Rm337377d3950816t1	0	0	0	0	0	0	0	0	0	0	0	0	0	0	0	0	0	0	0	0
Rm392t303	0	5.15418	0	2.50493	3.79841	2.44725	7.57508	1.27637	3.7803	2.55573	0	5.00672	0	3.70195	1.26576	0	0	0	0	0
Rm20338d9377627t1	0	0	0	0	0	0	1.26251	0	0	0	1.23278	0	0	0	0	0	0	1.25117	0	0
Rm136848t3	0	0	0	0	0	0	0	0	0	0	0	0	0	0	0	0	0	0	0	0
Rm185153t3	0	0	0	0	0	0	0	0	0	0	0	0	0	0	0	0	0	0	0	0
Rm76683d9446665t2	0	0	0	0	0	0	0	0	0	0	0	0	0	0	0	0	0	0	0	0
Rm63121t11	0	7.73126	7.58017	0	16.4598	3.67088	23.9878	34.4619	13.8611	8.17	0	13.6166	2.49421	1.4733	30.3782	7.17087	19.7509	2.50234	6.88034	6.07206
Rm17765d6896823t1	297.477	96.6408	162.974	100.197	51.9116	97.8901	131.301	171.033	233.119	204.458	145.468	365.491	305.54	312.198	78.477	108.575	141.307	416.639	142.723	112.471
Rm2444d3248002t2	0	0	0	0	0	0	0	0	0	0	0	0	0	0	2.43353	0	0	0	0	0
Rm62323d9429827t2	0	0	1.26336	0	5.06455	0	1.26251	1.27637	1.2601	0	0	1.25168	1.2471	0	0	0	0	0	0	1.22251
Rm35352d1846771t2	2.44837	15.1562	6.31681	7.51478	5.06455	3.67088	6.10516	3.8291	6.30051	2.55573	4.93111	3.75504	12.471	6.16991	7.59455	6.31253	2.47907	5.00467	11.0733	3.66753
Rm82424t10	26.3613	9.50069	10.0321	2.94691	38.8663	3.36027	16.9434	60.3653	27.8832	11.6492	2.66329	25.6909	7.55437	8.07991	7.38917	31.7561	25.7052	11.3985	13.5956	11.1308
Rm71654d6057112t1	1.22419	12.8854	5.05345	11.2722	6.33068	6.11813	2.52503	7.65819	22.6818	12.7786	4.93111	7.51008	7.48262	6.16991	12.6576	2.52501	2.47907	2.50234	2.46074	1.22251
Rm7281t7	2.44837	2.57709	0	0	1.26614	1.22363	1.26251	1.27637	0	1.27786	4.93111	1.25168	1.2471	4.93593	0	1.26251	2.47907	2.50234	7.38223	0
Rm111821d6653549t1	0	0	0	0	0	0	0	0	0	0	0	0	0	0	0	0	0	0	0	0
Rm30078d976825t6	2.44837	1.28854	0	0	2.53227	0	2.52503	0	2.5202	0	0	1.25168	1.2471	1.23398	0	0	1.23954	0	0	0
Rm188059t2	0	0	0	0	0	0	0	0	0	0	0	0	0	0	0	0	0	0	0	0
Rm60773d4189483t2	0	0	0	0	0	0	0	1.27637	1.2601	0	0	1.25168	0	1.23398	0	0	0	0	0	0
Rm11044d5596332t1	1.22419	3.28813	3.79009	9.49517	15.1936	6.11813	10.1001	8.36994	11.6978	7.9674	0	5.00672	6.23552	8.63788	5.06303	0	2.47907	5.00467	14.4119	3.66753
Rm62307d6349908t1	0	0	0	0	0	0	0	0	0	0	0	0	0	0	0	0	0	0	0	0
Rm27054t1	1.22419	1.28854	0	1.25246	0	0	0	1.27637	0	0	0	0	0	0	0	0	0	0	0	0
Rm10713d3300958t3	0	0	2.52672	0	0	1.22363	1.26251	1.27637	0	1.27786	1.23278	0	3.74131	0	0	0	0	0	0	1.22251
Rm78993d3838451t5	3939.43	13589	9628.08	7966.92	6621.89	5749.82	8451.26	14447.2	10016.5	10074.7	6506.6	8028.28	9290.92	8509.55	13433.5	8250.48	6552.19	7640.88	13361.8	9075.92
Rm339044t1	0	0	0	0	0	0	0	1.27637	0	0	0	0	0	0	0	0	0	0	1.23037	0
Rm716d6226012t3	41.7896	102.806	94.1469	141.12	89.4232	43.9541	71.9101	55.3777	204.857	151.658	65.4815	81.1492	69.5711	65.4394	45.2857	87.8874	77.7082	95.5529	76.1156	55.1051
Rm65701d4974344t1	0	0	0	0	0	0	0	0	0	0	0	0	0	0	0	0	0	0	0	0
Rm36151d5669914t2	0	0	0	0	0	0	0	0	0	0	0	0	0	0	0	0	0	0	0	0
Rm9602d3641334t9	0	0	0	0	0	0	0	0	2.07758	0	0	3.56313	0	0	0	2.1487	0	0	0	0
Rm13985d9213251t1	84.1553	126.797	15.0546	109.876	123.054	24.7642	73.2247	118.512	131.438	127.511	105.742	135.707	115.657	86.1521	128.004	200.752	109.458	77.4229	109.907	47.2096
Rm24071d965927t2	0	0	0	0	0	0	0	0	0	0	0	0	0	0	0	0	0	0	0	0
Rm67429t8	0	0	0	0	0	0	0	0	0	0	0	0	0	0	0	0	0	0	0	0
Rm1264d6228519t1	4.89675	39.364	14.1255	29.5782	25.003	20.3857	22.0026	17.0279	54.0046	44.7257	20.4363	10.1555	17.126	13.7024	14.0589	23.8923	7.88268	1.25117	30.2652	18.6351
Rm210780t3	0	0	0	0	0	0	0	0	0	0	0	0	0	0	0	0	0	0	0	0
Rm39496d1458883t1	0	0	0	0	0	0	0	2.55273	0	1.89038	2.97274	0	1.2471	0	0	0	0	0	0	0
Rm248342d4710340t1	0	0	0	0	0	0	0	0	0	0	0	0	0	0	0	0	0	0	0	0
Rm89142d1637827t1	151.799	38.6563	222.352	83.9151	86.0973	152.953	98.476	164.651	103.328	195.513	77.665	204.024	93.5328	133.27	7.59455	58.0753	68.1745	218.954	99.6601	46.4554
Rm64983t4	0	0	0	0	0	0	0	0	0	0	0	0	0	0	0	0	0	0	0	0
Rm13194d6742154t4	0	0	1.26336	1.25246	0	0	0	0	1.2601	0	2.46556	2.50336	1.2471	0	1.26576	0	2.47907	0	0	0
Rm3116d7004138t4	0	0	0	0	0	0	0	0	0	0	0	0	0	0	0	0	0	0	0	0
Rm33436d982210t2	21.4613	10.4965	22.4525	13.9351	13.8376	18.1061	13.9141	18.1338	24.051	12.0357	9.40932	32.5856	39.4554	22.9636	9.45	15.4941	22.0239	22.4668	16.9387	16.2188
Rm174693d6453204t1	3.67256	0	0	0	0	1.22363	0	0	0	0	0	0	0	0	0	0	0	0	0	0
Rm97522d3858472t1	0	0	0	0	0	0	0	0	0	0	0	1.25168	0	0	0	0	0	0	1.23037	0
Rm23868d2191577t7	9.79349	51.5418	8.73415	2.33688	37.9587	2.88759	15.0752	32.0117	15.0093	12.5601	0	6.2584	9.78656	2.46797	10.1261	10.1	3.71861	2.50234	8.6126	4.89004
Rm24523d7467880t5	0	0	0	0	0	0	0	0	0	0	0	0	0	0	0	0	0	0	0	0
Rm37381t6	0	0	0	0	0	0	0	0	0	0	0	0	0	0	1.26576	0	1.23954	0	0	0
Rm117723d6097021t1	0	0	0	0	1.26614	0	0	1.27637	0	0	0	0	0	0	0	0	1.23954	0	0	0
Rm3913d15935t2	25.7079	68.2928	73.275	62.6232	51.9116	46.4978	36.6129	91.8983	139.871	58.7817	28.3539	20.0269	42.4015	37.0195	26.5809	61.8628	23.5512	33.7815	40.6023	18.3377
Rm78648d4212694t2	0	0	0	0	0	0	0	0	0	0	0	0	0	0	0	0	0	0	0	0
Rm14531d581351t1	1.22419	0	1.26336	0	0	0	0	1.27637	0	0	0	0	0	0	0	0	0	1.25117	0	0
Rm9897d4031672t1	0	0	0	0	0	0	0	0	0	0	0	0	0	0	0	0	0	0	0	0
Rm15596d5961082t8	0	2.57709	1.26336	1.25246	0	0	0	1.27637	0	0	1.23278	0	0	0	1.26576	1.26251	0	2.50234	0	0
Rm136379d6416282t1	0	0	0	0	0	0	0	0	0	0	0	0	0	0	0	0	0	0	0	0
Rm145537d6117063t1	0	0	0	0	0	0	0	0	0	0	0	1.25168	1.2471	0	0	0	0	0	0	0
Rm144684d6116485t2	0	0	0	0	1.26614	0	0	0	0	0	0	0	0	0	0	0	0	1.25117	0	0
Rm39539t9	2.44837	11.5969	2.52672	7.51478	6.33068	2.44725	10.1001	7.65819	5.04041	7.66718	3.69833	23.7819	12.471	9.87186	12.6576	6.31253	16.114	16.2652	12.3037	11.0026
Rm30811d8109746t5	0	0	0	4.18491	0	0	0	8.33937	0	0	0	0	0	0	4.20716	0	0	8.18462	0	0
Rm14124d5609169t8	24.4837	29.6365	17.6871	16.282	20.2582	36.7088	54.2881	38.291	63.0051	67.7268	22.19	16.2718	17.4595	16.0418	1.26576	11.3626	13.6349	20.0187	28.2986	8.55758
Rm12434d1273914t1	796.945	2068.11	1071.33	1054.57	1312.98	770.885	1552.89	1082.36	2937.3	2116.14	281.073	993.834	962.764	847.746	340.489	823.154	427.64	818.264	313.745	372.866
Rm1052d8273807t4	0	0	0	0	0	0	0	0	0	0	0	0	0	0	0	0	0	0	0	0
Rm169159d7636238t2	0	0	0	0	0	0	0	0	0	0	0	0	0	0	0	0	0	0	0	0
Rm555d4371805t2	0	0	0	0	0	0	0	0	0	0	0	0	0	0	0	0	0	0	0	0
Rm4806d2568490t2	0	0	0	0	0	0	0	0	0	0	0	0	0	0	0	0	0	0	0	0
Rm16291d7071253t1	7.6357	84.6098	34.2396	65.1705	37.381	24.3028	51.5104	74.459	48.9156	59.0561	24.7786	39.3439	54.619	32.1226	107.775	59.8196	21.4067	23.3516	58.8367	50.0047
Rm80000d9297493t1	2.44837	0	1.26336	1.25246	0	2.44725	0	0	0	0	1.23278	2.50336	3.74131	0	1.26576	0	1.23954	2.50234	0	0
Rm8741d4425833t4	0	0	0	0	1.26614	0	0	0	0	0	1.23278	0	0	0	0	0	0	0	1.23037	0
Rm1093d1076799t3	474.984	851.728	587.463	606.192	583.689	447.847	628.732	1053	1601.59	980.122	547.354	916.23	1323.18	766.303	534.15	640.09	625.966	725.677	740.684	534.237
Rm83328d6967058t1	0	0	0	0	0	0	0	0	0	0	0	0	0	0	0	0	0	0	0	0
Rm186648t2	0	0	0	0	0	0	0	0	0	0	0	0	0	0	0	0	0	0	0	0
Rm10417d8317637t9	20.8112	33.5021	44.2177	60.1183	51.9116	25.6962	64.3882	26.8037	76.8662	58.7817	107.252	47.5639	48.637	17.2758	37.9727	75.7503	24.7907	52.549	23.3771	37.8978
Rm302177d5514809t1	0	0	0	0	0	0	0	0	0	0	0	0	0	0	0	0	0	0	0	0
Rm40586d4151670t1	0	0	0	0	0	0	0	0	0	0	0	0	0	0	0	0	0	0	0	0
Rm1753d7361798t20	422.251	351.376	390.036	438.562	572.473	289.268	500.782	633.108	830.678	674.783	357.326	465.907	413.82	588.831	94.6585	546.236	193.112	445.039	339.716	305.658
Rm68630d119773t1	1.22419	0	0	0	0	0	0	1.27637	1.2601	0	0	0	0	2.46797	0	0	1.23954	0	0	1.22251
Rm10893d2313259t3	144.454	229.361	223.615	325.641	219.042	92.9956	151.502	330.579	1033.28	448.53	110.95	103.889	107.251	133.27	74.6797	127.513	128.912	210.196	226.388	99.0234
Rm145174t7	0	0	0	0	0	0	0	0	0	0	0	0	0	0	0	0	0	0	0	0
Rm20208d4879067t2	15.9144	46.3876	30.3207	58.8658	54.4439	22.0253	21.4627	58.7128	190.275	34.5023	29.5867	13.7685	23.695	23.4457	18.9864	17.6751	9.91629	22.521	14.7645	17.1152
Rm335d5541125t1	0	0	0	0	0	0	0	0	0	0	0	0	0	0	0	0	0	0	0	0
Rm196562d3917841t1	0	0	0	0	0	0	0	0	0	0	0	0	0	0	0	0	0	0	0	0
Rm165997d5429457t1	0	0	0	0	0	0	0	0	0	0	0	0	0	0	0	1.26251	0	0	0	0
Rm90086d305701t1	0	0	0	0	0	0	0	0	0	0	0	0	0	0	0	0	0	0	0	0
Rm9914d6261072t1	3.67256	1.28854	0	0	0	3.67088	6.31257	0	6.30051	0	1.23278	1.25168	4.98841	1.23398	1.26576	1.26251	2.47907	0	1.23037	2.44502
Rm70233d3488093t1	1.22419	0	0	0	0	1.22363	0	0	0	0	0	0	0	0	0	0	0	0	0	0
Rm47571d4558064t1	0	0	0	0	0	0	0	0	0	0	0	0	0	0	0	0	0	0	0	0
Rm50683d6336989t1	0	0	0	0	0	0	0	0	0	0	0	0	0	0	0	0	0	0	1.23037	1.22251
Rm13376t3	0	0	0	0	0	0	0	0	0	1.44168	0	0	0	0	0	0	0	0	0	0
Rm104944d3528006t1	0	0	0	0	0	0	0	0	0	0	0	0	0	0	0	0	0	0	0	0
Rm5852d6246960t3	23.2595	5.15418	16.4237	10.0197	11.3952	9.78901	11.3626	10.2109	10.0808	16.6122	3.69833	18.7752	12.471	9.87186	10.1261	11.3626	13.6349	20.0187	3.69112	9.78009
Rm28681t4	51.4158	51.5418	114.966	60.1183	74.7021	35.4852	104.789	57.4364	34.0227	95.8398	92.4584	27.537	52.3784	20.9777	13.9233	60.6003	66.935	25.0234	118.116	37.8978
Rm3429d2564142t2	0	0	0	0	1.26614	1.22363	0	2.55273	0	0	0	0	0	0	0	2.52501	1.23954	1.25117	0	1.22251
Rm143477t1	0	0	0	0	1.26614	0	0	0	0	0	0	0	0	0	0	0	1.23954	0	0	0
Rm134966d516031t4	0	0	0	0	0	0	0	0	0	0	0	0	0	0	0	0	0	0	0	0
Rm43772d1591223t1	0	0	0	0	0	1.22363	0	1.27637	0	0	0	0	0	0	2.53152	0	0	1.25117	0	2.44502
Rm144580d3894249t1	0	1.28854	0	0	0	0	0	0	1.2601	0	0	0	0	0	1.26576	0	0	0	3.69112	0
Rm34896d984304t4	2.44837	1.28854	1.26336	1.25246	0	1.22363	0	2.55273	3.7803	1.27786	3.69833	2.50336	0	1.23398	0	1.26251	0	1.25117	1.23037	0
Rm69934d665428t1	2.44837	0	3.79009	0	0	0	0	2.55273	1.2601	0	0	0	0	0	0	1.26251	0	1.25117	3.69112	1.22251
Rm232445d4699404t1	0	0	0	0	0	0	0	0	0	0	0	0	0	0	0	0	0	0	0	0
Rm14872t1	15.9144	14.174	18.9504	22.5443	17.7259	18.3544	21.4627	37.0146	52.9243	40.8916	6.16389	22.5303	16.2123	22.2117	3.79727	12.6251	14.8744	20.0187	17.2252	12.2251
Rm239931d5481182t1	0	0	0	0	0	0	0	0	0	0	0	0	0	0	0	0	0	0	0	0
Rm59198d5343466t1	0	0	0	2.50493	0	0	0	0	0	0	1.23278	0	0	0	0	0	0	0	0	0
Rm37637d1851390t1	0	5.15418	2.52672	8.76725	7.59682	3.67088	17.6752	3.8291	12.601	1.27786	0	2.50336	0	2.46797	2.53152	2.52501	1.23954	0	0	2.44502
Rm77152d8175535t1	0	0	0	0	0	0	0	0	0	0	0	0	0	0	0	0	0	0	0	0
Rm118994d1227140t1	1.22419	3.86563	0	0	1.26614	1.22363	0	0	0	2.55573	1.23278	0	4.98841	1.23398	1.26576	3.78752	0	0	1.23037	0
Rm51947d1599973t2	3.67256	2.57709	0	1.25246	8.86296	3.67088	5.05005	5.10546	1.2601	1.27786	0	3.75504	2.49421	1.23398	0	0	3.71861	5.00467	0	4.89004
Rm59530d7866508t4	0	0	0	0	0	0	1.55349	0	0	0	0	0	0	0	0	0	0	0	0	0
Rm80056d7571413t1	308.495	1941.84	324.684	660.048	921.748	267.974	439.355	876.863	2098.07	856.169	302.031	567.011	833.065	338.111	968.305	645.14	573.905	442.913	577.044	453.552
Rm2015d6231772t4	330.075	2323.89	406.424	1743.18	1011.24	938.362	2158.15	993.722	10146.3	2120.44	524.574	253.122	606.138	315.459	193.952	962.269	320.427	148.762	347.178	228.909
Rm25640d4107226t5	0	0	0	0	1.26614	0	0	0	0	0	0	0	1.2471	0	0	0	0	0	0	0
Rm10377d2453634t5	15.9144	5.15418	7.42709	3.75739	16.2604	20.8017	21.7457	16.5928	23.4247	16.1741	6.16389	14.7133	0	6.16991	3.79727	25.0936	4.95815	3.7535	10.883	11.0026
Rm335361t1	1.22419	0	0	0	0	0	0	0	0	0	0	0	0	0	0	0	0	0	0	0
Rm34528d983812t2	181.18	65.7158	164.237	92.6823	91.1618	106.456	107.314	231.022	178.934	154.622	46.8456	140.188	113.486	134.504	17.7206	92.1629	94.2048	105.098	177.174	46.4554
Rm2741d1400426t2	91.814	78.6012	218.562	241.725	164.598	117.468	176.752	231.022	584.687	290.075	75.1995	75.1008	76.0733	97.4846	30.3782	133.826	79.3303	113.856	146.414	78.2407
Rm124195t1	0	0	1.26336	0	1.26614	1.22363	3.78754	2.55273	1.2601	2.55573	1.23278	1.25168	1.2471	1.23398	0	2.52501	1.23954	2.50234	1.23037	2.44502
Rm87845d491212t1	0	0	2.52672	2.50493	1.26614	4.89451	1.26251	3.8291	1.2601	0	1.23278	1.25168	0	0	0	1.26251	0	0	0	0
Rm100530d1373357t1	0	0	2.52672	2.50493	2.53227	3.67088	2.52503	3.8291	1.2601	6.38932	0	1.25168	1.2471	2.46797	1.26576	0	0	3.7535	0	0
Rm5177d174167t1	0	0	0	0	0	0	0	0	0.468462	0	0	0	0.29995	0	0	0	0	0	0	0
Rm19228d6542178t1	75.8996	101.795	83.3819	81.4101	84.8312	59.9577	73.2258	82.9638	206.657	89.4505	67.8028	88.8693	106.004	77.7409	54.4276	74.4878	57.0187	110.103	86.126	78.2407
Rm185374t2	0	0	0	0	0	0	0	0	0	0	0	0	0	0	0	0	0	0	0	0
Rm112659d8940228t2	0	0	0	0	0	0	0	0	0	0	0	0	0	0	0	0	0	0	0	0
Rm8974d1266080t5	45.2949	103.084	103.596	100.197	97.4925	45.2742	71.9633	191.455	185.235	104.785	53.0095	88.8693	58.6139	80.2089	55.6933	64.3878	39.6652	63.8096	97.1994	70.9056
Rm14528d4457340t4	75.4433	74.4367	136.544	217.925	117.343	160.627	112.425	202.779	322.421	193.746	68.3248	137.308	84.6937	57.7265	28.0955	114.893	63.069	113.185	100.109	65.3999
Rm18498d4475982t10	92.8969	320.581	182.739	248.11	225.466	133.01	218.398	313.831	424.305	321.607	130.254	111.342	138.599	180.645	143.893	176.471	156.979	186.805	201.662	163.028
Rm58116d4185525t4	0	0	0	0	0	0	0	0	0	0	0	0	0	0	0	0	0	0	0	0
Rm18655d1430658t4	2.44837	7.73126	7.23147	1.46759	4.5494	4.89451	11.0122	12.2556	18.1638	8.94505	2.46556	10.4357	2.49421	12.0241	2.53152	6.31253	2.8437	3.7535	7.04262	4.89004
Rm47902d3445484t1	0	0	0	0	0	0	0	0	0	0	0	0	0	0	0	0	0	0	0	0
Rm52306d3797134t1	0	0	0	0	0	0	0	0	0	0	0	0	0	0	0	0	0	0	0	0
Rm10474d38567t7	1.22419	1.28854	0	0	1.26614	1.3568	0	1.27637	0	0	0	0	0	0	0	0	0	0	0	0
Rm22180d3359941t5	26.4787	8.09934	17.6902	27.045	42.4017	19.578	22.0902	25.3008	37.11	27.6227	16.0261	19.6055	20.3481	25.2721	6.32879	24.1094	11.8836	29.5842	41.0096	29.1953
Rm3145d8986794t3	34.2772	0	69.4849	0	0	0	0	0	0	3.83359	1.23278	0	0	1.23398	7.59455	0	1.23954	0	6.15186	0
Rm229782t4	0	0	0	0	0	0	0	1.27637	0	0	0	0	0	0	0	0	0	0	0	0
Rm23403d1817738t2	0	0	0	0	0	0	0	0	0	0	0	1.25168	0	1.23398	0	0	0	0	0	0
Rm113679d4244959t9	0	0	0	0	0	6.69404e-07	0	0	0	0	0	0	0	0	0	0	0	0	4.8815e-07	4.23295e-07
Rm100266d8460362t4	0	0	0	0	0	0	0	0	0	0	0	0	0	0	0	0	0	0	0	0
Rm15142d1279466t1	222.802	450.99	603.887	706.389	772.343	360.97	427.992	691.79	1152.99	1481.04	197.245	304.158	473.899	466.446	135.436	308.051	241.71	381.606	425.709	204.159
Rm102476t3	0	0	0	0	0	0	0	0	0	0	0	0	0	0	0	0	0	0	0	0
Rm4684d6242555t3	0	4.5909	4.53456	10.6365	5.17135	2.78647	8.37873	6.38183	10.4357	3.24829	0	1.44081	7.51571	3.19655	5.1809	0	0	4.92829	1.60731	2.70904
Rm203510t1	0	0	0	0	0	0	0	1.27637	0	0	0	0	0	0	0	0	0	0	0	0
Rm34369d438056t2	0	0	0	0	0	0	1.54248	0	1.45443	0	0	0	0	0	0.632879	0	0	0	0.0074127	0
Rm65237t2	0	0	0	0	0	0	0	0	1.2601	0	1.23278	1.25168	0	0	0	0	0	0	0	0
Rm176335t1	0	0	0	0	0	0	0	0	0	0	0	0	0	0	0	0	0	0	0	0
Rm120179d4635932t4	0	0	0	0	0	0	0	0	0	0	0	0	0	0	0	1.26251	0	0	0	0
Rm264084t2	0	0	0	0	0	0	0	0	0	0	0	0	0	0	0	0	0	0	0	0
Rm32750d5299521t4	0	0	0	0	0	0	0	0	0	0	0	0	0	0	0	0	0	0	0	0
Rm32852d8114339t3	12.2419	43.8105	20.2138	7.51478	26.5889	7.34176	23.9878	40.8437	22.6818	16.6122	0	12.5168	12.471	18.5097	39.2385	16.4126	13.6349	5.00467	15.9948	6.11256
Rm26106d5990834t1	0	0	0	0	0	0	0	0	1.2601	0	0	0	0	0	0	0	0	0	0	0
Rm13269t17	27.2714	18.6743	46.8038	39.1342	31.1115	22.0253	29.3472	52.331	135.996	20.9697	17.2589	27.9503	12.471	21.1863	7.78302	14.142	11.5997	34.8984	38.5039	4.97478
Rm21670d4489036t3	0	0	2.52672	0	0	0	0	0	0	0	1.23278	0	1.2471	0	0	0	0	1.25117	0	0
Rm193144d5444739t1	0	0	0	0	0	1.22363	1.26251	1.27637	0	0	0	1.25168	0	1.23398	0	0	0	1.25117	0	0
Rm10499d1550224t1	320.737	608.193	475.024	1233.68	831.415	567.763	999.91	796.452	3474.1	1767.29	572.009	408.048	350.436	503.465	308.845	501.215	317.321	598.058	581.966	575.803
Rm32617d6564261t1	0	0	1.26336	1.25246	0	0	1.26251	0	0	0	0	0	0	2.46797	0	0	1.23954	1.25117	0	1.22251
Rm35275d2857619t1	768.789	1879.99	875.51	1262.48	1533.29	1137.97	573.181	761.99	1050.92	1948.74	415.446	587.038	1207.2	779.877	820.211	987.279	846.603	476.695	520.447	287.29
Rm57309d1703397t1	0	9.01981	3.79009	6.26232	13.9275	0	1.26251	5.10546	12.601	8.94505	1.23278	10.0134	7.48262	7.4039	10.1261	3.78752	7.43722	1.25117	4.92149	4.89004
Rm107698d6392271t1	3.67256	2.57709	0	2.50493	6.33068	7.34176	3.78754	2.55273	2.5202	5.11146	6.16389	13.7685	3.74131	0	0	1.26251	6.19768	5.00467	3.69112	3.66753
Rm21833t13	0	0	0	0	0	0	0	0	0	0	0	0	0	0	0	0	0	0	0	0
Rm37440d8637473t1	7.34512	7.73126	12.6336	12.5246	16.4598	8.56539	11.3626	19.1455	31.5025	5.11146	8.62945	10.0134	2.49421	4.93593	1.26576	7.57503	1.23954	10.0093	12.3037	6.11256
Rm19526d7449237t7	0	0	0	1.25246	0	0	0	0	0	0	0	0	0	0	0	1.26251	1.23954	0	1.23037	0
Rm9962d5591401t1	0	1.47339	3.79009	6.54763	11.0454	2.55194	5.31018	2.78146	0	1.27786	2.46556	1.37143	6.5298	5.30656	0	0	3.71861	3.7535	5.14861	1.22251
Rm55627d6039138t1	1.22419	0	0	0	0	0	0	1.27637	2.5202	0	1.23278	1.25168	0	1.23398	1.26576	0	0	0	2.46074	0
Rm56679d4183266t2	0	0	0	0	0	0	0	0	0	0	0	0	0	0	0	0	0	0	0	0
Rm87906d3848755t2	0	0	0	0	0	0	0	0	0	0	0	0	0	0	0	0	0	0	0	0
Rm2952d6878847t1	0	0	0	0	0	1.22363	0	0	0	0	0	0	0	0	0	0	0	0	0	0
Rm4413d545895t1	31.1425	57.7136	67.3403	65.1281	53.8217	33.5824	60.6006	51.6548	95.3591	118.612	24.2236	31.292	23.6817	33.3175	21.5179	41.2515	17.3535	34.5722	46.7541	21.6068
Rm14213d5609541t2	0	0	0	0	0	0	0	0	0	0	0	0	0	0	0	0	0	0	0	0
Rm30582t2	0	0	1.26336	1.25246	0	0	0	1.27637	3.7803	1.27786	0	0	0	1.23398	0	0	0	1.25117	1.23037	0
Rm107222t1	0	1.28854	0	0	1.26614	0	0	0	0	0	0	0	0	0	0	0	0	0	0	0
Rm44060d4551603t1	0	3.86563	1.26336	1.25246	3.79841	2.44725	1.26251	2.55273	3.7803	0	1.23278	2.50336	1.2471	1.23398	2.53152	1.26251	1.23954	0	1.23037	0
Rm255418t4	0	0	0	0	0	0	0	0	0	0	0	0	0	0	0	0	0	0	0	0
Rm45595d5685821t1	0	0	0	0	1.26614	1.22363	0	0	1.2601	0	0	0	0	0	0	0	0	2.50234	3.69112	0
Rm8758d3289245t9	0	0	0	0	0	0	0	0	0	0	0	0	0	0	0	0	0	0	0	0
Rm256080d7682145t1	0	0	0	0	0	0	0	0	0	0	2.46556	0	0	0	0	0	0	0	0	0
Rm17571d8594241t8	0	0	2.52672	0	0	2.44725	0	1.27637	1.44484	0	1.23278	0	1.2471	1.23398	0	0	0	1.25117	3.32739	1.22251
Rm43872t1	0	0	0	0	0	0	1.26251	0	0	0	0	0	0	0	0	0	0	0	0	0
Rm26872d2026786t4	23.1314	179.39	81.7285	93.4639	0	18.241	14.0484	19.4192	12.1296	0	9.46414	59.5819	27.9443	27.3245	52.3913	65.5768	23.5087	27.5982	32.282	53.7375
Rm177809d6455805t1	0	0	0	0	0	0	0	0	0	0	0	0	0	0	0	0	0	0	0	0
Rm92375d6837049t1	0	0	0	0	0	0	0	0	0	0	0	0	0	0	0	0	0	0	0	0
Rm64465d8671014t3	0	0	0	0	0	0	0	0	0	0	0	0	0	0	0	0	0	0	0	0
Rm8729d5934874t7	0	1.28854	0	0	0	0	0	0	0	0	0	0	0	0	2.11345	1.26251	0	0	1.23037	0
Rm2767d7367839t10	0	0	0	0	0	0	0	3.8291	5.04041	1.27786	0	0	0	0	0	1.26251	0	0	0	0
Rm7486d8305075t7	0	1.33049	0	0	0	0	0	0	0	0	0	0	0	0	0	1.45904	0	0	0	0
Rm64321d7872474t2	0	0	1.26336	0	0	0	0	1.27637	0	0	0	1.25168	0	0	0	0	1.23954	0	1.23037	0
Rm120331d6866009t1	0	1.28854	0	0	0	0	0	1.27637	0	0	0	0	0	0	0	0	0	0	0	0
Rm4348t16	26.9321	123.7	130.126	92.6823	115.218	61.1813	87.1134	119.978	167.593	172.512	60.4061	77.6042	101.015	57.9972	101.261	104.788	83.0489	36.2839	89.8172	64.7931
Rm36695d1583420t1	0	0	1.26336	2.50493	0	1.22363	1.26251	0	0	0	0	0	1.2471	0.446307	1.26576	0	0	1.25117	0	0
Rm47590d4166668t2	0	1.9965	1.26336	2.73187	0	0	1.54567	0.737643	0	0.814925	1.83116	0	10.4739	0	25.9569	0	0	1.16567	2.70062	1.55974
Rm10446d8042641t7	0	0	0	0	1.26614	1.22363	1.26251	6.38183	1.2601	1.27786	0	3.75504	0	1.23398	8.8603	6.31253	3.71861	1.25117	0	0
Rm24988d4501480t1	0	0	0	0	0	0	0	0	0	1.27786	0	0	0	0	0	0	0	0	0	0
Rm260484d4717552t1	0	0	0	0	0	0	0	0	0	0	0	0	0	0	0	0	0	0	0	0
Rm3531d3255550t6	0	0	0	0	1.39204	0	2.04664	0	0	0	0	0	0	0	0	0	0	0	46.316	0
Rm111823d4629780t1	0	0	0	0	0	0	2.52503	1.27637	0	1.27786	1.23278	1.25168	0	0	0	0	0	0	1.23037	1.22251
Rm226542d7322874t2	0	0	0	0	0	0	0	0	0	0	0	0	0	0	0	0	0	0	0	0
Rm87700d5733904t1	0	0	0	0	0	0	2.52503	0	0	0	0	0	1.2471	0	0	0	0	0	0	0
Rm7225d1261927t3	80.7963	329.867	168.027	467.169	326.663	252.067	290.378	250.168	1982.14	1127.08	50.5439	116.406	97.2741	80.2089	49.3646	160.338	69.414	130.121	116.885	51.3455
Rm190779d5443411t1	0	0	0	0	0	0	0	0	0	0	0	0	0	0	0	0	0	0	0	0
Rm239801t1	0	0	0	0	0	0	0	0	0	0	0	0	0	0	0	0	0	0	0	0
Rm19736d8078648t1	0	0	0	0	0	0	0	0	0	0	0	0	0	0	0	0	0	0	0	0
Rm88835d8451026t2	0	0	0	0	0	0	0	0	0	0	0	0	0	1.23398	0	0	0	1.25117	0	0
Rm36985d1850143t4	0	0	0	0	0	0	0	1.27637	0	0	0	0	0	0	0	0	0	0	0	0
Rm177340t1	0	0	0	0	0	0	0	0	0	0	0	0	0	0	0	0	0	0	0	0
Rm100375d4233911t1	0	0	0	0	0	0	0	0	0	0	0	0	0	0	0	0	0	0	0	0
Rm14470d50009t1	0	1.28854	0	0	0	0	0	2.55273	1.2601	0	0	0	0	0	0	0	0	0	0	0
Rm172317d3909398t1	0	0	0	0	1.26614	0	0	0	0	0	0	0	0	0	0	0	0	0	0	0
Rm10790d5943241t1	0	0	0	0	0	0	0	0	0	0	0	0	0	0	0	0	0	0	0	0
Rm67159d1893601t4	1.22419	0	1.26336	0	1.26614	0	0	1.27637	2.5202	3.11939	0	0	1.2471	0	0.868927	0	2.35039	3.7535	7.05257	0
Rm11728d1109241t4	2.59201	0	0	0	0	0	0	0	0	0	0	0	0	0	0	0	0	0	0	0
Rm112798t1	0	0	0	0	0	0	0	0	0	0	0	0	0	0	0	0	0	0	0	0
Rm1828d8278005t3	19.587	3.86563	5.05345	1.25246	3.79841	6.11813	5.05005	6.38183	6.30051	2.55573	4.93111	13.7685	19.9537	1.23398	2.53152	2.52501	4.95815	3.7535	12.3037	2.44502
Rm61432t1	2299.02	24924.3	10976.1	11979.8	12405.6	4241.09	14547.9	14319.5	11430.4	11182.6	2906.89	3808.86	4619.27	3050.41	2841.63	10723.7	5080.86	4121.35	7926.06	5015.96
Rm1027d8978357t4	4.89675	42.522	34.1108	26.3017	27.855	25.6962	26.5128	40.8437	80.6465	44.7252	6.16389	10.0134	29.9305	19.7437	11.3918	29.0376	9.91629	8.75817	9.84298	4.89004
Rm20252d4879282t4	0	0	0	3.75739	2.53227	0	2.52503	3.8291	0	3.83359	1.23278	0	2.49421	1.23398	0.0479311	0	2.47907	1.25117	2.46074	4.89004
Rm305783d5516318t1	0	0	0	0	0	0	0	0	0	0	0	0	0	0	0	0	0	0	0	0
Rm25227d3719999t1	0	0	0	0	1.26614	0	0	2.55273	6.30051	2.55573	0	0	0	0	1.26576	0	0	0	0	0
Rm3502t11	13.5171	54.3362	3.97043	64.6085	9.74745	0	0.8513	0.000561094	2.17	0.0127462	29.2648	407.769	89.9919	0.0123337	220.275	166.409	24.0324	35.5294	97.0168	50.7888
Rm297651t1	0	0	0	0	0	0	0	0	0	0	0	0	0	0	0	0	0	0	0	0
Rm292558t6	0	0	0	0	0	0	0	0	0	0	0	0	0	0	0	0	0	0	0	0
Rm838d8529850t3	77.1238	86.3325	80.8552	85.1675	58.2423	40.3797	47.9755	130.189	181.455	117.563	60.4061	127.671	107.251	83.9108	36.707	85.8504	53.3001	76.3212	67.6705	42.7879
Rm111020t1	0	0	0	0	0	0	0	0	0	0	0	0	0	0	0	0	0	0	0	0
Rm83253t2	315.598	7.73126	142.76	40.0788	20.2582	30.5907	44.188	63.8183	3.7803	35.7802	118.347	236.568	569.894	191.267	170.877	18.9376	73.1326	20.0187	81.2046	29.3403
Rm82741d6826546t1	0	0	0	0	0	0	1.26251	0	1.2601	0	1.23278	0	0	0	0	1.26251	0	1.25117	0	0
Rm9258t10	66.1061	32.2136	176.871	98.9446	59.5084	135.823	93.426	91.8983	63.0051	187.846	51.7767	138.937	57.3668	43.1894	6.32879	63.1253	53.3001	120.112	36.9112	68.4606
Rm15738d6894430t1	146.902	346.618	293.1	261.765	248.163	245.949	273.965	399.502	367.95	265.796	179.986	220.296	251.915	206.075	207.584	244.926	188.41	188.926	302.672	189.489
Rm1126d5898723t7	46.5191	33.5021	45.481	47.5936	35.4518	35.4852	46.713	49.7783	94.5076	95.8398	40.6817	57.5773	37.4131	44.4234	32.9097	47.9752	32.2279	56.3025	44.2934	12.2251
Rm3267d6236927t3	33.1675	0	8.67006	7.56903	6.64241	3.98029	0	23.7022	32.1044	22.8578	14.755	9.4296	16.6492	20.7066	19.6828	5.63816	22.8977	13.2689	0	10.7907
Rm13819t2	61.2093	94.0637	58.1146	67.633	60.7746	46.4978	111.101	109.767	176.414	118.841	40.6817	63.8357	92.2857	78.9749	30.3782	30.3001	37.1861	101.345	109.503	91.6883
Rm9440d1770788t1	108.953	109.526	325.947	275.542	103.823	537.172	333.303	373.975	78.1263	190.402	266.28	449.353	212.008	67.8691	25.3152	215.888	183.451	277.759	168.561	155.259
Rm28581d2738430t9	10.0452	487.168	18.833	59.3551	426.596	105.507	100.643	189.308	85.2187	155.241	0	101.805	2.06384	39.1237	6.96188	53.5615	38.6821	35.456	26.0467	12.8129
Rm439338t1	0	0	0	0	0	0	0	0	0	0	0	0	0	0	0	0	0	0	0	0
Rm27134d3380744t2	0	9.35145	3.79009	12.5246	6.07294	5.91796	6.31257	6.08906	34.0227	14.0565	5.92303	5.00672	7.48262	2.95472	1.26576	5.05002	0	5.97475	0	3.66753
Rm99408d6640451t1	0	0	0	0	0	0	0	0	0	0	0	0	0	0	0	0	0	0	0	0
Rm73367d6956492t1	0	1.28854	0	0.122636	0	0	0	0	0.128243	0	0	1.25168	0	0	0	0	0	0	0	0
Rm1688d3242689t1	0	0	0	0	0	0	0	0	0	0	0	0	0	0	0	0	0	1.25117	0	0
Rm15983d7069927t3	0	0	0	0	0	1.22363	0	0	0	0	0	0	0	0	0	0	0	0	0	0
Rm37495d7144175t2	1.22419	12.8854	2.52672	10.0197	10.1291	6.11813	5.05005	1.27637	22.6818	28.113	1.23278	3.75504	3.74131	0	5.06303	6.31253	2.47907	3.7535	1.23037	1.22251
Rm34812d6316347t1	0	0	0	2.50493	0	0	0	0	0	0	1.23278	0	0	0	1.26576	0	0	0	0	0
Rm31192d4914656t2	0	0	0	1.25246	0	0	0	0	0	0	0	2.50336	0	0	0	0	0	0	2.46074	0
Rm5431t12	1.82284	28.9875	15.7145	124.849	45.1832	19.1012	55.7046	54.3657	133.383	114.09	17.3931	9.93357	2.12442	0	2.92466	20.886	3.56723	4.31243	3.98569	2.58231
Rm19841d1288218t1	99.1591	300.231	237.512	576.133	303.873	216.582	326.467	345.895	1377.49	796.109	117.114	138.937	149.652	123.398	53.1618	209.576	70.6536	164.767	115.217	84.3533
Rm6389d4009693t9	6.60632	20.6167	11.3703	20.4373	12.9589	5.10868	27.7753	38.9725	43.4948	14.3689	11.095	7.51008	7.48262	10.1273	5.06303	20.9081	4.95815	13.1346	11.0733	14.6701
Rm10357d6523047t1	15.9144	29.6365	27.0529	26.3017	24.0566	12.8158	27.7753	58.7128	75.1766	34.5023	11.095	30.0403	14.9652	27.1476	25.3152	27.7751	14.8744	16.2652	64.1068	21.3639
Rm45408d4944763t3	1.22419	1.28854	0	0	0	0	0	0	0	0	0	0	0	0	1.26576	0	0	0.432982	0	0
Rm7775d5581357t2	0	0	0	0	0	0	0	0	1.2601	0	0	0	0	0	0	0	0	0	0	0
Rm242154d3926781t1	0	0	0	0	0	0	0	0	0	0	0	0	1.2471	0	0	0	0	0	0	0
Rm425d6224586t11	18.7309	0	2.36178	6.67812	26.4134	11.2135	11.4782	29.002	39.0818	13.8195	5.45707	17.902	23.8437	19.2088	7.15615	13.0526	13.0553	27.6939	14.8506	12.632
Rm162026d6442223t1	0	0	0	0	0	0	0	0	0	0	0	0	0	0	0	0	0	0	0	0
Rm191731d6155193t2	0	0	0	0	0	0	0	0	0	0	0	0	0	0	0	0	0	0	0	0
Rm251086t8	0	0	0	0	0	0	0	0	0	0	0	0	0	0	0	0	0	0	0	0
Rm9830d4031256t1	0	0	0	0	0	2.44725	0	0	0	0	0	1.25168	0	0	0	0	0	0	0	0
Rm2506d4385953t6	1.22419	0	0.441641	0	0	1.40324	0	2.40748	3.34576	0	0	0	0	0	0	3.87092	0	0	0	0
Rm38285d3419404t1	0	0	0	0	0	0	0	0	0	0	0	0	0	0	0	0	0	0	0	0
Rm169462d5793152t1	0	0	1.26336	2.50493	1.26614	1.22363	1.26251	0	1.2601	1.27786	1.23278	1.25168	0	0	0	0	0	2.50234	0	1.22251
Rm45233d3438685t6	0	1.28854	0	1.25246	0	0	0	1.27637	0	0	2.46556	0	1.2471	1.23398	0	0	0	0	1.23037	1.95966
Rm73106d7212229t3	0	0	0	3.51302	0	0	0	1.27637	0	1.27786	0	0	1.2471	0.527048	0	0	0	1.0137	2.46074	0
Rm151336d712710t1	0	0	0	0	0	0	0	0	0	0	0	0	0	0	0	0	0	0	0	0
Rm55737d6039289t1	0	1.28854	0	0	1.26614	0	0	0	0	0	0	0	0	0	0	0	0	0	0	0
Rm28599d9389942t1	0	1.28854	0	2.50493	6.33068	1.22363	5.05005	1.27637	2.5202	0	1.23278	1.25168	0	0	0	1.26251	0	0	0	1.22251
Rm374935t1	0	0	0	0	0	0	0	0	0	0	0	0	0	0	0	0	0	0	0	0
Rm50089d7531092t3	2.44837	0	0	2.99846	0	0	0	0	1.2601	0	1.23278	0	2.49421	1.23398	0	1.26251	0	0	0	1.22251
Rm254379d6198680t1	0	0	0	0	0	0	0	0	0	0	0	0	0	0	0	0	0	0	0	0
Rm2130d4383421t9	0	0	1.87126	0	0	0	1.54883	1.82194	0	1.5995	0	0	0	1.54685	0	0	0	0	0	0
Rm221055d5082563t1	0	0	0	0	0	0	0	0	0	0	0	0	0	0	0	0	0	0	0	0
Rm11065d40416t9	346.445	511.552	835.082	469.674	382.373	483.333	595.906	759.438	767.402	627.431	675.562	990.079	922.857	964.975	530.352	483.54	282.614	805.752	813.276	394.871
Rm838t31	0	0	0	1.25246	0	0	1.26251	1.27637	0	0	0	0	0	0	0	0	0	0	0	0
Rm181516d5800738t1	0	0	0	0	0	0	0	0	0	0	0	0	0	0	0	0	0	0	0	0
Rm20911d1665901t1	12.2419	19.3282	20.2138	20.0394	8.86296	7.34176	17.6752	28.08	54.1844	20.4458	13.5606	7.51008	16.2123	17.2758	3.79727	10.1	9.91629	15.014	24.6074	7.33507
Rm60628d4967880t3	0	0	0	2.50493	2.53227	0	0	0	0	0	1.23278	0	0	0	0	0	0	0	0	0
Rm58593t1	0	1.28854	2.52672	1.25246	0	0	1.26251	2.55273	0	0	0	0	0	2.46797	0	2.52501	0	2.50234	1.23037	0
Rm13228d2461213t2	0	3.86563	2.52672	5.00985	1.26614	1.22363	2.52503	2.55273	2.5202	2.55573	4.93111	4.0524	6.23552	3.70195	16.3346	2.52501	3.71861	3.7535	9.84298	8.55758
Rm851t26	98.5004	19.8571	55.7487	42.8376	29.7771	18.549	30.8841	9.4185	58.1086	38.0357	39.8637	26.8684	12.7791	57.4088	0	8.74394	9.54165	24.3949	15.1612	1.64074
Rm196230d5815056t2	0	0	0	0	0	0	0	0	0	0	0	0	0	0	0	0	0	0	0	0
Rm6309d363444t9	2.80673	5.32666	16.2272	4.81446	0	0	3.92148	9.8631	0	2.61583	3.44876	3.52702	1.38523	2.33062	0	0	0	0	0	0
Rm29184d8622743t2	4.89675	16.7511	27.794	26.3017	39.2502	11.0126	13.8876	31.9091	79.8988	84.8184	4.93111	15.0202	6.23552	7.4039	2.53152	10.1	4.95815	20.0187	13.8342	11.0026
Rm144861t1	0	0	0	0	0	0	0	0	0	0	0	0	0	0	0	0	0	0	0	0
Rm59809d1481287t1	0	0	0	0	0	0	0	0	0	0	0	0	0	0	0	0	0	0	2.46074	0
Rm44615d2377824t2	4.23239	91.9776	59.9756	90.7159	37.7897	23.8514	61.8584	49.7002	31.7905	57.0537	0	52.7701	27.403	37.0684	87.3257	34.549	34.7308	9.24883	17.4621	24.949
Rm1305d3973912t1	71.2729	71.9097	110.605	113.281	88.8887	83.5667	74.573	201.824	526.174	193.937	45.9554	59.4798	34.9872	142.738	0	90.6663	28.3283	131.057	140.008	40.6946
Rm11184t25	66.5149	74.9278	132.978	113.507	79.3978	76.0292	125.049	240.338	233.864	156.773	80.8832	78.3356	74.6442	118.191	10.3493	133.852	32.997	262.638	154.483	77.87
Rm184832d3913893t1	0	0	0	0	0	0	0	0	0	0	0	0	0	0	0	0	0	0	0	0
Rm10353t15	119.97	117.258	360.058	222.939	112.686	222.7	299.216	419.924	147.432	336.078	159.028	476.89	175.842	191.267	13.9233	222.201	187.17	289.02	103.351	156.481
Rm10267d6737011t1	25.7079	83.7554	63.1681	102.702	127.88	51.3923	54.2881	79.1347	206.657	109.896	44.38	40.0538	62.3552	44.4234	37.9727	44.1877	26.0303	50.0467	73.8223	45.2329
Rm16882d9219780t3	96.7107	43.8105	54.3246	61.3707	39.2502	45.2742	77.0133	123.807	117.189	80.5054	104.786	115.155	134.687	112.292	11.3918	41.6627	38.4256	152.642	45.5238	53.7905
Rm227212d3924058t1	0	0	0	0	0	0	0	0	0	1.27786	0	0	0	0	0	0	0	1.25117	0	1.22251
Rm44186d6784835t1	0	0	1.26336	1.25246	0	0	0	0	0	1.27786	1.23278	0	0	0	0	0	1.23954	0	0	0
Rm82264d6067509t1	1.54478	3.86563	0	2.9789	2.53227	0	2.99753	2.84703	0	1.43618	0	1.49224	1.64483	0	0	4.36874	0	1.5814	1.23037	1.22251
Rm86365d1508187t1	3.67256	0	1.26336	0	5.06455	4.89451	1.26251	7.65819	8.82071	2.55573	1.23278	8.76176	1.2471	2.46797	0	1.26251	1.23954	6.25584	4.92149	0
Rm16549d6280570t5	22.0354	48.9647	34.1108	38.8264	40.5164	34.2616	36.6129	94.4511	83.1667	37.0581	22.19	41.3055	19.9537	28.3816	12.6576	20.2001	11.1558	36.2839	34.4504	47.6779
Rm98118d133124t1	0	0	0	0	0	0	0	0	0	0	0	0	0	0	0	0	0	0	0	0
Rm53533d8149342t3	0	0	0	0	0	0	0	0	0	0	0	0	0	0	0	0	0	0	0	0
Rm51626d4565055t1	0	0	0	0	0	0	0	0	0	0	0	0	0	0	0	0	0	0	0	0
Rm2712d6234590t3	0	0	0	0	0	0	0	0	0	0	0	0	0	0	0	0	0	0	6.15186	0
Rm10782d2923447t3	108.953	395.583	145.287	376.992	320.333	146.835	279.015	205.495	435.995	449.808	189.848	300.333	249.421	125.866	215.179	540.352	226.835	202.689	196.718	253.06
Rm33367d1308643t1	3388.55	9928.23	6453.25	6855.99	10449.4	2580.63	6562.54	6473.73	8472.92	8458.18	2692.39	3931.53	4414.75	4510.21	3203.63	5940.09	3250.06	3214.25	3377.37	2002.47
Rm124672d3543955t1	0	0	0	0	0	0	0	0	0	0	0	0	0	0	0	0	0	1.25117	1.23037	0
Rm74253d5721061t1	0	0	0	1.25246	0	0	1.26251	0	0	0	1.23278	0	0	0	0	0	0	0	0	0
Rm51999t6	0	1.28854	0	1.25246	0	1.22363	1.26251	0	0	1.27786	1.23278	0	1.2471	0	0	0	0	1.25117	1.23037	0
Rm135494d5770791t1	0	0	0	0	0	0	0	0	0	0	0	0	0	0	0	0	0	0	0	0
Rm64810d4195217t1	0	0	2.52672	0	0	0	0	2.55273	0	0	0	0	0	0	0	1.26251	0	0	0	0
Rm433370d4767499t1	0	0	0	0	0	0	0	0	0	0	0	0	0	0	0	0	0	0	0	0
Rm46711d3442496t1	0	0	2.52672	1.25246	0	0	0	0	0	0	1.23278	0	0	0	0	0	0	0	0	0
Rm18544d3690444t1	0	0	0	0	0	0	0	0	0	0	0	0	0	0	0	0	0	0	0	0
Rm222652t1	0	0	0	0	0	0	1.26251	0	0	0	0	0	0	0	0	1.26251	0	0	0	0
Rm209747t2	0	0	0	0	0	0	0	0	0	0	0	0	0	0	0	0	0	0	0	0
Rm164367d3905608t1	0	0	0	0	0	0	0	0	0	0	1.23278	0	0	0	0	0	0	0	0	0
Rm4131d7010162t1	0	0	0	0	0	0	0	0	0	0	0	0	0	0	0	0	0	0	0	0
Rm102935d4622625t1	0	0	0	1.25246	0	1.22363	0	0	0	0	0	1.25168	0	0	0	0	0	0	0	0
Rm27222d424880t3	1.22419	17.7282	8.66958	8.88501	14.2012	6.08855	17.2088	10.8579	72.5388	6.63149	1.82607	8.13972	4.98841	10.3737	2.53152	3.06812	1.42054	3.7535	1.36458	2.44502
Rm83590d4218020t1	0	0	0	0	0	0	0	0	0	0	0	0	0	0.616991	0	0.616346	0	0	1.77924	0
Rm63648t15	0	0	0	0	0	0	0	0	0	0	0	0	1.2471	0	0	0	0	0	0	0
Rm14871t1	0	0	0	0	0	0	0	0	0	0	0	0	0	0	0	0	0	0	0	0
Rm14560d9367647t1	39.174	97.9294	120.019	41.3313	50.6455	40.3797	49.238	112.32	61.745	57.5039	14.7933	67.5908	77.3204	71.571	43.0358	58.0753	44.6233	43.7909	30.7593	19.5602
Rm19080d5972105t1	217.905	237.092	165.5	207.909	200.05	174.979	323.203	114.873	144.912	153.344	86.2945	186.5	477.641	122.164	22.7836	193.163	182.212	142.633	134.111	70.9056
Rm273347t2	0	0	0	0	0	0	0	0	0	0	0	0	0	0	0	0	0	0	0.482755	0
Rm46268d1166979t4	1.57992	2.42475	0	0	1.53868	0	0	1.88128	1.85796	3.77497	1.23278	0	0	2.40981	3.79727	2.50272	0	0	1.88625	1.22251
Rm7253d8789511t5	0	0	1.26336	0	0	0	0	0	0	0	0	0	1.2471	1.23398	0	0	0	0	0	0
Rm21306d5978517t3	3.67256	5.03803	7.83384	11.8434	6.33068	7.17505	9.13818	8.93456	89.3091	8.94505	4.80213	6.2584	5.61841	2.21844	1.26576	3.53701	0	0	1.55182	0
Rm9569t20	6.11434	88.6138	0	13.8859	0	0	2.77871	0	0	0.000483503	49.8749	48.0524	0.00505764	0	45.2594	87.1089	24.7855	26.5227	112.958	34.1682
Rm36955d1455840t1	0	0	0	0	0	0	0	0	0	0	0	0	0	0	0	0	0	0	13.5341	0
Rm94047d6977956t1	0	0	0	0	0	0	0	0	0	0	0	0	0	0	0	0	0	0	0	0
Rm12575d1420566t2	0	1.28854	12.6336	5.00985	8.86296	4.89451	2.52503	5.10546	16.3813	8.94505	9.86223	3.75504	2.49421	2.46797	0	0	1.23954	5.00467	3.69112	1.22251
Rm102588d7591826t1	0	0	0	0	0	0	0	0	0	0	0	0	0	0	0	0	0	0	0	0
Rm523106t1	0	0	0	0	0	0	0	0	0	0	0	0	0	0	0	0	0	0	0	0
Rm11677d572567t1	0	0	3.79009	0	1.26614	2.44725	6.31257	5.10546	0	2.55573	12.3278	1.25168	4.98841	0	5.06303	0	0	0	8.6126	0
Rm86351d6970206t1	0	0	0	0	0	0	0	0	0	0	0	0	0	0	0	0	0	0	0	0
Rm7201d1651027t1	132.212	185.55	116.229	270.532	229.171	112.574	156.552	246.339	496.48	261.962	88.76	133.93	179.583	130.802	94.9318	124.988	120.235	195.182	232.54	122.251
Rm105890d1527703t1	0	0	0	0	1.26614	0	0	0	1.2601	0	0	0	0	0	0	0	0	0	0	0
Rm241440t1	0	0	0	0	0	0	0	0	0	0	0	0	0	0	0	0	0	0	0	0
Rm2474d6233636t1	0	6.44272	12.6336	18.787	6.33068	6.11813	10.1001	12.7637	12.601	14.0565	18.4917	5.00672	9.97683	7.4039	8.8603	3.78752	1.23954	11.2605	23.3771	7.33507
Rm22734t3	33.053	38.6563	42.9543	51.351	43.0486	33.0379	45.4505	43.3964	113.409	52.3924	29.5867	41.3055	29.9305	50.5933	11.3918	45.4502	43.3838	42.5397	43.063	9.78009
Rm279631t2	0	0	0	0	0	0	0	0	0	0	0	0	0	0	0	0	0	0	0	0
Rm107093t6	7.34512	0	2.52672	0	0	0	0	0	0	0	0	7.51008	11.2239	1.23398	0	0	4.95815	1.25117	4.92149	0
Rm10838d3301685t2	0	0	0	0	0	0	0	0	0	0	0	0	0	0	0	0	0	0	0	0
Rm243463d5100147t1	0	0	0	0	0	0	0	0	0	0	0	0	0	0	0	0	0	0	0	0
Rm3817d7008299t3	0	0	0	0	0	0	0	0	0	0	0	0	0	0	0	0	0	0	0	0
Rm62690d1484290t3	2.44837	0	0	1.25246	7.59682	0	3.78754	1.27637	7.56061	3.83359	0	0	1.2471	0	0	0	0	1.25117	2.46074	0
Rm11305d4440254t2	0	0	0	0	0	0	0	0	0	0	0	0	0	0	0	0	0	0	0	0
Rm53421d6036487t1	0	0	0	0	0	0	0	0	0	0	0	0	0	0	0	0	0	0	0	0
Rm122230t4	0	1.28854	0	0	0	0	0	0	0	0	0	0	0	0	0	0	1.23954	0	0	0
Rm4370d1088148t9	3.20859	30.0988	7.25684	34.3661	59.5604	5.62257	8.00384	16.0038	0	9.24774	3.02231	0	21.446	32.4102	54.7475	16.9119	25.297	14.1635	5.6532	1.53732
Rm12128d1273283t1	140.781	47.6761	78.3284	30.0591	45.5809	26.9198	20.2002	16.5928	3.7803	67.7268	67.8028	107.645	89.7915	51.8273	88.603	95.9504	203.284	65.0607	72.5919	72.1282
Rm12146d5601210t3	0	1.28854	0	1.25246	0	0	0	0	0	0	0	0	0	0	0	0	0	0	0	0
Rm32979d6564775t1	0	2.57709	0	0	2.53227	0	1.26251	0	0	0	0	0	1.2471	1.23398	0	0	1.23954	0	0	0
Rm5851d7385235t3	7.34512	7.73126	6.31681	6.26232	10.1291	4.89451	12.6251	10.2109	39.0631	26.8351	6.16389	8.76176	2.49421	3.70195	0	0	2.47907	1.25117	11.0733	2.44502
Rm66355t3	3.67256	33.5021	7.58017	16.282	16.4598	3.67088	11.3626	10.2109	31.5025	19.168	7.39667	3.75504	9.97683	2.46797	7.59455	6.31253	0	5.00467	1.23037	6.11256
Rm18056d3340965t7	1.22419	1.29703	0	0	3.82757	0	2.52503	3.85254	5.067	1.27786	0	1.25168	3.77656	1.23398	1.26576	1.26251	0	0	0	0
Rm117429d3538511t3	0	0	0	0	0	0	0	0	0	0	0	0	0	0	0	0	0	0	0	0
Rm42258d3774918t1	1.22419	0	0	1.25246	0	0	1.26251	0	1.2601	1.27786	0	1.25168	1.2471	1.23398	0	0	0	0	0	0
Rm1584t12	1.22419	0	0	0	0	0	0	0	0	1.27786	0	0	2.49421	1.23398	0	0	0	1.25117	0	2.44502
Rm2737t18	0	0	0	0	0.184957	12.3001	0	0	5.57356e-08	0	0	0	0	0	0	0	0	0	0	0
Rm128924d6410115t1	0	0	0	0	0	0	0	0	1.2601	0	0	0	0	0	0	0	0	0	0	0
Rm50209d4171686t2	0	0	0	0	0	0	0	0	0	0	0	0	0	0	0	0	0	0	0	0
Rm10923d5225547t4	0	2.57709	3.79009	11.2722	7.59682	1.22363	7.57508	8.93456	52.9243	16.6122	1.23278	1.25168	2.49421	2.46797	1.26576	7.57503	4.95815	1.25117	4.92149	3.66753
Rm135217t6	0	0	0	0	0	0	0	0	0	0	0	0	0	0	0	0	0	0	0	0
Rm245408d5484828t1	0	0	0	0	0	0	0	0	0	0	0	0	0	0	0	0	0	0	0	0
Rm13866t16	970.78	1068.2	525.559	975.669	1073.68	513.923	858.509	764.543	2725.6	1695.73	445.033	976.311	1076.25	971.145	255.683	974.654	519.366	977.162	664.401	375.311
Rm223863t1	0	0	0	0	0	0	1.26251	0	0	0	0	0	0	0	0	0	0	0	0	0
Rm6630t13	0	0	0	0	0	0	0	0	0	0	0	0	1.2471	0	0	0	1.23954	0	0	0
Rm108619d5751284t1	0	0	0	0	0	0	0	0	0	0	0	0	0	0	0	0	0	0	0	0
Rm5259d7016656t9	67.3303	37.3678	109.912	85.1675	70.9037	52.616	97.2135	169.757	286.043	157.177	50.5439	72.5975	73.5791	96.2507	27.8467	44.1877	44.6233	117.61	82.4349	51.3455
Rm26255d610313t1	58.4994	345.343	156.917	388.901	327.655	130.335	251.508	293.323	714.735	324.8	119.836	103.061	138.474	108.273	153.759	164.942	70.4439	83.8023	221.144	138.83
Rm98075d9317605t1	0	0	0	0	0	0	0	0	0	0	0	0	0	0	0	0	0	0	0	0
Rm12119d200824t9	0	0	0	0	0	0	0	0	0	0	0	0	0	0	0	0	0	0	0	0
Rm22398t10	47.7433	9.01981	20.2138	36.3214	17.7259	18.3544	32.8253	40.8437	132.311	46.0031	22.19	35.0471	29.9305	27.1476	6.32879	22.7251	17.3535	27.5257	20.9163	11.0026
Rm13386d4849437t5	1.22419	0	0	0	0	0	0	2.55273	0	0	0	0	0	0	0	0	0	0	0	0
Rm63515d287226t1	0	0	0	0	0	0	0	0	0	0	0	0	0	0	0	0	0	0	0	0
Rm63598d6602359t3	0	0	0	0	0	0	0	0	0	0	0	0	0	0	0	0	0	0	0	0
Rm141241d1070824t1	0	0	0	0	0	0	0	0	0	0	0	0	0	0	0	0	0	0	0	0
Rm85439d4995408t1	0	0	0	0	0	0	0	0	0	0	0	0	0	0	0	0	0	0	0	0
Rm66093t5	0	0	0	0	0	0	0	0	0	0	0	0	0	1.23398	0	0	0	0	1.23037	0
Rm292657t1	0	0	0	0	0	0	0	0	0	0	0	0	0	0	0	0	0	0	0	0
Rm21531d4488477t5	0	0	0	0	0	1.22363	0	1.27637	1.2601	0	0	0	0	1.23398	0	0	0	1.25117	1.23037	0
Rm8540d7034082t6	3.67256	0	2.52672	0	6.33068	4.89451	3.78754	11.4873	5.04041	0	0	3.75504	1.2471	1.23398	0	1.26251	2.47907	5.00467	3.69112	0
Rm115390d3536889t2	0	0	0	0	0	0	0	1.27637	2.5202	1.27786	0	0	0	0	0	0	0	1.25117	0	0
Rm214899d3921738t1	0	0	0	0	0	0	0	0	0	0	0	0	0	0	0	0	0	0	0	0
Rm245645d5101576t1	0	0	0	0	0	0	0	0	0	0	0	0	0	0	0	0	0	0	0	0
Rm65514d6604506t5	0	0	0	0	0	0	0	0	0	0	0	0	1.2471	0	0	0	1.23954	0	0	0
Rm38001d3763356t1	0	0	0	0	0	0	0	0	0	0	0	0	0	0	0	0	0	0	0	0
Rm131934t2	0	0	0	0	0	0	0	0	0	0	0	0	0	0	0	0	0	0	0	0
Rm212635d5460614t1	0	0	0	0	0	0	0	0	0	0	0	0	0	0	0	0	0	0	0	0
Rm19678t2	45.2949	149.471	136.443	127.751	139.275	128.481	121.201	183.797	277.222	226.182	72.7339	52.5706	48.637	30.8496	16.4549	128.776	55.7791	57.5537	88.5868	28.1178
Rm143141t6	114.685	402.898	141.936	279.786	79.7666	97.7073	124.712	57.3024	36.5429	182.016	175.02	246.858	262.45	102.421	664.655	218.772	154.543	85.0905	75.0527	145.729
Rm3233d5558106t1	1.22419	0	1.26336	0	0	2.44725	0	0	1.2601	1.27786	0	0	0	0	0	0	0	2.50234	0	0
Rm7777d369474t2	129.764	176.531	298.153	236.716	312.736	260.633	170.439	232.299	293.604	314.355	140.537	165.222	132.193	129.568	97.4633	157.813	133.87	152.642	215.315	107.581
Rm9699t9	0	0	0	0	0	0	0	0	0	0	0	0	0	0	0	0	0	0	0	0
Rm99882d3523454t1	0	0	0	0	0	0	0	0	0	0	0	0	0	0	0	0	0	0	0	0
Rm105510d8931628t1	0	0	0	0	0	0	0	0	0	0	0	0	0	0	0	1.26251	0	0	0	0
Rm11417d9490496t1	13.4661	1.28854	5.05345	7.51478	7.59682	4.89451	10.1001	8.93456	5.04041	7.66718	0	6.2584	2.49421	8.63788	2.53152	2.52501	1.23954	1.25117	3.69112	9.78009
Rm125546d5027141t1	0	0	0	0	0	0	0	0	0	0	0	0	0	0	0	0	0	0	0	0
Rm2567d6501784t2	33.053	10.3084	26.5306	30.0591	18.9921	22.0253	27.7753	31.9091	16.3813	15.3344	11.095	25.0336	12.471	32.0836	8.8603	13.8876	17.3535	25.0234	31.9897	13.4476
Rm248141d5103221t1	0	0	0	0	0	0	0	0	0	0	0	0	0	0	0	0	0	0	0	0
Rm7781d6516496t1	632.904	776.992	659.475	726.429	628.004	457.636	450.717	739.016	1218.52	1189.69	470.921	588.29	623.552	562.696	203.787	415.364	431.359	689.393	535.212	321.52
Rm18919d7082530t1	0	0	0	0	0	0	0	0	0	0	0	0	0	0	0	0	0	0	0	0
Rm12326d6740730t2	45.2949	103.084	42.9543	175.345	111.42	44.0506	73.2258	97.0038	380.551	166.122	62.8717	56.3256	49.8841	46.8913	22.7836	35.3502	28.5093	80.0747	51.6756	36.6753
Rm30193t11	298.702	449.702	490.184	1068.35	545.705	434.388	883.759	731.357	2035.06	1270.2	343.945	331.695	442.722	404.746	151.891	820.629	297.489	285.266	317.436	284.845
Rm1896d1398356t1	2.44837	0	0	1.25246	0	0	2.52503	1.27637	0	1.27786	8.62945	2.50336	1.2471	1.23398	5.06303	0	1.23954	8.75817	2.46074	3.66753
Rm108940d1051048t1	1.22419	1.28854	0	0	0	0	0	0	1.2601	1.27786	0	0	0	0	0	0	0	1.25117	1.23037	1.22251
Rm100d9580030t1	805.515	550.208	396.696	712.652	791.335	424.51	743.62	681.579	1736.42	1055.52	495.577	808.586	1225.9	753.964	330.363	885.017	549.115	909.599	511.835	393.649
Rm15988d4064999t1	0	0	0	0	0	0	0	0	0	0	0	0	0	0	0	0	0	0	0	0
Rm14838t12	6.56522	18.4989	5.2141	10.67	29.6515	28.1121	20.7138	37.8003	0	10.5538	0	38.1098	5.76245	1.77094	18.0612	36.5538	33.3579	5.12923	3.48991	0
Rm33429d5301096t1	50.1916	15.4625	40.4276	23.7968	20.2582	39.1561	25.2503	30.6328	25.202	43.4474	41.9145	22.5303	16.2123	75.273	6.32879	12.6251	14.8744	37.535	36.9112	13.4476
Rm18693d2602894t4	40.3982	32.2136	37.9009	40.0788	34.1857	17.1308	42.9254	75.3056	98.2879	69.0047	12.3278	31.292	28.6834	33.3175	21.5179	20.2001	18.593	33.7815	46.7541	23.2277
Rm5877d3617710t2	1.22419	0	0	0	0	0	0	0	0	0	0	0	0	0	0	0	0	0	0	0
Rm12343d1420177t1	2.44837	0	0	0	0	0	0	1.27637	0	1.27786	0	1.25168	2.49421	0	0	1.26251	0	0	1.23037	0
Rm12581t27	4.89675	12.8854	13.897	36.3214	20.2582	19.578	31.5628	29.3564	37.803	15.3344	16.0261	21.2786	11.2239	0	2.53152	15.1501	16.114	6.25584	11.0733	7.33507
Rm164123d3905505t1	0	1.28854	0	0	0	0	0	0	1.2601	0	0	0	0	0	0	0	0	0	0	0
Rm12728d8579086t1	4.89675	9.01981	3.79009	15.0296	2.53227	4.89451	10.1001	3.8291	36.5429	7.66718	1.23278	1.25168	1.2471	3.70195	6.32879	12.6251	3.71861	5.00467	9.84298	7.33507
Rm243234d5483404t1	0	0	0	0	0	0	0	0	0	0	0	0	0	0	0	0	0	0	0	0
Rm67429t9	0	0	0	0	0	0	0	0	0	0	0	0	0	0	0	0	0	0	0	0
Rm85675d3508622t1	0	0	0	0	0	0	0	0	0	0	0	0	0	0	0	0	0	0	0	0
Rm1463d1078211t7	6.83518	3.86563	3.79009	5.00985	11.3952	3.67088	3.78754	7.65819	16.3813	11.4421	0	8.76176	2.49421	2.46797	3.79727	6.31253	1.23954	1.25117	6.15186	4.41223
Rm311124t6	0	45.099	36.6375	21.2919	11.3952	29.367	7.57508	65.0946	16.3813	14.0565	2.46556	1.25168	0	0	11.3918	0	1.23954	0	0	1.22251
Rm37790d9069208t1	1.22419	0	0	0	0	0	0	0	0	0	0	0	0	0	0	0	0	0	1.23037	1.22251
Rm7541t23	7.84975	15.6765	29.6683	19.9535	6.59624	12.1126	21.1024	35.0731	43.3565	13.7732	1.45605	10.7313	4.28343	5.90286	4.56544	8.05527	3.59612	14.3387	11.5275	12.3629
Rm120795d1058670t1	1819.14	3001.02	1380.85	960.64	614.076	666.877	763.82	2556.56	1538.58	4075.11	638.579	3239.35	4730.26	1790.51	1489.8	499.952	1269.29	2974.03	1160.24	1119.82
Rm176998d6141387t1	0	0	0	0	0	0	0	0	0	0	0	1.25168	0	0	0	0	0	0	0	0
Rm158326d4274797t1	1.22419	0	0	0	0	0	0	0	0	0	0	0	1.2471	0	0	1.26251	0	0	0	1.22251
Rm100453t2	0	0	0	0	0	0	0	0	0	0	0	0	0	0	0	0	1.23954	0	0	0
Rm85250d3845703t1	0	0	0	0	1.26614	1.22363	0	0	0	0	1.23278	1.25168	0	0	0	0	0	0	0	0
Rm109837t1	1.22419	0	2.52672	3.75739	0	3.67088	5.05005	7.65819	1.2601	1.27786	0	0	1.2471	1.23398	1.26576	2.52501	0	0	1.23037	0
Rm39466d1316191t1	1.22419	1.28854	0	2.50493	1.26614	2.44725	0	2.55273	8.15851	1.27786	3.69833	3.75504	1.91979	4.93593	1.26576	5.05002	1.23954	7.50701	6.15186	2.44502
Rm223856d6179616t1	0	1.28854	1.26336	3.75739	5.06455	4.89451	5.05005	2.55273	6.30051	5.11146	3.69833	6.2584	1.2471	0	1.26576	0	2.47907	1.25117	2.46074	1.22251
Rm27144t3	0	0	0	0	0	0	0	0	0	0	0	0	0	0	0	0	0	0	0	0
Rm75543d1027028t1	2.44837	23.1938	8.84353	18.787	7.59682	4.89451	5.05005	14.04	36.5429	14.0565	2.46556	11.2651	3.74131	2.46797	8.8603	6.31253	0	3.7535	1.23037	9.78009
Rm85898t1	0	1.28854	3.79009	6.26232	0	4.89451	3.78754	0	1.2601	0	2.46556	2.50336	0	0	2.53152	1.26251	0	0	0	0
Rm1017d5898182t1	100.383	374.966	252.672	544.822	500.124	160.295	282.803	419.924	1118.97	765.441	112.183	138.937	128.452	188.799	50.6303	217.151	99.1629	168.908	175.943	118.584
Rm73953d3493471t2	0	0	0	0	0	0	0	0	0	0	0	0	0	0	0	0	0	0	0	0
Rm32236d3399494t3	0	2.57709	0	1.25246	0	2.44725	1.26251	1.27637	2.5202	0	2.46556	0	0	0	0	0	0	0	0	0
Rm139154t2	0	0	0	0	0	0	0	0	0	0	0	0	0	0	0	0	0	0	0	0
Rm123238d7923792t1	0	0	0	0	0	0	0	0	0	0	0	0	0	0	0	0	0	0	0	0
Rm39259d3766883t1	1.22419	0	1.26336	0	0	2.44725	2.52503	2.55273	3.7803	1.27786	1.23278	0	2.49421	2.46797	1.26576	0	1.23954	0	6.15186	3.66753
Rm24609d9047613t3	47.5224	61.8199	43.3736	88.1604	90.9305	39.5437	143.922	224.828	397.321	155.33	51.4826	78.0361	44.3863	63.0615	13.4006	62.9583	47.6626	99.4534	65.0514	76.5834
Rm98088d1043823t1	0	0	0	0	0	0	0	0	0	0	0	0	0	0	0	0	0	0	0	0
Rm203783d6475914t1	0	0	0	0	0	0	0	0	0	0	0	0	0	0	0	0	0	0	0	0
Rm19540d3695160t1	0	0	0	0	1.26614	0	1.26251	0	0	0	0	2.50336	0	0	0	0	0	0	0	0
Rm89769d1364488t2	0	2.57709	1.26336	0	0	0	1.26251	0	1.2601	0	0	0	1.2471	1.23398	3.79727	0	0	1.25117	1.23037	1.22251
Rm14056d6273636t9	12.0487	9.01981	29.0573	45.1235	27.2186	45.8534	49.9672	21.6411	22.0541	12.5814	20.9572	52.9529	24.1785	2.46797	1.38452	33.1886	14.1673	13.6588	12.7331	18.3377
Rm196t19	0	0	0	0	0	0	0	0	0	0	0	0	0	0	0	0	0	0	0	0
Rm17779d6283749t2	199.542	483.204	234.985	356.952	249.429	189.662	306.791	510.546	439.775	374.414	221.9	240.323	382.861	233.223	324.034	431.777	192.128	416.639	333.431	380.201
Rm56d7350888t9	4.89675	7.73126	32.8474	30.0591	7.59682	19.578	32.8253	40.8437	20.1616	6.38932	8.62945	21.2786	7.48262	8.63788	3.79727	29.0376	3.71861	13.7628	18.4556	3.66753
Rm40559t5	84.291	261.805	131.131	73.4023	293.012	104.031	206.24	196.53	76.9758	194.475	16.4562	87.7866	71.6483	214.678	98.0951	184.091	2.47907	52.3959	47.9722	45.343
Rm171354d3570201t2	0	0	0	0	0	0	0	0	0	0	0	0	0	0	0	0	0	0	0	0
Rm285705t2	0	0	0	0	0	0	0	0	0	0	0	0	0	1.23398	0	0	0	0	0	1.22251
Rm102578d3525877t3	0	0	0	0	0	0	0	0	0	0	0	0	0	0	0	0	0	0	0	0
Rm82068d3842081t2	0	0	0	0	0	0	0	0	0	0	0	0	0	0	0	0	0	0	0	0
Rm58014t1	0	0	1.26336	0	0	0	0	0	0	1.27786	0	2.50336	1.2471	1.23398	0	0	0	0	0	0
Rm51387d7176598t1	0	0	0	0	0	0	0	0	0	0	0	0	0	0	0	0	0	0	0	0
Rm18019d2003780t3	0	2.27473	1.68992	0	0	0	0	0	0	0	0	0	0.272375	0	0	0	0	0	0	0
Rm101610d5009252t1	1835.06	1494.71	2486.3	2573.81	1521.9	1818.31	1367.3	4685.54	1515.9	1644.61	1246.34	2401.98	3293.6	3882.11	1420.18	1763.72	2430.73	3648.41	2848.31	1456.01
Rm68211t4	0	0	0	0	0	0	0	0	0	0	0	0	0	0	0	0	0	0	0	0
Rm84031d1033667t1	11.468	1.28854	24.44	3.75739	2.53227	7.09595	6.00732	11.3937	1.2601	2.55573	10.1014	18.7752	7.88074	14.1763	0	2.52501	0	13.7653	9.05704	7.66748
Rm287710t8	0	0	0	0	0	0	0	0	0	0	1.23278	1.25168	0	0	0	0	0	0	0	0
Rm31992t1	0	0	0	0	0	0	0	0	0	0	0	0	0	0	0	0	0	0	0	0
Rm9903d36752t1	0	0	0	0	0	0	0	0	0	0	0	0	0	1.23398	0	0	0	0	0	0
Rm232345t1	0	0	0	0	0	0	0	0	0	0	0	0	0	0	0	0	0	0	0	0
Rm4109t9	0	1.28854	0	0	0	0	1.26251	0	0	0	0	1.25168	0	0	1.26576	0	0	0	0	0
Rm17557t1	12.2419	9.01981	18.9504	8.76725	15.1936	2.44725	6.31257	8.93456	31.5025	8.94505	1.23278	8.76176	13.7181	6.16991	1.26576	5.05002	2.47907	25.0234	4.92149	7.33507
Rm336267t2	0	0	0	0	0	0	0	0	0	0	0	0	0	0	0	0	0	0	0	0
Rm17319d6538464t1	1.22419	1.28854	1.26336	1.25246	0	3.67088	2.52503	2.55273	1.2601	7.66718	0	0	0	0	0	0	0	0	1.23037	0
Rm195725t3	0	0	0	0	0	0	0	0	0	0	0	0	0	0	0	0	0	0	0	0
Rm100884t9	0	0	0	0	0	0	0	0	0	0	0	0	0	0	0	0	0	0	0	0
Rm32433t8	0	0	1.26336	0	0	0	0	0	0	0	0	1.25168	0	1.23398	0	1.58666	0	0	2.46074	0
Rm10652d7410481t1	0	0	0	0	0	0	0	0	0	0	0	0	0	0	0	0	0	0	0	0
Rm354405t1	0	0	0	0	0	0	0	0	0	0	0	0	0	0	0	0	0	0	0	0
Rm115025d5396063t2	0	0	0	0	0	0	0	1.27637	0	0	0	0	0	0	0	0	0	0	0	0
Rm38077d6014455t4	0	0	0	0	0	0	0	0	0	0	0	0	0	0	0	0	0	0	0	0
Rm3419d8542212t3	33.053	59.273	42.9543	96.4397	108.888	73.4176	51.763	82.9638	379.29	154.622	23.4228	35.0471	29.9305	43.1894	7.59455	74.4878	29.7489	53.8002	51.6756	18.3377
Rm13558d6742773t1	1.22419	0	0	0	0	0	0	0	0	0	0	0	1.2471	0	0	0	0	0	0	0
Rm82917d487915t1	0	1.28854	0	1.25246	0	1.22363	1.26251	1.27637	0	1.27786	0	0	0	0	0	0	0	1.25117	0	0
Rm121690t4	0	0	0	0	0	0	0	1.27637	2.5202	1.27786	0	1.25168	2.49421	0	0	0	0	1.25117	0	0
Rm7864d6516714t6	6.27024	6.05337	11.1303	8.12074	7.69214	16.2399	10.0564	42.4218	16.2152	0	4.07864	7.29541	5.53141	13.6893	3.44056	4.217	3.37792	24.6072	23.1459	7.33507
Rm263960t2	0	0	0	0	0	0	0	0	0	0	0	0	0	0	0	0	0	0	0	0
Rm52386t5	0	0	0	0	0	0	0	0	0	0	0	0	0	0	0	0	0	0	0	0
Rm11108d6264936t1	440.707	3896.56	2736.44	14240.5	5705.21	6415.48	7101.64	3009.67	39559.6	16568.8	1125.53	514.441	1031.35	783.579	186.066	3536.28	578.863	949.636	2457.05	446.217
Rm76740d1625271t1	0	1.7218	0	0	0	0	0	1.45864	0	0	0	0	1.86322	0.375273	0	0	0	0	1.02856e-05	7.79797e-06
Rm13631d7756427t9	115.074	115.969	78.3284	121.64	106.496	44.0506	83.3259	237.404	208.047	122.675	87.5272	147.698	192.054	127.1	107.589	94.6879	114.037	133.875	173.482	112.471
Rm66087d4197048t3	0	0	0	0	0	0	0	0	0	0	0	0	0	0	0	0	0	0	0	0
Rm379254t1	0	0	0	0	0	0	0	0	0	0	0	0	0	1.23398	1.26576	0	0	0	0	0
Rm31684d4915886t1	0	1.28854	0	0	0	0	0	1.27637	1.2601	0	0	1.25168	0	0	0	0	0	0	1.23037	0
Rm117445d7256334t1	0	0	0	0	0	0	0	0	0	0	0	0	0	0	0	0	0	0	0	0
Rm5443t3	391.74	729.316	453.547	557.346	548.237	208.017	363.604	828.361	1391.15	679.824	223.133	421.816	558.702	361.557	307.579	309.314	271.458	444.165	526.599	246.947
Rm35895d3757228t5	8.56931	9.01981	15.1603	8.76725	8.86296	2.44725	32.8253	37.0146	5.04041	16.6122	4.93111	2.50336	6.23552	12.3398	3.79727	1.26251	14.8744	27.5257	27.0682	18.3377
Rm178613t3	0	0	0	0	0	0	1.26251	0	0	0	0	0	0	0	0	0	0	0	0	0
Rm34952d1680592t1	5.85261	3.6047	9.11077	0	2.3994	2.34208	3.36328	14.5666	6.28791	0	3.87388	3.75504	4.28965	4.89018	0.506769	8.07093	0	3.53159	1.48364	2.44502
Rm359767t4	0	0	0	0	0	0	0	0	0	0	0	0	0	0	0	0	0	0	0	0
Rm95387d1517214t1	0	0	0	0	0	1.22363	2.52503	7.65819	2.5202	0	0	2.50336	8.72973	0	0	2.52501	0	0	2.46074	0
Rm218296d5465233t3	0	0	0	0	0	0	0	0	0	0	0	0	0	0	0	0	0	0	0	0
Rm26733d3726103t5	108.953	398.16	245.092	505.995	308.937	156.624	194.427	881.969	694.316	276.019	236.693	128.923	137.181	331.941	229.102	151.501	214.44	394.118	648.406	273.842
Rm13279d9211586t9	1.87847	49.9883	2.78521	5.16793	43.6074	19.2234	8.39625	8.65414	24.2284	14.5384	0	33.322	15.0425	6.9131	21.2495	12.1091	17.9791	14.2843	5.48379	6.4499
Rm74320d1720570t1	4.89675	3.86563	11.3703	10.0197	6.33068	4.89451	13.8876	15.3164	10.0808	17.8901	2.46556	3.75504	1.2471	9.87186	1.26576	8.83754	3.71861	7.50701	6.15186	2.44502
Rm156678d5046715t7	0	0	0	0	0	0	0	0	0	0	0	0	0	0	0	0	0	0	1.23037	0
Rm156167d3563777t1	0	0	0	0	0	0	0	0	0	0	0	0	0	0	0	0	0	0	0	0
Rm2199t1	0	0	0	0	1.26614	0	0	1.27637	0	0	0	1.25168	1.2471	0	0	1.26251	0	0	0	1.22251
Rm149871t6	0	0	0	0	0	0	0	0	0	0	0	0	0	0	0	0	0	0	0	0
Rm92778d4227129t1	0	0	1.26336	1.25246	0	0	0	0	1.2601	0	0	0	0	0	0	0	0	0	0	1.22251
Rm3387d1646639t2	1.22419	1.28854	0	0	0	0	1.26251	0	0	5.11146	0	0	2.49421	1.23398	0	0	0	0	0	0
Rm100726d3524185t2	0	0	1.26336	0	0	0	0	0	0	0	0	0	0	1.23398	0	0	0	1.25117	0	0
Rm34292d4922251t3	0	0	0	0	0	0	0	0	1.2601	2.55573	0	0	1.2471	1.23398	0	1.26251	0	0	0	0
Rm157858d5424688t2	0	0	0	0	0	0	0	0	0	0	0	0	0	0	0	0	0	0	0	0
Rm9913d5220624t1	0	1.28854	0	0	0	0	0	0	0	0	0	0	0	0	0	0	0	0	0	0
Rm86516d1035548t1	0	0	0	0	1.26614	0	0	1.27637	0	0	1.23278	0	0	0	0	0	0	0	3.69112	0
Rm5498d4003893t8	177.507	389.14	745.384	745.216	543.173	223.924	303.003	830.914	777.483	1061.9	504.206	252.839	470.158	282.582	144.296	332.039	146.265	499.216	783.747	172.374
Rm49433d7852054t9	0	2.57709	2.52672	6.26232	0	0	0	1.27637	0	0	1.23278	0	2.49421	24.6797	1.26576	0	2.47907	2.50234	72.5919	0
Rm10445d9012142t1	7611.99	16014	13106.1	11436.2	11857.4	9399.9	13680.6	25804.3	22696.9	15140.1	11136.9	13515.6	15419.2	13770	21826.7	15526.3	9788.62	13495.1	23053.5	17626.2
Rm241537d5482298t1	0	0	0	0	0	0	0	0	0	0	0	0	0	0	0	0	0	0	0	0
Rm157835d7629471t2	0	0	0	0	0	0	0	0	0	0	0	0	0	0	0	0	0	0	0	0
Rm51718d5694772t4	7.34512	0	2.52672	0	2.53227	0	6.31257	6.38183	6.30051	5.11146	0	2.50336	1.2471	11.1058	7.59455	5.05002	6.19768	5.00467	8.6126	0
Rm9591d3294311t2	0	0	0	0	0	0	1.26251	0	3.7803	0	1.23278	2.50336	0	1.23398	2.53152	0	0	0	1.23037	2.44502
Rm292989d4734042t1	0	0	0	0	0	0	0	0	0	0	0	0	0	0	0	0	0	0	0	0
Rm14591d2168191t1	2.44837	0	3.79009	1.25246	0	2.44725	1.26251	1.27637	3.7803	2.55573	0	2.50336	1.2471	1.23398	0	1.26251	0	1.25117	0	0
Rm2345t11	23.2595	3.86563	11.3703	17.5345	13.9275	18.3544	25.2503	31.9091	21.4217	24.2794	9.86223	15.0202	9.97683	25.9136	3.79727	17.6751	14.8744	27.5257	36.9112	8.55758
Rm13558d578416t2	7.93525	87.6714	102.943	111.451	15.1491	100.951	82.7749	29.2325	243.779	174.334	16.064	12.282	17.2867	45.9004	50.7466	96.7397	44.1761	25.2231	14.1859	102.725
Rm15700d1425973t2	26.9321	6.44272	44.2177	21.2919	16.4598	31.8143	34.0879	19.1455	13.8611	42.1695	23.4228	42.5571	37.4131	16.0418	6.32879	17.6751	21.0721	38.7862	14.7645	24.4502
Rm52970d1006181t1	0	0	0	0	0	0	0	0	0	0	0	0	0	0	0	0	0	0	1.23037	0
Rm22124d9380401t1	525.176	87.621	219.825	116.479	107.622	130.928	92.1635	181.244	214.217	192.957	69.0356	245.329	310.529	192.501	59.4906	104.788	143.786	277.759	143.954	66.0156
Rm20764t10	2.44837	2.44549	1.45099	3.75739	0	0	7.57508	3.8291	3.7803	0	2.46556	1.25168	0	2.46797	0	1.26251	0	2.50234	3.69112	9.78009
Rm1198d5171699t1	216.681	234.515	329.737	232.958	293.744	301.012	388.854	454.386	500.26	709.215	119.579	304.158	235.703	338.111	87.3373	231.039	114.037	325.304	317.436	162.594
Rm216386t1	0	0	0	0	0	0	0	0	0	0	0	0	0	0	0	0	0	0	0	0
Rm5858d5922433t3	12.2419	12.8854	16.4237	12.5246	15.1936	13.4599	22.7252	24.2509	16.3813	21.7237	7.39667	13.7685	9.97683	20.9777	1.26576	11.3626	8.67675	5.00467	18.4556	11.0026
Rm64797d660853t1	1.22419	0	0	1.25246	0	0	0	1.27637	0	0	0	0	0	0	0	0	0	0	0	0
Rm67724d3823264t6	0	0	0	0	0	0	0	0	0	0	0	0	0	0	0	0	0	0	0	0
Rm63220d3816524t1	0	0	0	0	0	0	0	0	0	0	0	0	0	1.23398	0	0	0	3.7535	0	1.22251
Rm27919t6	11.0177	24.4823	50.5345	51.351	37.9841	63.6286	58.0756	52.331	90.7273	42.1695	33.285	73.8492	36.166	14.8078	3.79727	53.0252	11.1558	18.7675	30.7593	30.5628
Rm11080d2455615t7	10.2357	43.8627	14.8476	3.80961	76.1146	9.11894	39.7695	48.9666	25.6272	51.5579	0	55.5084	2.56538	8.15123	0	18.2814	32.0481	7.85389	16.9451	7.72481
Rm177281d6455357t1	0	0	0	0	0	0	0	0	0	0	0	0	0	0	0	0	0	0	0	0
Rm1000d6227280t1	38.9039	31.1738	53.6325	50.7916	42.9478	29.0069	36.5281	121.096	276.511	124.251	37.8735	34.3963	8.66141	78.1451	2.53152	21.6968	36.1276	54.1157	49.4696	22.876
Rm75855d1624388t1	0	0	0	0	0	0	0	0	0	0	0	0	0	0	0	0	0	0	0	0
Rm52658d4956839t1	0	0	0	0	0	0	0	0	0	0	0	0	0	0	0	0	0	0	0	0
Rm11801d6267133t6	0	0	0	0	0	0	0	0	0	0	0	0	0	0	0	0	0	0	0	0
Rm167361d4665654t1	0	0	0	0	0	0	1.26251	2.55273	1.2601	0	1.23278	0	0	0	0	0	0	0	0	3.66753
Rm396d3578432t10	0	0	0	0	0	0	0	0	0	0	0	0	0	0	0	0	0	0	0	0
Rm102496d3862890t3	0	0	1.26336	0	0	0	1.26251	0	0	1.27786	3.69833	0	0	0	0	0	0	0	0	0
Rm28708d5289638t7	1.22419	2.57709	0	0	0	1.22363	0	0	1.2601	1.27786	0	1.25168	1.2471	0	1.26576	0	0	0	1.23037	1.22251
Rm229989t1	0	0	0	0	0	0	0	0	0	0	0	0	0	0	0	0	0	0	0	0
Rm7761t2	20.8112	16.7511	17.6871	37.5739	35.4518	36.7088	44.188	10.2109	12.601	39.6138	16.0261	25.0336	44.8957	25.9136	16.4549	37.8752	26.0303	20.0187	11.0733	17.1152
Rm104110t2	0	0	0	0	0	0	0	0	0	0	0	0	0	0	0	0	0	0	0	0
Rm126575d3881919t1	0	0	0	0	0	1.22363	0	0	0	0	0	1.25168	0	0	0	0	0	0	0	0
Rm40334d4151060t2	0	0	0	0	0	0	0	0	0	0	0	0	0	0	0	0	0	0	0	0
Rm14125d6531714t1	0	0	0	0	0	0	0	0	0	0	0	0	0	0	0	0	0	0	0	0
Rm26947d3726905t2	0	0	0	0	0	0	0	0	0	0	0	0	0	0	0	0	0	1.25117	0	0
Rm96138d8699153t5	6.12093	2.57709	3.79009	1.25246	7.59682	1.22363	1.26251	0	0	1.27786	1.23278	1.25168	0	0	0	5.05002	3.71861	3.7535	4.92149	3.66753
Rm65608t3	0	0	0	0	0	0	0	0	0	1.27786	0	0	0	0	0	0	0	0	0	0
Rm18286d8596347t2	0	0	0	0	0	0	0	0	1.2601	0	0	0	0	0	0	1.26251	0	0	0	0
Rm7086d4815749t1	0	0	0	0	0	0	0	0	0	0	0	0	0	0	0	0	0	0	0	0
Rm97728t5	0	0	0	0	0	0	0	0	0	1.32367	0	0	0	0	1.26576	0	0	0	0	0
Rm57718d1479082t1	0	0	0	0	0	0	1.26251	0	1.2601	0	0	1.25168	2.49421	0	0	0	0	0	1.23037	0
Rm63800d7198593t2	0	0	0	1.25246	0	1.22363	3.78754	1.27637	0	0	0	1.25168	0	0	0	0	0	0	0	0
Rm183336d6147592t1	0	0	0	0	0	0	0	0	0	0	0	0	0	0	0	0	0	0	0	0
Rm55756d6593601t2	0	0	3.79009	2.50493	0	2.44725	1.26251	1.27637	3.7803	5.11146	0	0	1.2471	1.23398	0	1.26251	0	0	0	1.22251
Rm11678t1	78.3479	24.4823	21.4772	18.787	17.7259	8.56539	15.1502	39.5673	11.3409	24.2794	18.4917	46.3122	165.865	22.2117	39.2385	26.5126	43.3838	38.7862	25.8378	25.6727
Rm13510d1554579t1	487.226	582.422	418.173	731.439	730.561	347.51	477.23	987.907	1881.33	890.671	409.282	520.699	481.382	568.866	262.012	743.616	438.796	676.882	514.296	396.094
Rm40502d5677795t1	0	0	1.26336	0	0	0	1.26251	1.27637	0	0	0	0	0	0	0	0	0	0	0	0
Rm30165d8378205t9	8.56931	2.98425	2.52672	1.25246	49.8358	30.9006	34.6441	45.549	43.5619	7.7178	1.48199	13.2789	2.49421	0	8.82341	21.7916	33.7594	4.43307	9.28208	6.00096
Rm15978t3	82.0205	50.2532	35.3741	23.7968	35.4518	25.6962	29.0378	61.2655	47.8838	26.8351	29.5867	136.433	140.923	56.7632	26.5809	54.2877	48.3419	56.3025	46.7541	34.2303
Rm195934d4679805t1	0	0	0	1.25246	0	0	0	0	0	0	0	0	0	0	0	0	0	0	0	0
Rm15397t8	0	0	0	0	0	3.07511	0	0	0	0	3.0126	1.29262	0	0	0	0	1.99878	0	0	0
Rm22275d4093756t6	328.082	202.301	276.676	88.9249	126.614	108.903	114.889	219.535	144.912	215.959	175.054	453.108	677.177	246.797	177.206	135.088	244.189	310.29	264.53	129.586
Rm65703d9283577t3	0	1.28854	0	0	0	0	0	0	0	0	0	0	0	0	0	0	0	0	0	0
Rm13917t12	4.87513	5.14324	5.07342	0	3.37694	3.26355	0	5.06177	6.69224	1.70892	6.52508	1.61962	5.06476	1.60598	0	1.68659	0	1.61258	6.70516	1.64357
Rm1517t2	347.669	217.764	248.882	346.932	379.841	208.017	396.429	422.477	863.169	1042.74	236.693	486.904	559.95	415.852	225.305	463.34	239.231	452.923	175.943	205.382
Rm148777d8237051t1	0	0	0	0	0	0	0	0	0	0	0	0	0	0	0	0	0	0	0	0
Rm157371t4	0	0	0	0	0	0	0	0	0	0	0	0	0	0	0	0	0	0	0	0
Rm73202d3830924t1	0	0	0	0	0	0	0	0	0	0	0	0	0	0	0	0	0	0	0	0
Rm13834d1422809t1	19.587	28.348	21.4772	8.76725	13.9275	11.0126	12.6251	21.6982	12.601	20.4458	7.39667	15.0202	11.2239	6.16991	10.1261	20.2001	13.6349	18.7675	9.84298	15.8926
Rm192d6494542t3	0	0	0	0	0	0	0	1.27637	0	0	0	0	0	2.46797	0	0	0	0	0	0
Rm135526d3551427t1	0	0	1.26336	0	0	0	0	2.55273	0	1.27786	0	0	0	1.23398	0	0	0	1.25117	0	0
Rm1612d4379687t5	0	0	0	0	0	0	0	0	0	0	0	0	0	0	0	0	0	0	0	0
Rm115730d6095521t2	0	0	0	0	3.79841	3.67088	0	2.55273	6.30051	17.8901	0	3.75504	2.49421	0	0	0	0	0	0	0
Rm52694d2978239t1	0	0	0.364472	0.536945	0	0	0.857832	5.64757	4.94945	3.70568	0	1.25168	0	0	0	1.26251	0	0.590794	0	1.22251
Rm15565d1660214t1	63.6577	48.9647	96.0155	61.3707	92.428	50.1687	60.6006	85.5165	114.669	154.622	38.2161	50.0672	109.745	90.0807	24.0494	66.9128	44.6233	55.0514	41.8326	30.5628
Rm80752d8178899t1	0	0	0	0	0	0	0	0	0	0	0	0	0	0	0	0	0	0	0	0
Rm201991t10	0	0	0	0	0	0	0	0	0	0	0	0	0	0	0	0	0	0	0	0
Rm2423t1	1.22419	0	1.26336	2.50493	0	1.22363	2.52503	3.8291	1.2601	0	1.23278	1.25168	4.98841	3.70195	0	2.52501	1.23954	1.25117	3.69112	1.22251
Rm11966t12	78.3479	301.183	147.594	384.057	381	228.818	294.072	336.961	943.483	470.15	152.793	118.91	193.176	154.248	141.765	243.53	110.319	100.093	151.336	143.034
Rm167555d7635237t1	0	0	0	0	0	0	0	0	0	0	0	0	0	0	0	0	0	0	0	0
Rm215284d5077520t1	0	0	0	0	0	0	0	0	0	0	0	0	0	0	0	0	0	0	0	0
Rm19748t4	0	1.28854	1.26336	0	0	0	3.78754	3.8291	3.7803	0	1.23278	2.50336	0	0	0	0	1.23954	0	0	0
Rm50413d1171580t1	0	0	1.26336	0	0	1.22363	0	1.27637	0	0	0	0	0	0	0	1.26251	0	1.25117	3.69112	0
Rm80541d1905576t1	0	0	0	3.75739	0	0	1.26251	2.55273	7.56061	1.27786	0	3.75504	2.49421	0	0	0	0	1.25117	2.46074	0
Rm87771d1205068t1	0	2.57709	2.52672	7.51478	3.79841	2.44725	6.31257	3.8291	0	10.2229	2.46556	2.50336	2.49421	1.23398	0	5.05002	0	3.7535	1.23037	1.22251
Rm44791d1465046t1	24.4837	203.59	85.9086	71.3904	73.4359	26.9198	30.3003	84.2401	283.523	95.8398	24.6556	45.0605	47.3899	38.2535	30.3782	45.4502	34.707	53.8002	33.22	19.5602
Rm9796d5590630t1	0	0	6.31681	3.75739	1.26614	2.44725	2.52503	2.55273	2.5202	3.83359	3.69833	2.50336	0	9.87186	1.26576	3.78752	0	21.2699	22.1467	1.22251
Rm79020d854628t1	0	0	2.52672	0	1.26614	0	1.26251	0	0	0	0	0	1.2471	2.46797	0	0	0	1.25117	3.69112	0
Rm82323d7891231t4	0	1.28854	0	0	0	0	0	0	0	0	0	0	0	0	0	0	0	0	0	0
Rm43358d6022831t1	0	0	0	0	0	0	1.26251	0	0	0	0	0	0	0	0	0	0	0	0	0
Rm7851d1764004t3	0	0	0	0	0	0	0	0	1.2601	0	3.69833	0	0	0	0	0	0	0	0	0
Rm27519d7114207t3	326.112	1594.37	659.027	853.209	735.764	310.158	885.654	846.659	1608.69	1009.95	628.482	632.504	1150.43	495.921	976.023	550.783	417.871	543.013	890.039	837.618
Rm245581d4312841t1	0	0	0	0	0	0	0	0	0	0	0	0	0	0	0	0	0	0	0	0
Rm194064d5445275t1	0	0	0	0	0	0	0	0	0	0	0	0	0	0	0	0	0	0	0	0
Rm177621t3	0	0	0	0	0	0	0	0	0	0	0	0	0	0	0	0	0	0	10.5858	0
Rm53597d8882642t1	0	0	2.52672	2.50493	0	0	0	5.10546	16.3813	0	0	0	2.49421	1.23398	0	1.26251	1.23954	0	1.23037	0
Rm187656t1	0	0	0	0	0	0	0	0	0	0	0	0	0	0	0	0	0	0	1.23037	0
Rm24298d2345984t1	23.2595	101.795	90.9621	92.6823	107.622	59.9577	108.576	59.9892	195.316	152.066	43.1472	30.0403	22.4479	32.0836	21.5179	70.7003	18.593	35.0327	39.3719	7.33507
Rm21309d66518t1	0	0	0	0	0	0	0	0	0	0	0	0	0	0	0	0	0	0	0	0
Rm86587d490384t2	0	0	0	0	0	0	0	0	0	0	0	0	0	0	0	0	0	0	0	0
Rm25856t4	1.22419	0	0	0	0	0	0	0	0	0	0	0	1.2471	0	0	0	0	0	1.23037	0
Rm38140d1314526t1	1.22419	1.28854	3.79009	1.25246	2.53227	6.11813	5.05005	2.55273	3.7803	0	2.46556	3.75504	0	3.70195	0	0	1.23954	3.7535	1.23037	1.22251
Rm17605d1799821t3	0	1.28854	0	0	0	2.44725	0	0	1.2601	0	1.23278	1.25168	0	1.23398	0	0	0	1.25117	0	1.22251
Rm16340d4863191t1	55.0884	54.1189	41.6909	57.6133	145.606	45.2742	39.1379	72.7528	76.8662	35.7802	33.285	51.3189	24.9421	53.0613	18.9864	35.3502	76.8513	60.0561	60.2882	18.3377
Rm155188d6435931t1	0	0	0	0	0	0	0	0	0	0	0	0	0	0	0	0	0	0	0	0
Rm79020d5365569t1	0	0	0	0	0	0	0	0	0	0	0	0	0	0	0	0	0	0	2.46074	0
Rm67518d3822960t2	0	0	0	2.50493	0	2.44725	0	0	0	0	0	1.25168	0	0	0	0	1.23954	0	4.92149	0
Rm56270d3804638t2	0	0	0	0	0	0	0	0	0	0	0	0	0	0	0	0	0	0	0	0
Rm9778d6521584t1	0	0	0	0	1.26614	0	0	0	0	0	0	0	0	0	0	1.26251	0	0	0	0
Rm240288d4705203t1	0	0	0	0	0	0	0	0	0	0	0	0	0	0	0	0	0	0	0	0
Rm43241d4940770t6	1.22419	0	0	1.25246	0	0	1.26251	0	1.2601	1.27786	0	0	0	0	5.06303	0	0	0	1.23037	1.22251
Rm284619d4730216t1	0	0	0	0	0	0	0	0	0	1.27786	0	0	0	0	0	0	0	0	0	0
Rm1385d6719304t2	307.945	80.6261	321.263	145.286	96.0236	273.685	110.183	82.5384	28.8678	102.461	70.1999	247.584	180.261	260.255	69.4359	55.2181	58.297	15.3659	33.9584	24.6725
Rm55242d4180826t1	0	0	0	0	0	0	0	0	0	0	0	0	0	0	0	0	0	0	0	0
Rm78893d672453t1	0	3.86563	0	0	5.06455	0	0	0	0	3.83359	0	0	2.49421	0	0	1.26251	0	0	0	0
Rm140014d4649418t2	0	0	0	0	0	0	0	0	0	0	0	0	0	0	0	0	0	0	0	0
Rm117088d1386309t1	0	0	0	0	0	0	0	0	0	0	0	0	0	0	0	0	0	0	0	0
Rm58018d4964321t2	0	0	0	0	0	0	0	0	0	0	0	0	0	0	0	0	0	0	0	0
Rm25550d6905691t1	0	0	0	0	0	0	0	0	0	0	0	0	0	0	0	0	0	0	142.266	0
Rm27532t10	0	0	0	0	1.25782	0	0.000205448	0	0	0	0	0	0	0	0	0	0.00285898	0	0	0
Rm213735d6482952t1	0	0	0	0	0	0	0	0	0	0	0	0	0	0	0	0	0	0	0	0
Rm11808d42564t1	0	0	0	0	0	0	0	0	0	0	0	0	0	0	0	0	0	0	0	0
Rm155294d6123697t1	0	0	0	0	0	0	0	0	0	0	0	0	0	0	0	0	0	0	0	0
Rm112683d877176t1	0	1.28854	0	0	3.79841	0	0	0	0	0	0	1.25168	2.49421	0	0	0	2.47907	2.50234	1.23037	0
Rm118267t3	0	0	0	0	0	0	0	0	0	0	0	0	0	0	0	0	0	0	0	0
Rm31588d6912436t1	58.761	112.103	63.1681	196.637	155.735	67.2995	140.139	81.6874	320.066	186.568	75.1995	53.8223	77.3204	56.7632	63.2879	97.2129	54.5396	90.0841	61.5186	72.1282
Rm24581t7	1.22419	0	1.26336	1.25246	1.26614	0	0	5.10546	0	2.55573	1.23278	0	0	0	0	0	0	1.25117	0	0
Rm14284d5241084t10	0	0	0	0	0	0	0	0	0	0	0	0	0	0	0	0	0	0	0	0
Rm59997t4	4.89675	36.0792	18.9504	25.0493	30.3873	9.78901	21.4627	47.2255	32.7626	43.4474	55.475	22.5303	47.3899	17.2758	11.3918	10.1	12.3954	38.7862	7.38223	14.6701
Rm2088d5903772t2	0	0	0	0	0	1.22363	0	0	0	0	0	0	0	0	0	0	0	0	0	0
Rm202304d4295002t1	0	0	0	0	0	0	0	0	0	0	0	0	0	0	0	0	0	0	0	0
Rm16061d9028224t1	0	1.28854	0	0	0	0	0	0	0	0	0	0	0	0	0	0	0	0	0	0
Rm484t1	303.598	23.1938	128.863	199.142	83.565	238.607	352.241	201.666	172.634	328.411	104.786	226.554	125.957	331.941	7.59455	99.738	39.6652	411.634	67.6705	45.2329
Rm70540d6055925t2	0	0	0	0	0	0	0	0	0	0	0	0	0	0	0	0	0	0	0	0
Rm15860d3329733t1	162.817	37.3678	203.401	78.9052	56.9762	124.81	146.452	381.633	270.922	178.901	60.4061	131.426	28.6834	59.2312	2.53152	117.413	52.0605	137.628	291.598	91.6883
Rm67550d6606754t1	0	0	0	0	0	0	0	0	0	0	0	0	0	0	0	0	0	0	1.23037	0
Rm1264t26	2.6778	6.44272	5.93154	8.07025	0	2.72272	0	0	3.78266	0	0	2.56984	2.48475	0	0	0	0	15.2529	4.82717	2.30045
Rm3276t30	0	3.30479	3.26882	0	0	0	0	4.17105	0	0	1.3384	0.000100463	3.98633	0	0	0	0.753349	0	0	1.73042
Rm160211d5787313t1	0	0	0	0	0	0	0	0	0	0	0	0	0	0	0	0	0	0	0	0
Rm14163d8812827t7	1302.53	9999.1	4842.47	8333.89	5849.55	2459.49	5536.12	4712.34	18248.8	9704.1	1124.29	2376.94	1466.59	3678.5	2439.12	2982.04	768.513	2043.16	2368.47	1372.88
Rm235697d4701921t1	0	0	0	0	0	0	0	0	0	0	0	0	0	0	0	0	0	0	0	0
Rm162911d6443028t1	0	0	0	0	0	0	0	0	0	0	0	0	0	0	0	0	0	0	0	0
Rm53430d831706t1	0	0	0	0	0	0	0	0	2.5202	1.27786	1.23278	0	0	1.23398	0	0	1.23954	1.25117	0	1.22251
Rm37972d1852055t4	0	0	0	0	0	0	0	0	0	0	0	0	0	0	0	0	0	0	0	0
Rm29371d3735684t1	0	0	0	1.25246	0	0	0	0	0	1.27786	0	0	0	0	0	0	0	0	0	0
Rm10031d1415909t2	871.621	435.528	554.616	539.812	777.408	578.775	559.293	550.114	575.866	844.668	375.997	819.851	798.146	668.819	399.979	877.441	530.522	860.803	349.426	403.429
Rm119717d5759704t3	0	0	1.26336	0	0	0	0	0	0	0	0	0	0	0	0	0	0	0	20.9163	0
Rm165299t4	0	2.57709	1.26336	1.25246	0	9.78901	3.78754	8.93456	0	5.11146	0	0	0	0	2.53152	0	1.23954	0	0	0
Rm215939t2	0	0	0	0	0	0	0	0	0	0	0	0	0	0	0	0	0	0	0	0
Rm25926d5647148t3	34.2772	104.372	97.2789	141.528	193.719	40.3797	89.6384	95.7274	167.593	166.122	48.0783	61.3324	106.004	64.1671	60.7564	101	54.5396	76.3212	60.2882	58.6805
Rm76357d3835130t1	0	1.28854	0	0	1.26614	0	1.26251	0	0	0	0	0	0	2.46797	0	0	0	0	0	0
Rm51526d1874672t2	0	0	0	0	0	0	0	0	0	0	0	0	0	0	0	0	0	0	0	0
Rm33609d8631088t1	0	0	0	0	0	1.22363	0	0	1.2601	0	0	0	0	0	0	0	0	0	0	0
Rm41098d263544t3	1.22419	0	0	0	1.26614	0	0	0	0	0	0	0	0	0	0	0	0	1.25117	0	0
Rm12284d8807006t2	8.27445	0	0	1.34352	1.40009	1.4012	9.07727	1.27637	3.97719	1.50447	0	4.72906	0	5.79185	1.26576	8.49917	9.04584	7.62297	66.1449	4.89004
Rm16238d213822t3	0	2.57709	1.26336	2.50493	0	0	2.52503	3.8291	3.7803	6.38932	0	0	2.49421	0	0	3.78752	0	1.25117	0	0
Rm47288d3786701t1	0	0	0	0	0	0	0	0	0	0	0	0	0	0	0	0	0	0	0	0
Rm31321d432793t2	0	1.28854	3.79009	2.50493	2.53227	3.67088	5.05005	10.2109	2.5202	0	1.23278	1.25168	0	1.23398	2.53152	1.26251	2.47907	1.25117	3.69112	0
Rm121741d8478106t1	0	0	0	0	0	0	0	1.27637	0	0	0	0	0	0	0	0	0	0	0	0
Rm79851d1726213t1	0	0	0	0	0	0	0	0	0	0	0	0	0	0	0	0	0	0	0	0
Rm45986d1466390t1	1.22419	0	3.79009	0	1.26614	3.67088	2.52503	3.8291	3.7803	1.27786	2.46556	1.25377	1.2471	3.70195	2.53152	2.52501	0	3.7535	4.92149	0
Rm220581t1	0	0	0	0	0	0	0	0	0	0	0	0	0	0	0	0	0	1.25117	0	0
Rm661d3580406t3	2.44837	5.15418	7.58017	5.00985	3.79841	1.22363	2.52503	2.55273	21.4217	15.3344	1.23278	5.00672	1.2471	1.23398	0	2.52501	0	5.00467	7.38223	2.44502
Rm135316d3888225t2	0	0	0	0	0	0	0	0	0	0	0	0	0	0	0	0	0	0	0	0
Rm22487d962794t5	58.761	198.436	106.122	135.266	158.267	116.245	123.726	150.611	419.614	195.513	57.9406	67.5908	86.0502	85.1448	70.8824	127.513	68.1745	125.117	99.6601	61.1256
Rm67862t2	0	0	0	0	0	0	0	0	0	0	0	0	0	0	0	0	0	0	0	0
Rm52560d108535t2	0	0	0	0	0	0	0	0	0	0	0	0	0	0	0	0	0	0	0	0
Rm280609t1	0	0	0	0	0	0	0	0	0	0	0	0	0	0	0	0	0	0	0	0
Rm764d901258t4	8.56931	8.61348	16.8386	13.7771	15.1936	8.17903	8.37649	31.9091	25.202	16.6122	4.93111	6.9609	14.9652	16.0418	0	10.1	7.43722	12.5117	17.2252	2.44502
Rm71570d6359456t1	0	0	0	1.25246	0	1.22363	0	2.55273	1.2601	1.27786	0	0	0	0	0	1.26251	0	0	0	0
Rm23114d415858t4	22.8362	38.3558	7.96011	5.00985	38.6874	20.5281	11.3626	13.7365	16.3521	26.2655	2.85028	25.688	26.9406	30.445	10.2257	22.8077	26.2362	6.04399	7.91499	6.58018
Rm78249t1	0	0	0	0	0	0	0	0	0	0	0	0	0	0	0	0	0	0	1.23037	0
Rm7241d182857t4	53.8642	33.5021	50.5345	57.6133	72.1698	57.5105	102.264	119.978	166.333	153.344	60.4061	35.0471	43.6486	51.8273	8.8603	40.4002	30.9884	78.8236	57.8275	52.568
Rm58361t5	2.12646	5.15418	2.52672	0	1.26614	1.22363	2.52503	1.27637	0	0	1.9066	0	3.74131	2.46797	1.26576	3.78752	2.64875	1.25117	0	0
Rm278606d5120965t1	0	0	0	0	0	0	0	0	1.2601	0	0	0	0	0	0	0	0	0	0	0
Rm18069d6539878t1	0	0	0	0	0	0	0	1.27637	0	0	0	0	0	0	0	0	0	1.25117	1.23037	0
Rm10947d4037991t7	17.1386	0	2.52672	0	3.79841	1.22363	3.78754	3.8291	3.7803	1.27786	2.46556	5.00672	2.49421	3.70195	0	2.52501	4.95815	1.25117	9.84298	2.44502
Rm49880d6586759t1	236.268	87.621	229.932	206.656	139.275	150.506	104.789	289.735	131.051	247.906	115.881	282.88	208.266	320.836	91.1346	246.189	157.421	600.561	775.134	204.159
Rm27711d2737166t5	1.22419	0	1.26336	0	5.06455	1.22363	0	0	1.2601	2.55573	0	0	0	0	0	0	0	0	0	0
Rm120725t9	0	0	0	0	0	0	0	0	0	0	0	0	0	0	0	0	0	0	0	0
Rm6037d2572295t3	2.44837	4.34612	5.84457	10.617	5.22937	5.63339	10.1001	7.402	27.0442	6.60499	7.39667	2.95083	4.98841	8.38936	0	5.81364	2.47907	6.25584	7.57819	1.72227
Rm13996d1555271t5	1112.79	858.17	884.353	1193.6	1506.7	707.256	943.097	1444.85	1985.92	2765.3	769.254	1401.88	1071.26	1363.55	378.462	1037.78	788.345	1951.82	1079.04	765.292
Rm8113d4821503t6	0	0	0	0	0	0	0	0	0	0	0	0	0	0	0	0	0	0	0	0
Rm37991d6320925t3	0	0	0	0	0	1.22363	0	0	0	0	0	0	0	0	0	0	0	0	0	0
Rm103020d500323t1	2.44837	0	1.26336	0	0	0	0	0	0	3.83359	0	1.25168	0	0	0	0	0	0	0	1.22251
Rm49897d3450016t4	0	0	0	0	0	0	0	0	0	0	0	0	0	0	0	0	0	0	0	0
Rm46228d1466655t1	219.129	575.979	397.959	494.723	358.317	309.578	318.153	456.939	538.063	421.695	313.126	352.974	445.216	312.198	543.01	686.803	451.191	334.062	369.112	358.196
Rm4493d546220t7	237.492	631.387	280.466	458.402	287.413	274.092	262.603	1010.88	1934.26	957.12	479.551	663.391	458.934	368.961	332.894	258.814	373.1	800.747	575.814	273.842
Rm13761d48017t1	128.54	219.053	248.882	350.69	305.139	170.084	251.24	330.579	752.28	472.81	136.838	180.242	208.266	172.758	179.738	266.389	123.954	118.861	172.252	118.584
Rm124043d700271t1	0	0	0	0	0	0	0	0	0	1.27786	0	0	0	0	0	0	0	0	0	0
Rm336191t3	0	0	0	0	0	0	0	0	0	0	0	0	0	0	0	0	0	0	0	0
Rm45925t7	0	0	1.26336	0	0	0	1.26251	0	1.2601	0	2.46556	0	0	0	1.26576	0	1.23954	1.25117	0	0
Rm19368d3694352t2	175.059	166.222	358.795	278.047	117.751	122.363	290.378	390.568	430.955	396.138	282.306	284.132	417.78	396.109	305.048	243.664	112.798	355.332	431.861	271.397
Rm73754t6	0	0	0	0	0	0	0	0	0	0	2.46556	5.00672	1.2471	0	1.26576	0	0	0	0	0
Rm240441d4705300t1	0	0	0	0	0	0	0	0	0	0	0	0	0	0	0	0	0	0	0	0
Rm21545d6292431t1	18.3628	10.3084	60.6414	13.7771	10.1291	17.1308	18.9377	52.331	37.803	61.3375	27.1211	38.8021	19.9537	11.1058	3.79727	16.4126	9.91629	20.0187	19.686	11.0026
Rm24040d4101186t1	0	3.11598	4.46177	0	3.33141	0	5.10965	3.27638	4.86933	0	0	0	3.11061	2.40732	0	0	0	0	0	0
Rm4722d2910405t4	15.6286	438.28	154.026	420.876	108.252	48.1754	251.088	1246.56	1719.56	489.277	0	1.50801	24.6779	0	35.4214	35.8054	6.35574	69.2185	281.022	34.8947
Rm155526d8242212t3	0	0	0	0	0	0	0	0	0	0	0	0	0	0	0	0	0	0	0	0
Rm16391d9497913t1	134.715	91.5224	189.068	145.848	86.8577	65.0537	105.423	183.973	146.918	76.4612	127.265	219.187	72.309	145.846	87.0512	110.657	129.668	186.325	165.739	123.12
Rm90731d1512522t1	0	1.28854	0	0	1.26614	0	0	0	0	0	0	0	0	0	0	0	1.23954	0	0	0
Rm16604d8340869t2	3.67256	2.57709	6.31681	2.50493	0	0	1.26251	12.7637	0	0	7.39667	5.00672	4.98841	2.46797	1.26576	1.26251	1.23954	22.521	4.92149	7.33507
Rm41928d4547398t5	0	0	0	1.25246	0	0	1.26251	1.27637	0	0	0	0	1.2471	0	0	0	0	0	1.23037	0
Rm9403d5588951t5	374.601	278.326	151.603	108.964	153.203	170.084	172.964	228.469	173.894	171.234	140.537	307.913	510.065	368.961	274.669	251.239	433.838	177.666	188.247	242.057
Rm14243d3321096t4	0	0	1.26336	0	0	0	1.26251	0	0	0	0	0	0	0	0	0	0	0	0	0
Rm40834d6922441t1	170.162	298.942	188.241	319.378	297.542	124.81	186.852	336.961	917.354	382.081	106.019	183.997	158.382	130.802	87.3373	131.301	94.2048	235.22	183.325	138.144
Rm118820t11	0	0	0	0	0	0	0	0	0	0	0	0	0	0	1.26576	0	0	0	0	0
Rm145301d6689254t1	0	0	0	0	0	0	0	0	0	0	0	0	0	0	0	0	0	0	0	0
Rm98970d9132154t4	0	0	1.26336	0	0	0	0	0	0	0	0	0	0	0	0	0	0	0	0	0
Rm8487d4022950t10	2.12331	0	2.52672	0	0	0.000203024	0	0	0	1.7455	3.04894	1.25168	0	0	3.00879e-05	0	0	0	0	0.000154141
Rm5795t9	150.575	404.603	602.624	359.457	221.574	160.295	225.99	851.336	167.593	249.183	228.064	456.863	224.479	310.964	89.8688	207.051	115.277	402.876	364.19	140.589
Rm10895d3649300t2	17.1386	3.86563	2.52672	3.75739	7.59682	7.34176	6.31257	5.10546	5.04041	8.94505	3.69833	2.50336	16.2123	18.5097	2.53152	2.52501	7.43722	3.7535	11.0733	4.89004
Rm25712d792601t1	48.9675	115.969	68.2215	102.702	96.2264	58.7341	93.426	89.3456	170.114	98.3955	49.3111	40.0538	99.7683	54.2952	102.526	65.6503	39.6652	65.0607	79.9742	57.458
Rm38079d813246t2	87.7051	253.326	77.5609	37.5701	156.86	61.7557	212.007	153.858	174.386	125.389	27.9689	177.944	102.024	94.5008	286.788	177.952	178.651	34.698	108.135	82.4923
Rm9653d4030151t9	203.215	278.326	244.945	265.522	162.065	228.818	337.091	342.066	471.278	261.962	196.012	289.138	253.162	222.117	110.121	208.313	148.744	305.285	227.619	160.149
Rm82310d4216694t1	1.22419	0	6.31681	1.25246	1.26614	2.44725	2.52503	2.55273	0	1.27786	3.69833	0	1.2471	0	0	1.26251	1.23954	5.00467	1.23037	1.22251
Rm10957d1270637t1	40.3982	221.63	146.55	167.83	103.823	72.194	160.339	222.088	312.505	213.403	64.1045	75.1008	74.8262	86.3788	63.2879	114.888	52.0605	122.614	158.718	132.031
Rm246533t1	0	0	0	0	0	0	0	0	0	0	0	0	0	0	0	0	0	0	0	0
Rm77089t5	0	0	0	0	0	0	0	0	0	0	0	0	0	0	0	0	0	0	0	0
Rm79030d7888209t2	2.44837	0	1.26336	2.50493	0	0	0	0	1.2601	10.2229	0	0	1.2471	1.23398	0	1.26251	0	1.25117	2.46074	1.22251
Rm49320d6790668t1	39.174	36.0792	31.584	48.8461	37.9841	28.1434	32.8253	76.5819	207.917	53.6703	19.7245	25.0336	27.4363	29.6156	3.79727	32.8251	18.593	31.2792	34.4504	18.3377
Rm195995t1	0	0	0	0	0	0	0	0	0	0	0	0	0	0	0	0	0	0	0	0
Rm34099d1580474t1	0	10.3084	7.58017	0	2.53227	4.89451	3.78754	8.93456	1.2601	5.11146	0	0	0	0	0	0	0	0	0	0
Rm30948t5	0	0	1.26336	0	0	0	0	1.27637	0	0	0	0	0	0	0	0	0	0	0	0
Rm15174d4460596t1	0	0	1.26336	0	0	0	0	0	0	0	0	0	0	0	2.53152	0	0	0	1.23037	0
Rm2574d5906431t7	213.008	380.121	337.318	273.037	386.172	241.054	537.831	456.939	685.495	721.993	150.399	315.424	178.336	365.259	121.513	444.402	234.272	262.745	248.535	154.036
Rm22037d6901726t1	4.89675	7.73126	34.1108	10.0197	13.9275	11.0126	6.31257	16.5928	22.6818	10.2229	11.095	26.2853	8.72973	12.3398	0	10.1	3.71861	6.25584	7.38223	3.66753
Rm95639d3856618t1	0	3.86563	2.52672	6.26232	1.26614	4.89451	1.26251	7.65819	3.7803	1.27786	1.23278	0	0	1.23398	3.79727	1.26251	0	6.25584	9.84298	2.44502
Rm108341d6089696t1	0	0	0	0	0	0	0	0	0	0	0	0	0	0	0	0	0	1.25117	0	0
Rm51318d6033822t1	0	0	0	0	0	0	0	0	0	0	0	0	0	0	0	0	0	0	0	0
Rm425741t1	0	0	0	0	0	0	0	0	0	0	0	0	0	0	0	0	0	0	0	0
Rm963d1732524t1	0	0	0	0	0	0	0	0	0	0	0	0	0	0	0	0	0	0	0	0
Rm39304d2370938t3	0	0	0	0	0	1.22363	0	0	2.5202	1.27786	1.23278	0	0	0	1.26576	0	0	0	0	0
Rm12525d2821569t2	20.8504	3.77506	27.9346	23.9178	25.0962	8.69954	13.611	28.0824	44.5061	52.2234	9.99859	2.97364	16.1706	20.9698	13.8504	12.9783	12.7109	19.0867	24.0843	18.9675
Rm34734d4136650t1	0	0	1.26336	1.25246	0	0	0	1.27637	1.2601	0	0	0	0	0	0	0	0	0	0	0
Rm139339d7271566t1	0	0	0	0	0	0	0	0	0	0	0	0	0	0	0	0	0	0	0	0
Rm379t107	0	2.57709	2.52672	1.25246	1.33842	0	1.26251	0	0	0	0	2.52936	0	0	1.26576	0	1.31379	0	0	1.22251
Rm118478d5758779t1	0	0	0	0	0	0	0	0	0	0	0	0	0	0	0	0	0	0	0	0
Rm866d6990483t5	3.43647	2.6907	0	0	6.67768	7.24032	13.5992	2.35635	0	0	2.57226	6.59775	1.97275	0	2.35258	0	0	2.71886	0	0
Rm27228d1827930t2	3.67256	9.01981	12.6336	17.5345	20.2582	14.6835	11.3626	31.9091	63.0051	12.7786	13.5606	6.2584	8.72973	13.5738	3.79727	8.83754	14.8744	11.2605	22.1467	8.55758
Rm95476d3856421t1	0	1.28854	0	2.50493	1.26614	0	5.05005	0	1.2601	0	0	2.50336	3.74131	1.23398	0	1.26251	0	0	0	0
Rm11299d4838820t4	0	0	0	0	0	0	0	0	0	0	0	0	0	0	0	0	0	0	0	0
Rm2422d8983983t1	33.053	72.1585	85.9086	137.771	98.7587	58.7341	122.464	191.455	296.124	108.618	36.9833	31.292	54.8726	69.103	32.9097	112.363	28.5093	32.5304	65.2097	42.7879
Rm32203d5298258t5	2.44837	0	0	1.25246	0	2.44725	1.94773	8.93456	4.4519	11.7428	0	1.25168	0	2.46797	0	6.21959	0	0	0	2.44502
Rm113977d4245204t1	0	0	0	0	0	0.558847	0	0	0	0	0	2.50336	0	0	0	0	0	0	0	0
Rm2482d4385793t3	175.059	474.184	294.363	589.91	391.236	335.274	521.418	428.859	487.515	470.254	234.228	362.987	332.977	317.134	499.974	762.553	343.352	326.555	280.525	256.727
Rm84067d4218524t1	0	0	1.26336	0	0	0	0	0	0	0	0	0	0	0	0	0	0	0	0	0
Rm65876d2661358t1	0	0	0	0	0	0	0	0	0	0	0	0	0	0	0	0	0	0	0	0
Rm26794d5649525t2	0	1.28854	1.26336	0	0	0	0	0	0	0	0	1.25168	1.2471	0	0	0	0	0	0	0
Rm26191d1571068t1	7.34512	14.174	3.79009	1.25246	7.59682	2.44725	6.31257	14.04	7.56061	8.94505	2.46556	12.5168	8.72973	23.4457	10.1261	2.52501	4.95815	3.7535	3.69112	0
Rm87531t3	0	0	0	0	0	0	0	0	0	3.83359	0	0	0	0	0	0	0	0	0	0
Rm66206t4	0	0	1.26336	0	0	0	1.26251	0	2.5202	1.27786	0	0	1.2471	0	3.79727	0	0	0	0	1.22251
Rm58761d6346133t1	0	0	0	0	0	0	0	0	0	0	0	1.25168	0	0	0	0	0	0	1.23037	0
Rm3964t5	59.9851	146.894	75.8017	164.073	146.872	47.7214	94.6885	151.888	216.737	134.176	82.5961	72.5975	91.0386	101.187	117.715	113.626	59.4977	132.624	97.1994	123.474
Rm12384d2926512t2	0	0	0	0	0	0	0	0	0.933993	0	0.855996	0	0.865775	0	0	0	0	0	0	0
Rm4645d356317t1	3.67256	37.3678	5.05345	8.76725	12.6614	4.89451	8.83759	6.38183	16.3813	8.94505	7.39667	10.0134	13.7181	3.70195	10.1261	5.05002	2.47907	0	7.38223	7.33507
Rm125300d8482929t2	0	0	0	0	0	0	0	0	0	0	0	0	0	0	0	0	0	0	0	0
Rm102620t6	0	0	0	0	0	0	0	0	0	0	0	0	0	0	0	0	0	0	0	0
Rm61566t5	0	0	0	0	0	0	0	0	0	0	0	0	0	0	0	0	0	0	0	0
Rm40704d5315905t1	0	0	0	0	0	0	0	0	0	0	0	0	0	0	0	0	0	0	0	0
Rm138801t5	0	0	0	0	0	0	0	0	0	0	0	0	0	0	0	0	0	0	0	0
Rm136551d516763t1	1.22419	16.7511	1.26336	3.75739	50.6455	7.34176	3.78754	14.04	8.82071	8.94505	3.69833	7.51008	1.2471	4.93593	1.26576	7.57503	21.0721	1.25117	3.69112	0
Rm17107d7439513t8	14.2484	30.0051	9.80682	25.9393	19.6286	4.74742	17.9239	16.4893	97.843	26.4576	3.18926	11.3361	4.83391	7.6188	3.27549	4.89181	4.58964	8.07956	12.7165	9.49069
Rm148684d4654809t1	0	0	0	0	0	0	0	0	0	0	0	0	0	0	0	0	0	0	0	0
Rm234116t2	0	0	0	0	0	0	0	0	0	0	0	0	0	0	0	0	0	0	0	0
Rm662d8528940t5	64.8819	221.63	160.447	250.493	212.711	122.363	185.589	328.026	257.061	94.5619	160.261	117.658	112.239	93.7827	111.387	142.663	117.756	181.419	210.394	169.929
Rm9416d4828807t4	0	12.3947	5.32652	7.51478	0	7.14472	6.16637	8.11762	4.53063	17.5844	8.62945	13.8664	4.34094	5.57581	0	2.13169	6.04231	2.37873	8.519	1.22251
Rm168968d4280559t1	0	0	0	0	0	0	0	0	0	0	0	0	0	0	0	0	0	0	0	0
Rm23476d1567761t1	20.8112	18.0396	7.58017	41.3313	20.2582	9.78901	22.7252	29.3564	39.0631	23.0016	18.4917	21.2786	28.6834	13.5738	26.5809	17.6751	11.1558	17.5163	24.6074	25.6727
Rm19994t1	0	0	1.26336	0	0	0	0	1.27637	2.5202	1.27786	0	0	0	0	0	0	0	0	0	0
Rm1257d5490t1	2.79011	0	0	3.75739	0	2.44725	3.78754	2.55273	1.2601	0	3.573	0	0	0	0	1.26251	0	1.80728	0	0
Rm43468d7841868t5	0	0	0	0	0	0	0	0	0	0	0	0	0	0	0	0	0	0	0	0
Rm22895t8	0	0	0	0	0	0	0	0	0	0	0	1.25168	0	0	0	1.26251	0	0	0	0
Rm33785d7133748t8	0	1.28854	1.26336	5.00985	3.79841	3.67088	1.26251	6.38183	6.30051	2.55573	1.23278	0	0	0	2.53152	1.26251	0	1.25117	3.69112	1.22251
Rm16642d1796789t7	77.1238	70.8699	93.4888	72.6429	63.3068	78.3121	80.8008	119.978	182.715	108.618	53.0095	87.6176	88.5444	93.7827	39.2385	64.3878	63.2164	58.8049	103.351	52.568
Rm4026d2290673t8	1.22419	0.535925	2.98801	1.6178	0	1.67141	2.82261	5.47897	9.18365	6.62913	1.23278	5.0441	1.80175	0	4.76445	9.43718	3.71861	0	4.92149	0
Rm57242d1178688t1	0	0	0	0	0	0	0	0	0	1.27786	0	0	0	0	0	0	0	0	0	0
Rm11964d6267619t5	20.8112	29.6365	21.4772	17.5345	22.7905	22.0253	36.6129	38.291	50.4041	34.5023	20.9572	13.7685	33.6718	14.8078	6.32879	21.4626	14.8744	17.5163	14.7645	26.8952
Rm545d9174351t2	2646.66	2293.7	4809.91	3313.73	3320.43	3433.89	3869.7	6414.22	2922.3	3295.14	2315.84	4087.28	2113.94	3873	711.209	3076.34	2469.71	3626.98	4089.15	2014.48
Rm221168d5082669t1	0	0	0	0	0	0	0	0	0	0	0	0	0	0	0	0	0	0	0	0
Rm111685d8469376t2	0	0	0	0	0	0	0	0	0	0	0	0	0	0	0	0	0	0	0	0
Rm145309d7275272t1	0	0	0	0	0	0	0	0	0	0	0	0	0	0	0	0	0	0	0	0
Rm19419d4479780t3	0	0	0	0	0	0	0	0	0	0	0	0	0	0	0	0	0	0	0	0
Rm9480t24	0	0	5.05345	5.00985	0	2.44725	2.52503	0	1.2601	3.83359	3.56535	0	4.76145	1.23398	3.13069	2.52501	0	0	2.15998	0
Rm16937d2174621t7	75.8996	87.2161	143.74	99.5867	75.9682	36.7088	88.3759	163.375	92.2716	106.063	41.5183	94.9219	62.2109	83.0711	107.589	93.1231	26.0303	43.7909	100.973	57.458
Rm256796t3	0	0	0	0	1.26614	0	0	0	0	0	0	0	0	0	0	0	0	0	0	0
Rm117215d3874998t1	0	0	0	0	0	0	0	0	0	0	0	0	0	0	0	0	0	0	0	0
Rm8826d373365t1	0	0	0	0	0	0	0	0	0	0	0	0	0	0	0	0	0	0	0	0
Rm3717d5187177t8	0	0	0	0	0	0	0	0	0	0	0	0	0	0	0	0	0	0	0	0
Rm178483t1	0	3.86563	1.26336	1.25246	3.79841	0	6.31257	0	0	0	0	0	0	0	0	2.52501	0	0	0	0
Rm11575d3305995t6	1.22419	0	0	0	2.53227	0	0	0	1.2601	1.27786	0	0	2.49421	0	0	1.26251	0	0	1.23037	0
Rm19589d5261647t4	221.578	412.334	255.199	396.467	431.753	244.725	353.261	433.964	562.005	443.419	359.971	438.088	553.714	343.047	374.664	507.527	397.891	441.662	387.493	360.641
Rm232147t1	0	0	0	0	0	0	0	0	0	0	0	0	0	0	0	0	0	0	0	0
Rm9246d3639152t1	0	1.28854	0	1.25246	0	0	0	0	0	1.27786	1.23278	0	0	1.23398	1.26576	1.26251	0	0	0	0
Rm104089d6849873t1	0	0	1.26336	0	0	0	0	0	2.5202	0	0	0	0	0	0	1.26251	1.23954	0	0	0
Rm6276d4009034t5	0	68.7591	67.8049	0	43.5442	0	55.6815	33.0019	227.941	60.4654	0.00725249	0.000654354	33.283	60.4444	24.7976	46.7072	27.2698	80.0708	66.5779	0
Rm43768d6328455t1	0	0	1.26336	0	0	0	0	0	0	0	0	0	0	0	0	0	0	0	1.23037	0
Rm28968d243888t1	0	0	0	0	0	0	0	0.0490158	0	0	0	0	0	0	0	0	0	0	0	0
Rm47998t1	0	0	0	0	0	0	0	0	0	0	0	0	0	0	0	0	0	0	0	0
Rm50388t8	0	0	0	0	1.26614	0	1.26251	0	1.2601	0	0	0	0	0	0	0	0	0	0	0
Rm168613t1	159.144	345.33	1028.38	2437.29	998.982	2045.9	2147.53	847.507	4488.48	1233.14	825.961	879.931	773.204	164.12	53.1618	492.377	375.58	210.196	445.395	330.078
Rm34536d3753045t1	0	0	0	0	0	0	0	0	1.2601	0	0	0	0	0	0	0	0	0	0	0
Rm12159t6	0	0	0	0	0	0	0	0	0	0	0	0	0	0	0	0	0	0	0	0
Rm34945d4531451t3	0	0	0	0	0	0	0	0	0	0	0	0	0	0	0	0	0	0	0	0
Rm230404d4698034t1	25.6546	3.00624	0	0	1.26614	1.22363	10.1001	0	0	1.27786	1.23278	30.5771	17.3961	75.7134	30.9752	10.3646	62.0008	12.5117	3.69112	11.4195
Rm79253d3500638t1	2.44837	1.28854	0	0	1.26614	0	1.26251	0	0	1.27786	0	0	0	0	1.26576	0	0	0	1.23037	0
Rm69107d3486456t1	0	0	1.26336	0	0	1.22363	0	0	0	0	0	0	0	0	0	0	0	0	0	0
Rm263799d4719478t1	0	0	0	0	1.26614	0	0	0	0	0	0	0	0	0	0	0	0	0	0	0
Rm23489d1437955t4	570.471	1150.67	577.356	1073.36	785.005	396.455	887.547	1224.03	2520.2	1023.57	579.406	524.454	450.204	457.808	434.155	819.366	490.856	789.487	1226.68	581.915
Rm61788d3474127t2	0	0	0	0	0	0	0	0	0	0	0	0	0	0	0	0	0	0	0	0
Rm101786d7243351t3	0	0	0	0	0	0	0	0	0	0	0	0	0	0	0	0	0	0	0	0
Rm126916t4	0	0	0	0	0	0	0	0	0	0	0	0	0	0	0	0	0	0	0	0
Rm40132d3769337t4	0	1.28854	0	0	0	1.22363	1.26251	0	1.2601	0	0	0	0	0	1.26576	0	1.23954	0	0	0
Rm1531d1735263t1	0	0	0	0	0	0	0	0	0	0	0	0	0	0	0	0	0	0	0	0
Rm36393d1455135t1	71.0028	69.5814	58.1146	140.276	106.355	89.3248	80.8008	114.873	412.053	342.468	49.3111	72.5975	67.3436	70.337	25.3152	88.3754	45.8628	77.5724	62.749	69.6831
Rm40922d4936464t3	0	0	0	0	0	0	0	0	1.2601	0	0	0	0	0	0	0	0	0	0	0
Rm12291d2709043t8	3.33812	0	0	0.313116	2.21574	1.83587	5.82475	2.87182	1.89015	1.59779	1.84946	4.06884	2.80621	0.308496	1.26578	2.52534	4.64885	0.938539	2.7689	0.305628
Rm204209t1	0	0	0	0	0	0	0	0	0	0	0	0	0	0	0	0	0	0	0	0
Rm20613d6900087t1	1.22419	0	0	0	0	0	0	0	0	1.27786	0	0	0	0	0	0	0	0	0	0
Rm53933d1475068t1	2.44837	1.28854	0	1.25246	3.79841	1.22363	2.52503	0	0	1.27786	0	1.25168	1.2471	7.4039	0	1.26251	1.23954	1.25117	2.46074	0
Rm56121d6938515t1	133.436	633.964	285.52	334.408	289.945	199.451	338.354	393.121	798.904	398.694	235.461	204.024	278.104	254.2	254.417	333.302	226.835	253.987	324.818	288.513
Rm13206t7	6713.44	24149.9	17804.6	18053	14038.9	11722.3	19580.3	31518.6	20533.4	18452.4	13711	16735	22046.3	15861.6	26541.7	20864.2	12856.5	19378.1	31619.3	23817
Rm16546d1558815t1	35.5014	2.57709	8.84353	0	0	7.34176	1.26251	12.7637	2.5202	1.27786	112.183	47.5639	39.9073	38.2535	5.06303	1.26251	22.3117	75.0701	11.0733	20.7827
Rm3472d730335t4	0	1.74764	0	0	3.79841	0	5.09267	6.38183	7.56061	117.563	1.23278	0	2.14802	3.32777	1.26576	1.421	0	2.50234	0	1.22251
Rm12833d6891028t1	321.961	292.5	347.425	603.687	472.269	299.789	369.916	638.183	2164.85	1013.35	263.815	332.947	355.425	515.805	73.4139	246.189	237.991	522.988	488.458	212.717
Rm86729t8	6.12093	0	11.3703	13.7771	6.33068	2.44725	6.31257	1.27637	3.7803	11.5008	11.095	16.2718	7.48262	0	2.53152	0	4.95815	1.25117	1.23037	4.89004
Rm202501d6164029t1	0	0	0	0	0	0	0	0	0	0	0	0	0	0	0	0	0	0	0	0
Rm2633d726903t2	1.34075	2.85603	4.50523	1.29682	6.54449	7.57515	7.84025	0	2.67113	7.49332	0	7.84973	0	0	0	0	3.71861	0	4.27568	1.22251
Rm4710t6	8.28114	1.28854	12.6336	10.0197	6.33068	4.89451	17.0068	15.3164	18.9015	14.0565	1.23278	5.00672	2.49421	13.5738	0	10.1	8.67675	17.5163	19.686	11.0026
Rm102225d4622019t1	0	0	0	0	0	0	0	0	0	0	0	0	0	0	0	0	0	0	0	0
Rm26903d3379870t3	4.10787	0	0	0	0	0	5.41605	2.27284	0	4.25605	0	2.505	0	2.15172	0	2.37615	0	1.94103	2.48529	4.65884
Rm31144d6768917t1	0	0	0	2.50493	0	0	0	2.55273	0	0	0	0	0	1.23398	0	0	0	0	1.23037	0
Rm54680d110274t1	0	3.86563	2.52672	3.75739	2.53227	0	1.26251	5.10546	5.04041	2.55573	0	5.00672	0	0	0	3.78752	1.23954	1.25117	2.46074	0
Rm32944d1678506t1	8.21293	63.4548	11.9519	47.4683	19.0887	10.5149	24.5277	5.50672	26.2541	31.2813	11.0041	11.4108	19.386	1.90217	65.4542	36.6196	20.9527	5.88094	12.8863	34.2552
Rm89507t3	0	0	0	0	0	0	0	0	0	0	0	2.05947	0	0	0	0	0	0	0	0
Rm123543d321140t1	0	0	0	0	0	0	0	0	0	0	0	0	0	0	0	0	0	0	0	0
Rm87459d3848220t1	0	0	0	0	0	0	0	0	0	0	0	0	0	0	0	0	0	0	0	0
Rm47455d4557868t1	0	0	0	0	0	0	0	0	0	0	0	0	0	0	0	0	1.23954	0	0	0
Rm20251d5264111t2	0	0	0	0	0	0	0	0	0	0	0	0	0	0	0	0	0	0	0	0
Rm32506d7129969t2	0	0	0	0	0	0	0	0	0	0	0	0	0	0	0	0	0	0	0	0
Rm32565d6564169t2	0	1.28854	5.05345	6.26232	1.26614	0	1.26251	1.27637	3.7803	1.27786	1.23278	2.50336	0	1.23398	0	3.78752	0	1.25117	2.46074	0
Rm933d1939794t11	0	0	0	0	0	0	0	0	0	0	0	0	0	0	0	0	0	0	0	0
Rm340457t1	0	0	0	0	0	0	0	0	0	0	0	0	0	0	0	0	0	0	0	0
Rm93057d1514881t1	0	2.57709	0	0	3.79841	0	3.48936	0	0	0	0	1.25168	1.2471	0	0	2.52501	2.47907	0	0	0
Rm10050t7	2.44837	5.15418	8.84353	6.26232	10.1291	6.11813	5.05005	5.10546	18.9015	26.8351	4.93111	2.50336	4.98841	4.93593	2.53152	7.57503	6.19768	5.00467	11.0733	6.11256
Rm72204d1620740t1	0	0	0	0	0	0	0	0	0	0	0	0	0	0	0	0	0	0	0	0
Rm15392d8587661t1	1.22419	0	10.1069	3.75739	5.06455	4.89451	1.38376	3.29268	8.82071	7.03829	2.46556	5.76681	1.2471	1.66223	1.87997	0	0	4.45154	1.23037	4.89004
Rm4818d357045t6	1.22419	0	1.26336	0	0	0	0	0	0	0	0	0	0	0	0	0	1.23954	0	0	0
Rm93049d682301t1	1.22419	6.44272	2.52672	0	5.06455	1.22363	0	3.8291	1.2601	2.55573	0	2.50336	4.98841	0	0	1.26251	1.23954	0	2.46074	0
Rm39016d989872t2	0	0	0	0	0	3.04528	2.08619	0	0	0	0	0	0	0	0	3.94005	0	1.85668	0	0
Rm103525d3863801t3	0	0	0	0	0	0	0	0	0	0	0	0	0	0	0	0	0	0	0	0
Rm39138d1158305t5	49506.1	5478.89	21714.7	6143.33	11023	10876.8	5254.58	2351.07	1510.86	5442.42	11548.7	25350.3	23766.1	15645.7	12655	7857.84	22356.3	8917.07	1845.56	1430.34
Rm49577d4170475t1	1.22419	0	0	0	0	0	0	0	0	0	0	0	0	1.23398	0	0	0	1.25117	0	0
Rm51165d460438t1	6.12093	1.28854	0	0	2.53227	2.44725	3.78754	3.8291	1.2601	2.55573	1.23278	5.00672	1.2471	6.16991	0	0	3.71861	0	0	2.44502
Rm113528d8205497t2	0	0	0	0	0	0	0	0	0	0	0	0	0	0	0	0	0	0	0	0
Rm121961d8478413t1	0	2.57709	2.52672	0	3.79841	1.22363	1.26251	2.55273	0	1.27786	1.23278	0	1.2471	1.23398	0	0	0	0	1.23037	0
Rm38741d5674783t3	4.89675	19.3282	12.6336	21.2919	11.3952	25.6962	32.8253	22.9746	27.7222	57.5039	8.62945	20.0269	28.6834	22.2117	8.8603	6.31253	11.1558	13.7628	35.6808	3.66753
Rm217668d5464740t1	0	0	0	0	0	0	0	0	0	0	0	0	0	0	0	0	0	0	0	0
Rm13674d8056606t2	1.22419	5.56843	6.31681	1.7504	2.53227	0	5.05005	7.65819	5.5518	6.38932	0	1.25168	0	0	1.26576	0	0	0	2.46074	0
Rm42318t8	0	0	1.98206	0	0	1.88393	0	0	0	0	0	0	0	0	0	0	0	0	0	0
Rm9195d5936776t9	4.89675	9.01981	0	0	5.06455	0	0	5.10546	5.04041	1.27786	0	1.25168	6.23552	0	2.53152	0	0	0	0	2.44502
Rm30584d5658459t1	75.8996	77.3126	41.6909	186.617	126.614	145.612	178.014	37.0146	289.823	154.622	39.4489	62.584	51.1312	95.0167	8.8603	151.501	60.7373	36.2839	29.5289	28.1178
Rm1082d6227654t1	0	0	0	0	0	0	0	0	0	0	0	0	0	0	0	0	0	0	0	0
Rm294750t4	0	0	0	0	0	0	0	0	0	0	0	0	0	0	0	0	0	0	0	0
Rm200999t2	0	0	0	0	0	0	0	0	0	0	0	0	0	0	0	0	0	0	0	0
Rm67327t2	0	0	0	1.25246	0	0	0	0	0	0	0	1.25168	1.2471	0	0	0	0	0	0	0
Rm23316d8089880t1	379.498	155.914	467.444	359.457	184.856	313.248	483.543	479.913	485.139	506.034	207.107	381.763	198.289	498.529	86.0715	258.814	197.086	400.374	238.692	136.921
Rm89193d5375149t1	0	0	0	0	0	0	0	0	0	0	0	0	0	0	0	0	0	0	0	0
Rm8433d8562972t9	0	0	0	0	0	0	0	0	0	0	0	0	0	0	1.26576	0	0	0	0	1.22251
Rm19162d6287137t2	0	1.28854	0	1.25246	2.53227	0	0	0	2.5202	0	0	1.25168	1.2471	1.23398	0	0	2.47907	0	0	1.22251
Rm3051d4790860t5	668.406	952.234	955.102	1028.27	841.981	595.906	1228.43	1305.72	1704.92	1239.53	558.449	1038.89	733.297	649.075	456.939	854.716	550.354	715.668	1056.89	504.897
Rm186d1073491t1	68.5544	34.7907	55.5879	156.558	91.1618	100.337	111.101	112.32	336.447	370.581	48.0783	70.0941	33.6718	59.2312	7.59455	85.8504	34.707	76.3212	49.2149	26.8952
Rm191725d5065259t1	0	0	1.26336	2.50493	0	0	0	2.55273	2.5202	0	0	0	0	0	0	0	0	1.25117	1.23037	1.22251
Rm74705d6614446t1	0	0	0	0	0	0	0	1.27637	0	0	0	0	0	1.23398	0	0	0	1.25117	1.23037	1.22251
Rm38728d4932093t7	4.89675	1.28854	3.79009	1.25246	3.79841	0	0	2.55273	0	3.83359	0	0	0	1.23398	0	1.26251	0	0	361.729	0
Rm28231d2029820t1	65.5695	152.666	78.2258	94.7702	90.9083	48.9251	98.8908	108.425	162.909	135.552	74.1355	89.0204	109.784	100.656	55.5647	166.284	92.7079	91.0995	57.5953	55.3324
Rm13030d4449560t2	41.6223	51.5418	10.1069	28.8067	46.8471	46.4978	36.6129	65.0946	85.6869	63.8932	22.19	56.3256	48.637	53.0613	11.3918	50.5002	19.8326	47.5444	29.5289	24.4502
Rm7111d8027040t8	16.8563	10.6488	20.6137	15.8407	2.42599	10.2872	18.3781	24.7384	18.4039	16.5583	5.11248	4.18082	4.85058	7.69318	2.30915	5.82562	0	1.75319	19.912	7.39002
Rm207143d7664411t1	0	0	0	0	0	0	0	0	0	0	0	0	0	0	0	0	0	0	0	0
Rm154575d3900412t1	0	0	0	0	0	0	0	0	0	0	0	0	0	0	0	0	0	0	0	0
Rm7695d369166t7	0	0	0	0	0	0	0	0	0	0	0	0	0	0	0	0	0	0	2.02539	0
Rm276900t6	0	0	0	0	0	0	1.26251	0	0	0	0	0	0	0	0	0	0	0	0	0
Rm14971d5244010t2	24.4837	25.7709	12.6336	60.1183	55.71	29.367	27.7753	48.5019	57.9647	77.9497	49.3111	15.0202	16.2123	12.3398	20.2521	35.3502	13.6349	68.8142	19.686	23.2277
Rm59672d4187913t2	1.22419	0	0	0	0	0	0	0	0	0	1.23278	0	0	0	0	0	0	0	0	0
Rm134497d3887664t1	0	0	0	0	0	0	0	0	0	0	0	0	0	0	0	0	0	0	0	0
Rm8457t38	0	0	0	0	0	0	0	0	0	0	0	0	0	0	0	0	0	0	0	0
Rm12696d9210147t6	0	2.57709	0	0	1.26614	1.22363	1.26251	0	1.2601	1.27786	1.23278	2.50336	1.2471	1.23398	0	1.26251	0	0	0	0
Rm43698d4941698t1	0	0	0	0	0	0	0	0	0	0	0	0	0	0	0	0	0	0	0	0
Rm12668d2589803t1	0	0	1.7594	0	0	0.446189	0	0	0	0	0	0	0	0	0	0	0	0	0	0
Rm37860d4930248t1	0	0	0	0	0	0	0	0	0	0	0	0	0	0	0	0	0	0	0	0
Rm233834d6186314t1	0	0	0	0	0	0	0	0	0	0	0	0	0	0	0	0	0	0	0	0
Rm254756t1	0	0	0	0	0	0	0	0	0	0	0	0	0	0	0	0	0	0	0	0
Rm12106d4444562t2	14.6902	1.28854	12.6336	13.7771	12.6614	9.78901	13.8876	10.2109	10.0808	6.38932	7.39667	18.7752	12.471	8.63788	0	8.83754	13.6349	11.2605	15.9948	3.66753
Rm163671t6	1.22419	0	0	0	0	0	0	0	0	0	0	0	0	0	0	0	0	0	0	0
Rm278t72	0	3.89744	0.191869	8.10222	5.29598	0	2.82484	3.08691	1.79401	0	1.97861	9.31394	9.89849	21.7756	3.21651	0	3.3592	0	3.0079	1.22251
Rm374454t1	0	0	0	0	0	0	0	0	0	0	0	0	0	0	0	0	0	0	0	0
Rm76741d2407427t1	0	0	0	0	1.26614	2.44725	0	1.27637	0	0	0	0	0	0	0	0	1.23954	0	1.23037	0
Rm106473d6088196t2	0	0	0	0	0	0	0	0	0	0.638932	0	0	0	0	0	0	0	0	0	0
Rm60988d1886995t1	0	0	0	0	0	0	0	0	1.2601	0	0	0	0	0	0	0	0	0	0	0
Rm9235d1414388t2	0	0	0	0	0	0	0	0	0	0	0	0	0	0	0	0	0	0	0	0
Rm178222d5436398t1	0	0	0	0	0	0	0	0	0	0	0	0	0	0	0	0	0	0	0	0
Rm10230d4033676t8	209.336	615.924	184.451	192.879	734.359	335.274	1441.79	4111.17	22975.4	2931.42	83.8289	312.92	219.49	309.73	149.359	186.851	114.037	462.932	580.736	143.034
Rm7106d4815864t3	0	0	0	0	0	0	0	0	0	0	0	0	0	0	0	0	0	0	0	0
Rm90740d493089t1	0	0	0	1.25246	0	0	0	0	0	0	0	0	0	0	0	0	0	0	0	0
Rm143521d3556436t1	0	0	0	0	0	0	1.26251	0	0	0	0	0	0	0	0	0	0	0	0	0
Rm88602d1637203t1	0	0	0	0	0	0	0	0	0	0	0	0	0	0	0	0	0	0	0	0
Rm13013d3314267t5	320.737	636.541	299.417	403.293	398.833	248.396	451.98	390.568	636.351	636.376	189.848	334.199	416.533	236.925	237.962	434.302	192.128	307.787	200.551	162.594
Rm54910d4180315t3	0	11.5969	2.52672	1.25246	2.53227	4.89451	6.31257	1.27637	5.04041	1.27786	1.23278	6.2584	6.23552	7.4039	2.53152	2.52501	3.71861	2.50234	4.92149	1.22251
Rm86227d3846786t1	0	0	0	0	0	0	0	0	0	0	0	0	0	0	0	0	0	0	0	0
Rm34515d3200161t2	4.89675	11.5969	21.4772	8.76725	13.9275	6.11813	10.1001	22.9746	8.82071	15.3344	6.16389	7.51008	9.97683	6.16991	2.53152	16.4126	3.71861	5.00467	330.97	2.44502
Rm13468d1422185t2	8.56931	0	6.31681	1.25246	3.79841	2.44725	3.78754	1.27637	2.5202	1.27786	2.46556	2.50336	4.98841	0	0	1.26251	3.71861	1.98447	2.46074	0
Rm2112d1645141t1	8.56931	16.7511	13.897	13.7771	16.4598	14.6835	10.1001	25.5273	23.9419	39.6138	6.16389	20.0269	9.97683	4.93593	5.06303	12.6251	4.95815	8.75817	24.6074	7.33507
Rm332862t1	0	0	0	0	0	0	0	0	0	0	0	0	0	0	0	0	0	0	0	0
Rm11293d4039944t1	57.5368	74.7356	72.0116	56.3609	49.3793	68.5231	68.1757	89.3456	136.091	99.6734	54.2422	60.0807	88.5444	67.8691	34.1755	55.5503	47.1024	57.5537	57.8275	37.8978
Rm114057d138031t1	0	0	0	0	0	0	0	0	0	0	0	0	0	0	0	0	0	0	0	0
Rm111442d8469174t1	0	0	0	0	0	1.22363	0	0	0	1.27786	0	0	1.2471	0	0	0	0	0	0	0
Rm10826d7045614t6	4.89675	34.7907	13.897	61.3707	45.5809	24.4725	18.9377	34.4619	73.0859	30.6687	9.86223	18.7752	12.471	16.0418	11.3918	32.8251	21.0721	23.7722	25.8378	20.7827
Rm22302d3360479t3	268.097	109.526	270.359	345.68	393.769	204.346	424.204	522.034	349.048	491.978	252.72	234.064	253.162	410.916	18.9864	223.464	185.93	389.113	310.054	158.926
Rm143837t10	0	0	0	0	0	0	0	0	0	0	0	0	0	0	0	0	0	0	0	0
Rm1360d903537t1	3.67256	2.57709	3.79009	6.26232	6.33068	4.89451	7.57508	2.55273	17.6414	15.3344	1.23278	3.75504	9.97683	1.23398	5.06303	5.05002	1.23954	3.7535	6.15186	7.33507
Rm114172d1926371t1	0	0	0	0	0	0	2.52503	0	1.2601	0	0	0	0	0	0	0	0	0	0	0
Rm49587d8410837t1	2.44837	0	3.79009	3.75739	1.26614	1.22363	6.31257	1.27637	2.5202	1.27786	0	2.50336	1.2471	4.93593	0	2.52501	2.47907	1.25117	0	1.22251
Rm27822d6764410t3	0	0	0	0	0	0	0	0	0	0	0	0	0	0	0	0	0	0	0	0
Rm124620t5	0	0	0	0	0	0	0	0	0	0	0	0	0	0	0	0	0	0	0	0
Rm12961d1421259t1	12.0684	10.1953	17.8366	22.217	18.7402	14.3256	4.24075	20.8547	42.5792	37.0011	7.95511	19.7024	5.90521	5.857	5.7619	15.2197	9.30074	19.1337	18.1174	5.56488
Rm334924d5889676t1	0	0	0	0	0	0	0	0	0	0	0	0	0	0	0	0	0	0	0	0
Rm18973d4874138t1	18.9354	36.1942	22.6471	26.7553	5.11725	6.82593	14.9571	36.375	35.3029	4.66238	2.49452	17.9126	26.5294	25.3991	27.5405	15.1308	6.30884	17.4886	20.0384	10.1251
Rm18708d1561695t1	4.89675	10.3084	17.6871	5.00985	25.3227	18.3544	13.8876	8.93456	17.6414	63.8932	3.69833	10.0134	13.7181	3.70195	0	7.57503	6.19768	17.5163	8.6126	1.22251
Rm90494d6074845t1	0	0	0	0	0	0	0	0	0	0	0	0	0	0	0	0	0	0	0	0
Rm250391t1	0	0	0	0	0	0	0	0	0	0	0	0	0	0	0	0	0	1.25117	0	0
Rm14258d1423531t1	108.953	52.8303	61.9047	51.351	34.1857	79.5357	77.0133	155.717	97.0278	70.2825	23.4228	47.5639	62.3552	123.398	16.4549	79.5379	32.2279	58.8049	51.6756	26.8952
Rm4075d6506407t2	151.799	363.369	197.084	394.526	273.486	133.375	356.029	319.091	434.735	290.075	119.579	131.426	133.44	122.164	154.422	314.364	185.93	152.642	136.571	166.262
Rm39743d8396239t5	0	0	0	0	0	0	0	0	0	0	0	0	0	0	0	0	0	0	0	0
Rm28619d80307t1	28.1563	180.396	40.4276	164.073	96.2264	37.9324	90.901	104.662	241.939	168.678	50.5439	31.292	42.4015	37.0195	84.8058	61.8628	39.6652	68.8142	66.4401	77.0182
Rm99832d6845472t1	0	0	0	0	0	0	0	0	0	0	0	0	0	0	0	0	0	0	0	0
Rm1783d6230719t1	44.0707	172.665	63.1681	112.722	159.533	62.405	74.4883	74.0292	202.876	135.454	30.8195	31.292	54.8726	41.9554	48.0988	79.5379	40.9047	46.2932	70.1312	19.5602
Rm14462d1555926t4	3.67256	2.57709	12.6336	3.75739	7.59682	1.22363	8.83759	8.93456	34.0227	6.38932	4.93111	6.2584	4.98841	2.46797	0	6.31253	3.71861	2.50234	7.38223	0
Rm86859t1	4.89675	2.57709	3.79009	11.2722	0	9.78901	3.78754	14.04	8.82071	0	2.46556	10.0134	1.2471	17.2758	1.26576	7.57503	8.67675	7.50701	0	2.44502
Rm181932d5060390t1	0	0	0	0	0	0	0	0	0	0	0	0	0	0	0	0	0	0	0	0
Rm13840d48233t1	0	0	0	0	0	0	0	0	0	0	0	0	0	0	0	0	0	0	0	0
Rm23501d2190690t1	0	0	0	0	0	0	0	0	0	0	0	0	0	0	0	0	0	0	0	0
Rm7201t11	1121.06	2111.2	2738.43	1703.1	2281	1284.76	3236.12	8855.84	8864.16	3435.88	1161.31	1360.42	793.799	2586.4	204.046	1389.9	853.423	1594.88	3414.81	1060.4
Rm13845d579306t1	88.1414	109.526	149.077	191.627	65.8391	200.675	210.84	268.037	157.513	155.899	214.503	112.651	79.8146	51.8273	106.324	112.363	118.995	271.503	789.899	444.994
Rm965d1076366t2	0	0	0	0	0	0	0	1.27637	0	0	0	0	0	1.23398	0	0	1.23954	0	0	1.22251
Rm3422d2432208t3	0	2.11799	0	0	0	0	1.2199	0	0	0	0	0	0.687368	0.37418	0	0	0	0	0	0
Rm29442d4120489t1	11.0177	21.9053	5.05345	6.26232	18.9921	6.11813	8.83759	11.4873	16.3813	12.7786	4.93111	5.00672	14.9652	7.4039	12.6576	10.1	8.67675	17.5163	8.6126	4.89004
Rm50135d3792651t1	0	0	0	0	0	0	0	0	0	0	0	0	0	0	0	0	0	0	0	0
Rm10879d1980616t6	0.69244	0	0.631681	1.59052	0	0	1.69653	2.78	0	0	0.694976	0	0	2.38349	0	0	3.58564	4.94969	0	3.34159
Rm40305d3425397t5	0	0	0	0	0	0	0	0	0	0	0	0	0	0	0	0	0	0	0	0
Rm14912d5612220t1	119.97	97.9294	88.4353	108.964	84.8312	50.1687	90.901	133.899	486.399	250.031	83.8289	107.645	82.3088	56.7632	30.6501	65.6503	55.7791	136.377	93.5083	44.4715
Rm5871t15	0	0.0262416	5.29272	3.12329	0	4.23068	0	0	1.73717	0	6.53237	0	3.33215	0	5.55288	0	0	0	0	0
Rm49496d7172701t5	0	0	0	0	0	0	0	0	0	0	0	0	0	0	0	0	0	0	0	0
Rm6531d8555432t8	14.6902	8.0929	2.30527	1.96378	15.1936	0	13.8876	10.1069	10.0808	5.91501	0	5.00672	12.0992	3.97634	0	3.78752	7.43722	5.93293	3.69112	0
Rm175740d7642186t1	0	0	0	0	0	0	0	0	0	0	0	0	0	0	0	0	0	0	0	0
Rm69989d4202185t1	0	1.28854	0	5.00985	0	0	1.26251	1.27637	0	2.55573	0	0	0	0	0	0	1.23954	0	1.23037	0
Rm127430d4641039t1	0	0	0	0	0	0	0	1.27637	0	0	0	0	0	0	0	0	0	0	0	1.22251
Rm42612d8869499t4	0	0	1.2933	0	0	0	0	1.67031	0	0	0	0	0	0	0	0	0	0	0	0
Rm122152d4637342t2	0	0	0	0	0	0	0	0	0	0	0	0	0	0	0	0	0	0	0	0
Rm436910d4768064t1	0	0	0	0	0	0	0	0	0	0	0	0	0	0	0	0	0	0	0	0
Rm195790d7658010t1	0	0	0	0	0	0	0	0	0	0	0	0	0	0	0	0	0	0	0	0
Rm58344d6042507t1	7.34512	7.73126	7.58017	3.75739	2.53227	0	3.78754	8.93456	6.30051	14.0565	0	1.25168	3.74131	8.63788	5.06303	0	1.23954	8.75817	2.46074	2.44502
Rm85615d677287t1	0	0	0	0	1.26614	0	1.26251	0	0	0	0	0	0	0	0	0	0	0	0	0
Rm27355t1	9.79349	9.01981	17.7315	4.80425	8.07022	10.9442	6.426	29.3564	16.1057	7.66718	8.62945	11.1849	7.95675	4.71693	1.61677	8.08059	9.49307	3.18582	4.7124	3.12328
Rm142131d6422102t1	0	0	0	0	0	0	0	0	1.2601	0	0	0	0	0	0	0	0	0	0	0
Rm103014d1375411t1	2.44837	0	1.26336	0	0	2.44725	0	1.27637	0	0	0	0	0	1.23398	0	3.78752	1.23954	2.50234	0	1.22251
Rm54741d4179959t2	0	0	0	0	0	0	0	0	0	0	0	0	0	0	0	0	0	0	1.23037	0
Rm62637d1015777t3	0	0	0	0	0	0	0	0	0	0	0	0	0	0	0	0	0	0	0	0
Rm201532d5450913t1	0	0	0	0	0	0	0	2.55273	0	0	0	0	0	0	0	0	0	0	0	0
Rm17140d6748688t7	2.84723	3.05922	4.86767	7.89634	1.59603	5.50405	2.90174	1.49545	1.58543	3.83359	14.5179	4.11682	6.92222	1.36881	6.09566	5.05002	2.99943	3.12459	7.17028	2.93234
Rm64798d660854t1	0	1.28854	1.26336	0	0	3.67088	0	0	0	1.27786	0	0	1.2471	0	0	0	0	1.25117	0	0
Rm94158d6978066t1	0	0	0	0	0	0	0	0	0	0	0	0	0	0	0	0	0	0	0	0
Rm264650t1	0	0	0	0	0	0	0	0	0	0	0	0	0	0	0	0	0	0	0	0
Rm27199t9	0	0	0	0	0	0	0	0	0	0	0	0	0	0	0	0	0	0	0	0
Rm5550d2570774t7	310.943	460.01	375.218	427.09	421.624	271.645	636.307	525.863	361.649	520.091	422.843	521.951	562.444	333.175	418.966	441.877	416.484	321.55	388.798	482.892
Rm28736d5654201t1	1.22419	1.60916	1.26336	3.75739	0	6.11813	1.57656	6.38183	2.5202	0	0	2.50336	6.23552	4.93593	2.53152	1.26251	1.23954	0	3.69112	1.22251
Rm190332t1	0	0	0	0	0	0	2.52503	0	0	0	0	0	0	0	0	0	0	0	0	0
Rm16916d5251874t1	0	2.57709	11.3703	12.5246	3.79841	6.11813	22.7252	11.4873	11.3409	2.55573	4.93111	10.0134	12.471	2.46797	1.26576	10.1	7.43722	10.0093	6.15186	4.89004
Rm114806t1	0	0	1.26336	0	0	0	0	0	0	0	0	0	0	0	0	0	0	0	11.0733	0
Rm10487t1	116.298	25.7709	36.6375	127.751	94.9603	113.797	80.8008	45.9492	187.755	112.452	35.7506	87.6176	36.166	35.7855	12.6576	83.3254	44.6233	55.0514	35.6808	26.8952
Rm111871t10	0	0	0	0	0	0	0	0	0	0	0	0	0	0	0	0	0	0	0	0
Rm304369t1	0	0	0	0	0	0	0	0	0	0	0	0	0	0	0	0	0	0	0	0
Rm28765d5996857t1	69.7786	104.372	49.2711	81.4101	74.7021	53.8396	46.713	80.411	47.8838	79.2276	34.5178	52.5706	122.216	46.8913	51.8961	82.0629	37.1861	47.5444	38.1415	13.4476
Rm16872d4069462t1	0	0	0	0	0	0	0	0	0	0	0	0	0	0	0	0	0	0	0	0
Rm101251d6386766t3	3.67256	0	1.26336	8.76725	0	1.22363	0	1.27637	6.4381	3.92859	0	1.25168	0	0	1.26576	2.52501	1.23954	1.25117	1.23037	4.89004
Rm15407d2827300t3	185.853	77.0843	40.4285	34.6298	23.6023	64.5371	83.2444	63.6384	19.9184	22.9026	40.9751	124.003	47.7173	150.546	49.3013	51.49	30.8515	42.4567	14.7645	34.4744
Rm33309d1150485t1	2.44837	2.57709	2.52672	1.34486	0.633068	1.22363	4.83064	3.21682	3.7803	1.80518	0	0	0	4.93593	0	0	0	0	1.23037	0
Rm61446d3813748t1	17.1386	5.15418	34.1108	12.5246	5.06455	7.34176	11.3626	21.6982	3.7803	11.5008	4.93111	3.75504	13.7181	7.4039	5.06303	3.78752	3.71861	2.50234	119.346	11.0026
Rm1932t6	219.129	38.6563	92.2254	63.8756	53.1777	130.928	111.101	265.484	76.8662	80.5054	122.045	177.739	102.262	93.7827	43.0358	117.413	118.995	190.177	41.8326	127.141
Rm233521d5092826t1	0	0	0	0	0	0	0	0	0	0	0	0	0	0	0	0	0	0	0	0
Rm22577d6548293t2	238.716	280.903	317.104	382.001	287.413	178.65	237.352	433.964	884.591	419.139	150.399	236.568	273.116	299.858	141.765	208.313	149.984	285.266	265.76	151.591
Rm98011d7587936t1	0	0	0	0	0	1.22363	0	0	0	0	0	0	0	0	0	0	0	0	0	0
Rm5432d550085t9	0	0	0	0	0	0	0	0	0	0	0	0	0	0	0	0	0	0	0	0
Rm138798d6682842t2	0	0	0	0	0	0	0	0	0	0	0	0	0	0	0	0	0	0	0	0
Rm8938d4426966t9	0	0	0	0	0	0	0	0	0	0	0	0	0	0	0	0	0	0	0	0
Rm33557d6314460t1	1.22419	0	0	0	0	0	0	0	0	0	0	0	1.2471	0	0	0	0	1.25117	0	0
Rm76472d5723264t2	0	0	1.26336	0	0	0	0	0	0	0	0	0	0	0	0	0	0	0	0	0
Rm73838d1025586t1	0	0	0	0	0	0	0	0	0	0	0	0	0	0	0	0	0	0	0	0
Rm9560d1771234t3	9.79349	2.57709	7.58017	7.51478	8.86296	2.44725	3.78754	8.93456	1.2601	8.94505	2.46556	7.51008	6.23552	7.4039	7.59455	11.3626	7.43722	5.00467	7.38223	0
Rm148530d6429210t1	0	0	0	0	0	1.22363	0	0	0	0	0	0	0	0	0	0	0	0	0	0
Rm14629d9214678t3	47.7433	112.103	59.378	151.548	117.751	77.0885	137.614	86.7929	361.649	177.623	48.0783	61.3324	88.5444	80.2089	35.4412	118.676	33.4675	52.549	67.6705	48.9004
Rm30462t3	1.22419	0	0	0	0	0	0	0	0	0	0	0	0	0	0	1.26251	0	0	0	0
Rm1324d8765519t12	0	6.89107	3.53861	11.3922	0	0	1.64989	3.18328	3.46622	3.43463	0	5.86147	1.61167	3.45344	5.50068	2.61855	2.63405	0	4.05064	0
Rm43960d3779134t4	0	0	0	0	0	0	1.26251	0	1.2601	0	1.23278	0	0	0	0	0	0	0	0	0
Rm7446d9002131t1	33.053	99.2179	73.275	101.45	60.7746	18.3544	41.6629	95.7274	191.535	93.2841	20.9572	40.0538	82.3088	32.0836	39.2385	46.7127	22.3117	21.2699	46.7541	29.3403
Rm57243d6041140t1	0	0	0	0	0	1.22363	0	0	0	0	0	0	0	0	0	0	0	0	0	0
Rm186142t5	0	0	0	0	0	0	0	0	0	0	0	0	0	0	0	0	0	0	0	0
Rm198154t1	0	0	0	0	0	0	0	0	0	0	0	0	0	0	0	0	0	0	0	0
Rm56682d6798802t1	33.053	25.7709	32.8474	28.8067	43.0486	23.2489	31.5628	29.3564	44.1035	48.5588	13.5606	16.2718	24.9421	49.3593	29.1124	51.7627	12.3954	21.2699	24.6074	23.2277
Rm29194d2355324t2	0	0	0	0	1.26614	0	0	1.27637	1.2601	0	0	0	0	0	0	1.26251	0	0	2.46074	1.22251
Rm38846t7	1569.17	6875.6	3191.19	3491.22	3148.91	2116.37	2626.9	5082.53	5359.32	3513.01	3042.57	3305.65	4315.54	2609.63	5924.43	4481.04	1916.44	2137.93	4877.05	3772.74
Rm27353d4113459t5	0	0	0	0	0	0	0	0	0	0	0	0	0	0	0	0	0	0	0	0
Rm223972d5469687t1	0	0	0	0	0	0	0	0	0	0	0	0	0	0	0	0	0	0	0	0
Rm65652d289068t1	1.22419	0	1.26336	1.25246	2.53227	0	0	3.8291	8.82071	3.83359	0	0	0	2.46797	0	1.26251	0	0	17.2252	0
Rm106757d6391460t1	0	0	1.26336	1.25246	0	4.89451	1.26251	3.8291	11.3409	0	0	1.25168	0	0	0	1.26251	0	2.50234	1.23037	0
Rm100352d686797t1	2.44837	0	0	0	7.59681	2.44725	1.26251	1.27637	0	1.27786	0	2.50336	1.2471	0	1.26576	3.78752	0	0	0	0
Rm57508t7	3.67256	19.3282	17.6871	43.8362	22.7905	9.78901	34.0879	20.4218	7.56061	51.1146	12.3278	33.7954	14.9652	50.5933	2.53152	41.6627	17.3535	12.5117	25.8378	8.55758
Rm270000d5116413t2	0	0	0	0	0	0	0	0	0	0	0	0	0	0	0	0	0	0	0	0
Rm69596d9437933t1	0	0	1.26336	0	0	0	0	0	0	0	0	0	0	0	0	0	0	0	0	1.22251
Rm65072d6049993t1	41.6223	124.989	60.6414	115.227	56.9762	86.8775	82.0634	59.9892	46.6237	97.1177	45.6128	90.121	163.371	48.1253	236.697	145.188	90.4862	68.8142	45.5238	66.0156
Rm14891d1116798t3	24.4837	30.9251	18.9504	12.5246	17.7259	9.78901	18.9377	25.5273	10.0808	19.168	4.93111	17.5235	26.1892	12.3398	10.1261	32.8251	13.6349	15.014	17.2252	8.55758
Rm79463d7888617t1	1.22419	2.57709	2.52672	2.50493	2.53227	2.44725	2.52503	3.8291	16.3813	2.55573	0	0	0	0	0	2.52501	0	0	0	1.22251
Rm67390d6355244t2	0	0	0	0	0	1.22363	0	0	0	0	0	0	0	0	0	0	0	0	0	0
Rm11033d5944221t5	200.767	32.2136	73.275	38.8264	32.9196	80.7594	55.5506	57.4364	23.9419	40.8916	41.9145	111.4	189.56	88.8468	44.3015	46.7127	85.528	80.0747	15.9948	19.5602
Rm340146d5146675t1	0	0	0	0	0	0	0	0	0	0	0	0	0	0	0	0	0	0	0	0
Rm166090d3906399t1	0	1.28854	3.79009	0	0	1.22363	3.78754	2.55273	0	0	1.23278	0	0	0	0	1.26251	0	0	0	1.22251
Rm154387d3562865t1	0	0	0	0	0	0	0	0	0	0	0	0	0	0	0	0	0	0	0	0
Rm38511d1684253t1	1.22419	0	3.79009	5.00985	3.79841	1.22363	2.52503	3.8291	115.929	3.83359	3.69833	1.25168	6.23552	4.93593	1.26576	3.78752	2.47907	1.25117	38.1415	1.22251
Rm15359d4461452t5	0	0	3.88314	0	0	0	0	1.42146	0	1.35012	0	1.51798	0	0	0	0	2.85098	0	0	0
Rm104649t7	0	1.28854	0	1.25246	0	0	3.78754	0	0	0	0	1.25168	0	1.23398	1.26576	0	0	0	2.46074	2.44502
Rm5105d358317t5	0	0	5.05345	3.75739	2.53227	0	2.52503	1.27637	1.2601	0	1.23278	1.25168	1.2471	1.23398	0	0	0	0	1.38685	0
Rm47181t1	0	0	0	1.25246	0	0	0	0	0	1.27786	0	0	0	0	1.26576	0	1.23954	0	0	0
Rm115652t2	0	0	0	0	0	0	0	0	0	0	0	0	0	0	0	0	0	0	0	0
Rm352497t1	0	0	0	0	0	0	0	0	0	0	0	0	0	0	0	0	0	0	0	0
Rm289772t1	0	0	0	0	0	1.22363	0	0	0	0	0	0	0	0	0	0	0	0	0	0
Rm67857t1	79.5721	145.605	102.332	105.207	84.8312	50.1687	73.2258	107.215	90.7273	121.397	88.76	141.44	183.324	87.6128	270.872	185.588	107.84	100.093	108.273	101.468
Rm2072d6232008t1	309.719	283.48	453.547	405.75	324.131	190.886	309.316	363.764	502.691	420.417	426.541	449.195	433.992	366.435	182.269	276.489	276.251	602.843	424.478	419.321
Rm1430d7359767t3	0	1.28854	0	0	0	0	2.52503	0	0	0	0	0	0	0	0	0	1.23954	0	0	0
Rm1315d3585593t4	0	0	0	0	0	0	0	0	1.2601	0	0	1.25168	0	0	0	0	0	1.25117	0	0
Rm28014d1142200t1	0	0	1.26336	0	0	0	0	0	0	0	0	0	0	0	0	0	0	0	0	1.22251
Rm8569d1652552t1	167.773	334.241	266.529	295.738	194.751	134.696	251.003	514.464	363.686	134.083	162.226	172.677	296.732	184.299	247.276	334.18	159.282	177.514	324.379	274.43
Rm1740d7999511t2	1091.97	4104.01	2251.31	3168.73	2704.47	1144.09	1758.68	4801.69	7989.04	3326.28	1666.72	1966.39	2294.67	1667.11	1704.98	2057.88	1315.15	2248.35	2908.6	1491.46
Rm162497d4277068t1	0	0	0	0	0	0	0	0	0	0	0	0	0	0	0	0	0	0	0	0
Rm176786d6454941t1	0	0	0	0	0	0	0	0	0	0	0	0	0	0	0	0	0	0	0	0
Rm1180d5899035t3	66.1061	92.7752	77.0651	65.1281	36.718	53.8396	37.8754	94.4511	28.9823	60.0596	24.6556	38.8021	64.8494	72.805	17.7206	95.9504	49.5815	16.2652	2236.82	62.3481
Rm16708d6747941t2	113.849	506.398	245.092	592.415	407.696	199.451	239.878	339.513	1769.18	675.99	104.786	168.977	185.818	173.992	102.526	185.588	79.3303	142.633	191.938	96.5784
Rm347172t1	0	0	0	0	0	0	0	0	0	0	0	0	0	0	0	0	0	0	0	0
Rm41785t4	0	0.000253509	1.43302e-05	0	12.9883	0	6.66118	2.55273	0	0	0	9.65777e-05	0.000315218	0	7.54931e-06	3.2506e-05	0	0	9.23488e-05	0
Rm111375d5393261t1	15.9144	91.4866	20.2138	18.787	15.1936	0	18.9377	142.953	16.3813	28.113	30.8195	37.5504	49.8841	25.9136	39.2385	90.9004	17.3535	22.521	2.46074	36.6753
Rm1056d9176185t13	524.101	808.293	1082.95	1275.01	953.881	884.682	1282.97	1379.29	1601.72	886.402	815.325	1156.23	599.855	717.414	524.024	961.473	605.187	706.514	996.101	651.573
Rm3275d350440t3	0	0	0	0	0	0	0	0	0	0	0	0	0	0	0	0	0	0	0	0
Rm13231d4848782t5	75.8996	27.0594	68.2215	32.5641	46.8471	61.1813	23.9878	39.5673	30.2424	52.3924	28.3539	72.5975	37.4131	37.0195	2.53152	37.8752	42.1442	133.875	47.9845	25.6727
Rm177672t1	0	0	1.26336	0	0	0	0	0	0	0	0	0	0	0	0	0	0	0	0	0
Rm16033t5	1178.65	3891.4	2013.74	2171.77	1753.6	1450	2161.39	3608.28	3050.71	2618.31	2045.18	2201.68	3198.77	2012.63	5506.05	2122.27	1747.73	1970.5	4066.38	3169.97
Rm76244d6364135t1	0	1.28854	0	0	0	0	1.26251	1.27637	1.2601	1.27786	0	0	0	1.23398	0	0	0	0	1.23037	0
Rm62055d3474593t1	25.7079	36.0792	24.0039	35.069	48.1132	17.1308	25.2503	31.9091	131.051	75.394	16.0261	25.0336	24.9421	32.0836	10.1261	23.9876	18.593	27.5257	25.8378	13.4476
Rm78212d124902t1	0	0	0	0	0	0	0	1.27637	0	0	0	0	0	0	0	2.52501	1.23954	0	0	0
Rm80855d5367435t1	0	0	1.26336	0	2.53227	0	0	1.27637	0	0	0	1.25168	0	0	0	1.26251	0	0	0	1.22251
Rm17718d6283594t1	0	7.24841	4.53767	8.98425	7.90067	16.7648	3.78754	7.65819	18.0452	7.69043	2.46556	1.25168	9.97683	1.23398	5.06303	1.26251	3.71861	1.25117	7.1057	4.89004
Rm40854d2053406t1	2.44837	2.57709	0	3.0985	0	0	0	2.55273	2.5202	3.83359	0	1.62004	1.2471	0	3.79727	0	0	2.50234	1.23037	0
Rm68182t3	156.1	16.0822	174.251	18.8627	38.3674	455.382	62.9518	118.366	34.006	70.4154	147.102	467.692	2.49421	884.466	62.599	0	1.23954	0	0	126.52
Rm91479t2	0	0	0	0	0	0	0	0	0	0	0	0	0	0	0	0	0	0	0	0
Rm39575d3423309t5	0	0	0	0	0	0	1.26251	0	1.2601	0	0	0	0	0	0	0	0	0	0	0
Rm96990t1	0	0	0	0	1.26614	0	0	0	0	0	0	0	0	0	0	0	1.23954	0	1.23037	0
Rm183562d3572910t1	0	0	0	0	0	0	0	0	0	0	0	0	0	0	0	0	0	0	0	0
Rm1222t11	0	0	0	0	0	0	0	0	0	0	0	0	0	0	0	0	0	0	0	0
Rm13323d3663251t4	0	0	1.94857	0	0	0	0	0	0	0	0	0	0	0	0	0	0	0	0	0
Rm45860d5686230t1	0	1.28854	0	0	0	4.89451	3.78754	2.55273	10.0808	0	0	5.00672	3.74131	1.23398	0	0	1.23954	0	2.46074	1.22251
Rm4521d4800371t2	95.4865	100.506	193.294	162.82	89.8957	101.561	103.526	259.102	240.679	94.5619	80.1306	95.1277	102.262	124.632	49.3646	146.451	101.642	87.5817	178.404	100.246
Rm11047d8572960t2	2.44837	1.28854	0	0	0	0	1.26251	3.8291	2.5202	1.27786	2.46556	3.75504	2.49421	2.46797	0	2.52501	0	0	3.69112	1.22251
Rm19552d62551t1	0	0	0	0	0	0	0	0	0	0	0	0	0	0	0	0	0	0	0	0
Rm103249t1	0	0	1.26336	0	0	0	0	0	0	0	0	0	0	0	0	0	0	0	0	1.22251
Rm145106d6116749t1	0	0	0	0	0	0	0	0	0	0	0	0	0	0	0	0	0	0	0	1.22251
Rm258750t1	1.22419	0	0	0	0	1.22363	0	1.27637	2.5202	0	0	0	0	0	0	0	1.23954	0	0	1.22251
Rm44463d7161769t2	0	0	0	0	1.26614	0	0	1.27637	0	0	0	0	0	0	0	0	0	0	0	0
Rm149934t5	0	0	0	0	0	0	0	0	0	0	0	0	0	0	0	0	0	0	0	0
Rm15182d4857876t1	2.44837	1.28854	0	4.35858	1.26614	0	0	4.39852	3.7803	2.55573	1.50555	0	1.2471	1.23398	0	0	0	5.00467	1.23037	2.44502
Rm190918d6154534t1	0	0	0	0	0	0	0	0	0	0	0	0	0	0	0	0	0	0	0	0
Rm21203d411511t8	0	5.08309	0	0	1.26614	0	1.26251	6.0602	3.51277	0	0	2.0901	2.08267	3.70195	4.98846	1.26251	2.06989	0	1.23037	0
Rm17233d4470314t1	0	0	0	1.25246	0	0	1.26251	0	3.7803	0	0	0	0	0	0	2.52501	0	0	0	1.22251
Rm38760d6015641t1	3.67256	0	13.897	1.25246	3.79841	0	0	0	2.5202	1.27786	0	3.75504	1.2471	4.93593	1.26576	0	1.23954	1.25117	3.69112	4.89004
Rm8309d3633343t3	0	0	0	1.25246	0	0	0	1.27637	0	0	0	0	0	0	0	0	0	0	0	0
Rm260026t3	0	0	0	0	0	0	0	0	0	0	0	0	0	0	0	0	0	0	0	0
Rm150691d6431442t1	0	0	0	0	0	0	0	0	0	0	0	0	0	0	0	0	0	0	0	0
Rm11382t1	47.7433	0	13.897	5.00985	0	3.67088	3.78754	11.4873	3.7803	3.83359	3.69833	13.7685	3.74131	11.1058	3.79727	3.78752	13.6349	36.2839	6.15186	18.3377
Rm254265d5107123t3	0	0	0	0	0	0	0	0	0	0	0	0	0	0	0	0	1.23954	0	0	0
Rm73637d8172158t3	0	0	0	0	0	0	0	0	0	0	0	0	0	0	0	0	0	0	0	0
Rm16413d7071861t8	1.22419	2.57709	10.1069	6.79234	5.06455	1.25329	0	2.58986	5.18275	2.55573	1.23278	11.2651	2.49421	0	1.26576	6.46902	1.23954	0	4.92149	2.63623
Rm38454d1157428t1	4.89675	24.4823	12.6336	25.0493	15.1936	7.34176	11.3626	47.2255	70.5657	35.7802	6.16389	25.0336	23.695	17.2758	12.6576	6.31253	7.43722	22.521	18.4556	19.5602
Rm65686d5711938t1	0	0	0	0	0	0	0	0	0	0	0	0	0	0	0	0	0	0	0	0
Rm187620t1	0	0	0	0	0	0	0	0	0	0	0	0	0	0	0	0	0	0	0	0
Rm9290t11	0	0	0	0	0	2.35486	0	0	0	0	0	0	0	0	2.20579	0	0	0	0	0
Rm51245d460528t1	0	0	0	0	0	0	1.26251	0	0	0	0	1.25168	0	1.23398	0	0	0	0	0	0
Rm20709d7783564t6	61.2093	51.5418	90.9621	120.237	89.8957	72.194	109.839	137.847	102.068	125.231	60.4061	67.5908	103.51	76.5069	77.2112	114.888	61.9768	52.549	98.4298	96.5784
Rm17545d7771940t6	0	0	0	0	0	0	0	0	0	0	0	0	0	0	0	1.26251	1.23954	0	0	0
Rm154309d8748701t3	6.12093	0	0	0	0	0	3.78754	0	0	1.27786	2.46556	10.0134	4.98841	6.16991	0	3.78752	4.95815	2.50234	0	0
Rm17803d6539389t2	69.7786	369.812	165.5	402.041	345.655	118.692	284.065	209.324	611.149	325.855	115.881	90.121	122.216	109.824	78.477	151.501	54.5396	97.5911	115.655	72.1282
Rm105245d1526985t2	0	0	0	0	0	0	0	0	0	0	0	0	0	0	0	0	0	0	0	0
Rm45168d4944270t1	0	1.28854	1.26336	0	0	0	0	0	0	0	0	0	0	0	0	0	0	1.25117	2.46074	0
Rm6672d554938t3	167.714	331.156	377.745	627.484	1126.86	431.94	438.092	594.786	1113.93	914.951	124.511	170.229	268.127	304.794	97.4633	275.226	123.954	230.215	316.206	111.249
Rm90836t2	0	1.28854	0	1.25246	0	1.22363	0	1.27637	1.2601	1.27786	0	0	0	2.46797	0	1.26251	0	1.25117	3.69112	1.22251
Rm28069d4115775t2	0	1.28854	0	0	0	0	0	0	0	1.27786	0	1.25168	0	0	0	1.26251	0	0	4.92149	0
Rm15756d6278377t8	7.34512	6.33607	0	7.51478	3.79841	2.66512	6.31257	4.50772	26.2003	3.83359	1.23278	8.45991	2.49421	4.93593	0	3.78752	2.98391	1.41787	7.38223	1.22251
Rm4599d7378455t4	0	0	0	0	0	0	0	0.83891	0	0	0	0	0	0	0	0	0	0	0	0
Rm145738d3557816t1	0	0	0	0	0	0	0	0	0	0	0	0	0	0	0	0	0	0	0	0
Rm26262d1441878t1	66.1061	47.6761	93.4888	62.6232	35.4518	52.616	98.476	209.324	191.535	148.232	40.6817	56.3256	54.8726	125.866	24.0494	58.0753	49.5815	77.5724	79.9742	56.2355
Rm38553d3764913t1	1.22419	0	6.31681	1.25246	1.26614	1.22363	2.52503	0	3.7803	2.55573	1.23278	2.50336	2.49421	1.23398	0	1.26251	0	0	0	0
Rm10784d9205381t8	288.469	599.323	382.76	275.753	368.13	114.43	291.178	532.582	302.793	246.649	271.771	247.14	635.979	294.862	653.833	534.223	317.637	190.573	492.158	333.018
Rm31641d6002772t3	1.22419	2.57709	3.79009	8.76725	6.33068	3.67088	0	8.93456	5.04041	1.27786	6.16389	5.00672	6.23552	2.46797	8.8603	3.78752	6.19768	3.7535	8.6126	9.78009
Rm69493d1491291t2	0	2.57709	0	0	0	0	0	1.96947	2.61692	0	0	0	1.2471	0	0	0	0	0	0	0
Rm34524d6915637t1	0	1.28854	0	1.25246	1.26614	1.22363	1.26251	1.27637	5.04041	1.27786	0	0	1.2471	0	0	2.52501	1.23954	1.25117	0	0
Rm124831d6870374t1	0	0	0	0	0	0	0	0	0	0	0	0	0	0	0	0	0	0	0	0
Rm120372t2	0	1.28854	1.26336	0	0	0	1.26251	2.55273	0	0	0	0	0	0	1.26576	0	0	1.25117	2.46074	1.22251
Rm185944d5805203t1	0	0	1.26336	0	0	0	0	0	0	0	0	0	0	0	0	0	0	0	0	1.22251
Rm58756d1704873t1	3.67256	0	0	1.25246	3.79841	1.22363	0	5.10546	18.8269	0	1.23278	3.75504	0	1.23398	1.26576	1.26251	3.62583	0	0	0
Rm7562d29106t1	0	0	2.52672	1.88295	2.54009	0	1.89677	0	4.12562	0	0	0	1.2471	0	0	1.26251	0	0	2.40822	0
Rm48619d5328872t1	0	1.28854	0	0	0	0	2.52503	2.55273	2.5202	0	1.23278	0	1.2471	1.23398	0	0	0	1.25117	0	0
Rm171302d3908971t1	0	0	0	0	0	0	0	0	0	0	0	0	0	0	0	0	0	0	0	0
Rm170210d5054422t1	0	0	0	0	0	0	0	0	0	0	0	0	0	0	0	0	0	0	0	0
Rm279049t2	0	0	0	0	0	0	0	0	0	0	0	0	0	0	0	0	0	0	0	0
Rm2286d2428159t3	31290.2	133373	114272	126819	128203	58105.1	105016	360072	161353	118545	92739.4	109756	102584	151711	109758	101334	44620.8	130780	214768	145272
Rm205159d6476905t1	0	0	0	0	0	0	0	0	0	0	0	0	0	0	0	0	0	0	0	0
Rm441671t1	0	0	0	0	0	0	0	0	0	0	0	0	0	0	0	0	0	0	0	0
Rm74859d6818210t1	0	0	0	0	0	0	0	0	0	0	0	0	0	0	0	0	0	0	0	0
Rm14330d6274406t2	0	0	0	0	0	0	1.26251	0	0	0	0	1.25168	0	0	0	0	0	0	0	0
Rm95759t3	0	0	0	0	0	0	0	0	0	0	1.23278	1.25168	0	0	0	1.26251	0	1.25117	0	0
Rm22213d4093476t1	13.4661	2.57709	16.4237	11.2722	8.86296	2.44725	5.05005	8.93456	16.3813	0	11.095	15.0202	4.98841	0	2.53152	11.3626	2.47907	7.50701	11.0733	2.44502
Rm40685d3770840t1	6.12093	63.1387	13.897	57.6133	37.9841	20.8017	29.0378	21.6982	252.02	62.6153	8.62945	11.2651	24.9421	6.16991	39.2385	36.6127	3.71861	3.7535	11.0733	19.5602
Rm23415d4098677t4	2.83697	7.4713	5.02135	30.3797	8.70541	36.8004	38.7686	20.7445	14.498	16.4759	3.40711	24.1601	12.2831	12.7525	0	12.7235	5.15768	2.91236	9.84782	9.62703
Rm27469d1572616t1	630.456	552.785	946.258	832.888	740.69	603.248	563.081	1249.56	675.414	921.34	480.783	794.817	552.467	848.98	273.404	619.89	637.122	626.835	810.815	326.41
Rm46457d270269t5	0	0	0	1.25246	0	0	0	0	3.7803	1.27786	0	0	0	0	0	0	1.23954	0	0	0
Rm95683d1042189t1	1.22419	0	5.05345	1.25246	1.26614	11.0126	8.83759	1.27637	1.2601	2.55573	16.0261	25.0336	4.98841	0	1.26576	1.26251	8.67675	2.50234	0	6.11256
Rm94283d1368170t1	0	0	0	0	0	0	0	0	0	0	0	0	0	0	0	0	0	0	0	1.22251
Rm1748d3243151t1	0	10.3084	6.31681	6.26232	8.86296	0	2.52503	2.55273	3.7803	7.66718	0	1.25168	3.74131	1.23398	7.59455	1.26251	0	1.25117	463.85	0
Rm117241d6660328t1	0	0	0	0	0	0	0	0	0	0	0	0	0	0	0	0	0	0	0	0
Rm79961d6823561t1	0	0	0	0	0	0	0	0	0	0	0	0	0	0	0	0	0	0	0	0
Rm4774d2690401t7	115.695	285.22	107.637	142.5	288.161	205.662	172.55	329.263	282.958	306.826	78.4219	226.727	102.176	154.736	45.8603	157.388	273.408	210.666	195.06	94.4552
Rm211765d4298190t1	0	0	0	0	0	0	0	0	0	0	0	0	0	0	0	0	0	0	0	0
Rm15729d5615386t1	1.22419	0	0	0	0	0	0	0	0	0	0	0	0	0	0	0	1.23954	0	0	0
Rm113505d5018550t2	0	0	0	0	0	0	0	0	0	0	0	0	0	0	0	0	0	0	0	0
Rm200936d5450316t2	0	0	0	0	0	0	0	1.27637	0	0	0	0	0	0	0	0	0	0	0	0
Rm136008t4	0	1.28854	0	0	1.26614	0	1.26251	0	0	0	0	2.50336	1.2471	0	0	0	0	0	2.46074	2.44502
Rm327922t1	0	0	0	0	0	0	0	0	0	0	0	0	0	0	0	0	0	0	0	0
Rm21915d7787773t5	0	0	0	0	0	0	0	0	0	0	0	0	0	0	0	0	0	0	0	0
Rm81862t4	1.22419	5.15418	5.05345	6.26232	5.06455	7.34176	5.05005	2.55273	12.601	12.7786	11.095	10.0134	7.48262	9.87186	1.26576	7.57503	3.71861	6.25584	7.38223	3.66753
Rm131388d3548602t1	0	0	0	0	0	0	0	0	0	0	0	0	0	0	0	0	0	0	0	0
Rm6854d1409577t1	295.66	546.838	969.66	973.591	512.767	263.872	487.533	792.971	1017.61	564.973	430.732	424.341	504.116	557.19	528.758	605.41	381.054	408.426	576.59	387.473
Rm410260t1	0	0	0	0	0	0	0	0	0	0	0	0	0	0	0	0	0	1.25117	0	0
Rm233785d6186278t1	0	0	0	0	0	0	0	0	0	0	0	0	0	0	0	0	0	0	0	0
Rm9444d931229t3	168.938	405.891	207.191	355.7	444.414	135.823	285.328	368.87	1353.35	591.651	144.235	202.772	179.583	109.824	86.0715	229.776	96.6838	138.88	180.865	103.913
Rm65764t1	0	0	0	0	0	0	0	1.27637	5.04041	0	0	0	0	2.46797	0	1.26251	0	0	0	0
Rm339202t1	0	0	0	0	0	0	0	0	0	0	0	0	0	0	0	0	0	0	0	0
Rm318699t3	0	0	0	0	0	0	0	0	0	0	0	0	0	0	0	0	0	0	0	0
Rm257083d4318239t1	0	0	0	0	0	0	0	0	0	0	0	0	0	0	0	0	0	0	0	0
Rm103521t4	0	0	0	0	0	0	0	0	0	0	0	0	0	0	0	0	0	0	0	0
Rm102668t4	0	1.28854	0	0	0	0	0	0	0	0	0	0	0	0	0	0	0	0	0	0
Rm10316d7741349t12	64.8819	222.918	204.665	226.696	224.106	144.388	227.252	298.67	346.528	178.901	85.0617	131.426	174.595	109.824	192.395	159.076	106.6	127.619	278.064	133.254
Rm136119d6416066t1	0	0	0	0	0	0	0	0	0	0	0	0	0	0	0	0	0	0	0	0
Rm45144d268656t1	0	0	0	0	0	1.22363	0	0	0	0	0	0	0	0	0	0	0	0	0	0
Rm35228d7138054t6	0	0	0	0	0	0	0	0	0	0	0	0	0	0	0	0	0	0	0	0
Rm41952d3774089t4	0	1.28854	0	0	0	0	0	1.27637	0	0	0	0	0	0	0	0	0	1.25117	2.46074	0
Rm36027d5669640t1	5.60066	7.82535	16.8964	4.36024	12.5763	1.39592	9.33054	5.75333	7.69865	7.69553	4.35114	13.8853	13.176	10.1864	9.90694	17.6769	15.6219	9.71678	2.70672	5.56215
Rm15507d4462211t7	0	0	0	0	0	0	0	0	7.1956	0	0	0	0	0	0	0	0	0	4.49524	0
Rm105504d6390414t1	0	0	0	0	0	0	0	0	0	0	0	0	0	0	0	0	0	0	0	0
Rm149683d6119888t2	0	0	0	0	0	0	0	0	0	0	0	0	0	0	0	0	0	0	0	0
Rm1772d8767544t4	0	0	0	0	0	0	0	0	0	0	0	0	0	0	0	0	0	0	0	0
Rm32855d3747502t2	419.896	675.197	352.478	346.932	481.132	204.346	253.765	690.514	1309.25	1095.13	179.986	521.951	890.432	405.98	270.872	420.414	337.154	376.601	329.74	184.599
Rm282223d5505545t1	0	0	0	0	0	0	0	0	0	0	0	0	0	0	0	0	0	0	0	0
Rm3453d6723771t2	1.22419	5.62269	5.05345	5.63958	3.79841	6.11813	3.95088	6.68406	18.1473	5.39683	1.23278	5.00672	9.63005	3.85706	1.26576	6.31253	6.97437	7.50701	7.38223	3.66753
Rm96253d3519882t1	0	0	0	0	0	0	0	0	0	0	0	0	0	0	0	0	0	0	0	0
Rm15066d7762244t1	1.22419	0	3.79009	2.50493	1.26614	3.67088	2.52503	0	0	0	2.46556	0	0	0	1.26576	1.26251	1.23954	0	2.46074	1.22251
Rm12684d1274492t2	123.643	225.495	188.241	676.33	610.278	325.485	417.892	243.786	2040.1	691.324	223.133	137.685	178.336	165.354	154.422	350.977	130.151	196.433	155.027	156.481
Rm291083t1	0	1.28854	0	0	0	0	0	0	0	1.27786	1.23278	0	0	0	0	0	0	0	0	0
Rm3698d2131047t2	8.56931	18.0396	45.481	10.0197	26.5889	8.56539	29.0378	20.4218	15.1212	25.5573	24.6556	21.2786	22.4479	18.5097	5.06303	13.8876	6.19768	20.0187	6.15186	6.11256
Rm62794d6601487t1	0	0	0	0	0	0	1.26251	0	0	0	0	0	0	0	0	0	0	0	0	0
Rm146019d895410t1	1175.22	569.537	1272.21	999.466	844.513	1261.56	1124.9	1915.82	1795.64	2252.87	745.831	938.76	592.374	1135.26	197.458	888.804	674.308	1375.03	1656.08	547.685
Rm55206d5338287t1	1.22419	0	1.56946	0	0	0	1.26251	1.27637	0	0	0	1.25168	0	0	0	0	0	0	0	0
Rm10022d3643980t6	45.2949	28.348	78.3284	57.6133	40.5164	25.6962	40.4004	91.8983	55.4445	77.9497	13.5606	38.8021	26.1892	53.0613	3.79727	42.9252	16.114	28.7769	54.1364	13.4476
Rm118095d3875657t1	0	0	0	0	0	0	0	0	0	0	0	0	0	0	0	0	0	0	0	0
Rm14087d3667527t6	0	3.86563	7.58017	8.76725	6.33068	3.67088	2.52503	2.55273	8.82071	8.94505	0	0	3.74131	4.93593	1.26576	1.26251	2.47907	17.5163	9.84298	9.78009
Rm50936d4173051t2	0	0	0	0	0	1.22363	0	0	0	3.83359	0	0	0	1.66026	0	0.276482	0	0	0	0
Rm88770d6972679t1	0	0	0	0	0	0	0	0	0	0	0	0	0	0	0	0	0	0	0	0
Rm916d3582410t10	74.6754	110.815	106.122	126.499	82.2989	67.2995	63.1257	177.415	240.679	84.339	85.0617	107.645	106.004	92.5487	60.7564	114.888	81.8094	107.6	127.959	91.6883
Rm5691d1542590t1	121.194	60.5616	122.546	76.4003	55.71	72.194	77.0133	111.044	124.75	122.675	54.2422	136.433	93.5328	101.187	34.1755	102.263	117.756	131.373	119.346	64.7931
Rm14242d3321088t6	0	0	0	0	0	1.22363	0	0	0	0	0	0	0	0	0	0	0	0	0	0
Rm116249d5396989t1	0	0	0	0	0	0	0	0	0	0	0	0	0	0	0	0	0	0	0	0
Rm6109d3272856t4	14.6902	0	7.58017	2.50493	10.1291	12.2363	7.57508	17.8691	36.5429	10.2229	7.39667	8.76176	1.2471	7.4039	1.26576	6.31253	1.23954	6.25584	13.5341	4.89004
Rm73366d7212590t1	0	0	0	0	0	0	0	0	0	0	0	0	0	0	0	0	0	0	0	0
Rm19889t9	7.34512	42.522	22.7405	18.787	15.1936	11.0126	27.7753	11.4873	8.82071	20.4458	2.46556	40.0538	8.72973	12.3398	34.1755	37.8752	8.67675	5.00467	33.22	15.8926
Rm65954d843946t1	1.22419	0	1.26336	0	0	0	0	5.10546	5.04041	1.27786	0	1.25168	0	0	0	0	0	0	0	0
Rm66127d5712437t1	0	0	0	0	0	0	0	0	0	0	0	0	0	0	0	0	0	0	0	0
Rm38527d6015242t4	28.1205	0	1.26336	1.25246	1.26614	0	1.26251	1.27637	0	1.27786	7.39667	3.75504	17.4595	16.2528	7.59455	8.83754	39.4584	3.7535	12.3037	2.44502
Rm9637d5938611t5	323.185	728.027	688.532	824.121	934.409	409.915	558.031	880.692	2772.22	1184.58	329.152	486.904	374.131	447.936	188.598	496.165	396.652	548.011	933.852	317.853
Rm230786t4	0	0	0	0	0	0	0	0	0	0	0	0	0	0	0	0	0	0	0	0
Rm19104d1804623t9	0	0	0	0	0	0	0	0	0	0	0	0	0	0	0	0	0	0	0	0
Rm73082d5359432t1	0	0	1.26336	0	0	0	0	0	0	0	0	0	0	0	0	0	0	0	0	0
Rm467632t1	0	0	0	0	0	0	0	0	0	0	0	0	0	0	0	0	0	0	0	0
Rm34810d8387552t2	0	0	0	0	0	1.22363	0	0	0	0	0	0	0	0	0	0	0	0	1.23037	0
Rm122596d6404834t3	0	0	0	0	0	0	0	1.27637	1.2601	1.27786	1.23278	1.25168	1.2471	2.46797	0	0	0	5.00467	0	1.22251
Rm27528d4904168t5	0	0	1.26336	1.25246	0	0	0	0	2.5202	0	0	0	0	0	0	0	0	0	0	0
Rm132526t2	0	0	0	0	1.26614	0	0	1.27637	0	0	0	0	0	0	0	0	0	2.50234	0	0
Rm59055t1	0	0	0	0	0	0	0	0	0	0	0	0	0	0	0	0	0	0	0	0
Rm135113d5770544t1	0	0	0	0	0	0	0	0	0	1.27786	0	0	0	0	0	0	1.23954	0	0	0
Rm317399t4	0	0	0	0	0	0	0	0	0	0	0	0	0	0	0	0	0	0	0	0
Rm75399d482555t1	0	0	0	2.50493	0	0	1.26251	2.55273	1.2601	0	0	1.25168	0	0	0	0	0	0	0	0
Rm59964d7867046t2	0	0	0	0	0	1.22363	0	0	0	0	0	0	0	0	0	0	0	0	0	0
Rm5483d738064t6	0	0	15.3994	17.0967	0	0	0	11.0458	27.2172	0	13.1547	0.0309642	0.000335773	14.8955	12.5324	0	0	9.00685	0	0
Rm4744d1648200t1	327.035	405.912	393.283	553.362	468.962	266.815	323.694	565.269	452.594	429.041	300.548	431.325	388.613	453.694	400.916	311.036	384.872	360.88	492.199	138.108
Rm92349d1514176t1	0	0	0	0	8.86296	0	0	0	2.5202	0	0	0	0	0	0	0	0	0	0	0
Rm12779d3660230t1	0	0	0	0	0	0	0	0	1.2601	1.27786	0	0	0	0	0	1.26251	0	0	0	0
Rm68225d1489985t3	0	26.482	432.966	890.056	739.073	0	797.473	6164.56	5059.31	2120.16	0	6.2584	19.9537	112.292	113.48	553.921	0	107.6	200.261	2.89593
Rm44220d1164562t3	7.34512	5.15418	6.31681	1.25246	8.86364	3.67088	1.26251	6.38183	8.82071	8.94505	2.46556	8.76176	6.23552	4.93593	0	6.31253	2.47907	2.50234	6.15186	2.44502
Rm178086t1	0	0	0	0	0	0	0	0	0	0	0	0	0	0	0	0	0	0	0	0
Rm72279d6360187t1	0	0	0	0	0	0	0	0	0	0	0	0	0	0	0	0	0	0	0	0
Rm18852d4873684t6	20.4795	7.73126	45.2796	10.8689	12.2401	23.9076	3.78754	5.10546	5.04041	27.5526	21.6473	5.78081	6.23552	75.6657	3.53215	8.83754	9.91629	7.50701	12.3037	2.44502
Rm98230d4232097t1	0	0	0	0	0	0	0	0	1.2601	0	0	0	0	1.23398	0	0	0	0	0	0
Rm51974t1	0	0	0	0	0	0	0	0	0	0	0	0	0	0.275513	0	0	0	0	0	0
Rm151991t1	0	0	0	0	0	0	0	0	0	0	0	0	0	0	0	0	0	0	0	0
Rm14786d5611700t4	2.44837	2.57709	1.76311	3.75739	2.53227	3.67088	1.75914	6.38183	4.8796	1.27786	0	0	2.49421	2.97564	0	0	0	0	2.46074	2.44502
Rm122804d6666489t1	0	0	0	0	0	0	0	0	0	0	0	0	0	0	0	0	0	0	0	0
Rm184493t1	0	0	0	0	0	0	0	0	0	0	0	0	0	0	0	0	0	0	0	0
Rm14283d4456090t4	3.67256	123.7	25.2672	110.217	78.5005	12.2363	165.389	228.469	25.202	26.8351	1.23278	3.75504	2.49421	8.63788	5.06303	13.8876	0	6.25584	11.0733	7.33507
Rm52007t2	0	1.28854	0	0	0	0	0	0	0	1.27786	0	0	0	0	0	0	0	0	0	0
Rm15593d3675374t3	53.8642	55.4074	111.176	194.132	129.146	99.1138	131.301	222.088	364.169	145.676	115.881	76.3525	48.637	65.4011	8.8603	92.1629	58.2582	88.8329	97.1994	44.0104
Rm49023d1870970t1	2.44837	7.92855	1.37859	2.62252	5.29785	1.37008	1.33605	7.65819	6.45963	1.27786	0	3.75504	1.2471	0	4.22671	5.14819	0	1.25117	1.36248	2.57409
Rm8936d1768598t5	0	0	0	0	0	0	0	0	0	0	0	0	0	0	0	0	0	0	0	0
Rm5303d359227t6	0	0	0	0	0	0	0	0	2.5155	1.27786	0	0	0	0	0	0	0	0	0	0
Rm218582d7669883t1	1.22419	0	0	0	0	0	0	0	0	0	0	0	0	0	0	0	0	0	0	0
Rm45572d102023t1	6605.71	739.624	2224.78	925.571	879.965	1505.06	1022.64	536.074	400.712	1128.35	1397.97	3349.5	3665.24	2601.24	1536.63	1138.78	2400.98	1662.8	415.866	397.316
Rm66541d4197641t4	0	0	0	0	0	0	0	0	1.2601	0	0	0	0	0	0	0	0	0	0	0
Rm43472t9	112.625	115.969	147.813	126.499	120.283	107.679	143.927	194.008	176.414	226.182	54.2422	116.406	133.44	156.716	97.4633	111.101	96.6838	121.363	103.351	97.8009
Rm2322t1	46.5191	7.73126	12.6336	1.25246	5.06455	34.2616	6.31257	6.38183	10.0808	39.6138	2.46556	25.0336	13.7181	12.3398	1.26576	5.05002	24.7907	16.2652	4.92149	6.11256
Rm98030t2	0	0	0	1.25246	1.26614	0	0	0	1.2601	0	0	0	0	0	0	0	0	2.50234	0	0
Rm101839d1523541t1	0	3.86563	0	0	3.79841	1.22363	1.26251	0	0	0	0	1.25168	0	0	0	1.26251	13.6349	0	1.23037	0
Rm13547d578388t4	105.28	59.273	101.069	106.459	73.4359	57.5105	77.0133	163.375	146.172	88.1726	65.3372	101.386	82.3088	96.2507	37.9727	75.7503	90.4862	142.633	100.891	63.5706
Rm17113d773665t1	0	0	0	0	0	1.22363	0	0	0	0	0	0	0	0	0	0	0	0	0	0
Rm5518d3268977t1	0	3.86563	5.05345	12.5246	11.3952	6.11813	6.31257	5.10546	17.6414	17.8901	3.69833	5.00672	0	3.70195	2.53152	5.05002	1.23954	1.25117	2.46074	2.44502
Rm41d8973923t3	0	0	0	0	0	0	0	0	0	0	0	0	0	0	0	0	0	0	0	0
Rm276105t2	0	0	0	0	0	0	0	0	0	0	0	0	0	0	0	0	0	0	0	0
Rm122823d6666510t1	0	0	0	0	0	0	0	0	0	0	0	0	0	0	0	0	0	0	0	0
Rm58794d3468721t2	0	0	0	0	1.26614	0	0	0	0	0	1.23278	1.25168	0	0	0	0	0	0	0	1.22251
Rm142176t5	0	0	0	0	0	0	0	0	0	0	0	0	0	0	0	0	0	0	0	0
Rm45538t4	0	0	1.26336	1.25246	0	0	0	0	0	0	0	2.50336	0	0	0	0	0	0	1.23037	0
Rm120789d1389581t1	0	0	0	0	0	0	0	0	0	0	0	0	0	0	0	0	0	0	0	0
Rm31021d1576906t1	1.22419	1.28854	0	0	0	0	0	0	0	0	0	0	1.2471	0	0	2.52501	0	0	0	1.22251
Rm7618d6516095t1	31.8288	5.15418	17.6871	27.5542	12.6614	9.78901	12.6251	38.291	138.611	28.113	3.69833	23.7819	16.2123	9.87186	0	7.57503	24.7907	18.7675	152.566	8.55758
Rm36923d3415340t1	0	0	0	0	0	1.22363	0	0	0	0	1.23278	2.50336	1.2471	0	0	0	0	0	0	0
Rm74729d1900768t2	0	0	0	0	0	0	0	0	1.2601	0	0	1.25168	0	0	0	0	0	1.25117	0	0
Rm87420d9306440t1	0	0	0	0	0	1.22363	0	0	0	0	0	0	0	0	0	0	0	0	0	1.22251
Rm337712t1	0	0	0	0	0	0	0	0	0	0	0	0	0	0	0	0	0	0	0	0
Rm13920d5955194t9	1.24091	1.30484	0	0	0	2.48414	0	0	0	0	1.26016	2.51904	0	0	0	1.28193	0	0	1.23813	0
Rm146844t1	0	0	0	0	0	0	0	0	0	0	0	0	0	0	0	0	0	0	0	0
Rm27732d8101944t5	0	0	0	0	0	0	0	0	0	0	0	0	0	0	0	0	0	0	0	0
Rm8724d1547556t1	0	1.28854	0	0	0	0	0	0	0	0	0	0	0	0	0	0	0	0	0	0
Rm38551d6015277t1	1.22419	0	0	0	0	0	0	0	0	0	0	0	0	1.23398	0	0	0	0	0	0
Rm151355d3898464t1	0	0	0	0	0	0	0	0	0	0	0	0	0	0	0	0	0	0	0	0
Rm120130t2	0	0	0	0	0	0	0	0	0	0	0	0	0	0	0	0	0	0	0	0
Rm243182d5483368t1	0	0	0	0	0	0	0	0	0	0	0	0	0	0	0	0	0	0	0	0
Rm121458d6099786t1	0	0	0	0	0	0	0	0	0	0	0	0	0	0	0	0	0	0	0	0
Rm58817t22	34.2772	288.634	180.661	259.26	263.356	111.35	232.302	265.484	418.354	470.254	108.484	86.366	96.027	104.889	145.562	124.988	61.9768	90.0841	169.791	151.591
Rm3273d9183671t3	77.1238	64.4272	45.481	70.138	83.565	50.1687	71.9633	44.6728	246.98	150.788	32.0522	90.121	139.676	38.2535	26.5809	58.0753	58.2582	43.7909	22.1467	35.4528
Rm3071d540339t1	0	0	0	3.75739	0	4.89451	2.52503	1.27637	1.2601	0	0	3.75504	3.74131	2.46797	0	2.52501	2.47907	0	3.69112	0
Rm1997d8982251t2	41.6223	63.1387	27.794	55.1084	41.7825	51.3923	53.0256	38.291	89.4672	53.6703	19.7245	45.0605	76.0733	33.3175	27.8467	51.7627	22.3117	61.3072	29.5289	17.1152
Rm2466t7	407.183	1433.55	1225.28	1549.85	1295.1	736.626	1481.61	1237.86	1244.51	1604.18	842.974	856.752	857.1	834.891	1426.55	1581.35	805.327	862.383	870.921	1132.95
Rm641d6225659t1	0	3.86563	1.26336	1.25246	3.79841	1.22363	3.78754	0	1.2601	2.55573	1.23278	2.50336	3.74131	0	1.26576	0	2.47907	0	462.62	0
Rm89507t5	12.2419	1.28854	30.3207	0	3.79841	12.2363	2.52503	1.27637	0	1.27786	4.93111	31.7359	22.4479	13.5738	15.1891	13.8876	2.47907	2.50234	0	3.66753
Rm12890d3020345t1	75.8996	307.962	131.39	310.611	350.72	113.797	164.127	168.48	1456.68	704.103	80.1306	101.386	124.71	82.6769	53.1618	128.776	96.6838	60.0561	81.2046	40.3429
Rm240945t3	0	0	0	0	0	0	0	0	0	0	0	0	0	0	0	0	0	0	3.69112	0
Rm52589d4566594t4	0	2.57709	0	0	0	0	0	0	1.2601	0	1.23278	0	0	0	0	0	0	0	0	0
Rm3939d913203t1	440.707	974.139	795.918	1649.49	1366.16	686.455	997.385	2615.27	4913.14	1579.44	533.793	423.068	558.702	712.008	393.651	909.004	509.449	808.254	1181.16	700.499
Rm98894d8924659t2	0	0	0	0	0	0	0	0	0	0	0	0	0	0	0	0	0	0	0	0
Rm1916d9474204t1	17.1386	50.2532	73.275	67.633	46.8471	64.8522	54.2881	45.9492	63.0051	140.565	27.1211	37.5504	22.4479	29.6156	10.1261	26.5126	23.5512	33.7815	34.4504	26.8952
Rm22959d69787t2	0	0	0	0	0	0	0	0	0	0	0	0	0	0	0	0	0	0	0	0
Rm19392t8	7.34512	32.2136	3.79009	17.5345	62.0407	18.3544	15.1502	34.4619	10.0808	19.168	3.69833	20.0269	2.49421	4.93593	40.5042	22.7251	26.0303	2.50234	9.84298	6.11256
Rm55417t3	0	0	0	0	0	0	0	0	0	0	0	0	0	0	0	0	0	0	0	0
Rm278518d4328913t1	0	0	0	0	0	0	0	0	0	0	0	0	0	0	0	0	0	0	0	0
Rm70706d6953730t1	0	0	1.26336	1.25246	0	0	0	1.27637	1.2601	0	0	0	0	0	0	0	0	0	0	0
Rm48071t7	0	0	0	0	0	0	0	0	0	0	0	0	0	0	0	0	0	0	0	0
Rm160182d6127033t1	0	0	0	0	0	0	0	0	0	0	0	0	0	0	0	0	0	0	0	0
Rm13895d1114498t1	0	2.57709	0	0	1.26614	0	0	3.8291	2.5202	1.27786	1.23278	1.25168	1.2471	1.23398	0	0	0	1.25117	1.23037	0
Rm14733t26	17.1386	70.8699	34.1108	31.3116	58.2423	12.2363	29.0378	38.291	119.71	34.5023	13.5606	20.0269	21.2008	20.9777	8.8603	23.9876	6.19768	13.7628	15.9948	8.55758
Rm34937d5667466t2	0	0	2.52672	0	1.26614	1.22363	0	1.97397	2.5202	0	0	0	0	2.46797	0	1.26251	1.23954	1.25117	0	0
Rm276780d3935124t1	0	0	0	0	0	0	0	0	0	0	0	0	0	0	0	0	0	0	0	0
Rm47502d2381221t1	0	0	0	0	0	0	0	0	0	0	0	0	0	0	0	0	0	1.25117	0	0
Rm68513d846118t1	0	0	0	0	0	0	0	0	0	0	0	0	0	0	0	0	0	0	0	0
Rm71801d6057282t8	0	0	0	0	0	0	0	0	0	0	0	0	0	0	0	0	0	0	0	0
Rm11988d3655613t3	0	0	0	0	0	0	0	0	0	0	0	0	0	0	0	0	0	0	0	0
Rm186391t6	0	0	0	0	0	0	0	0	0	0	0	0	0	0	0	0	0	0	0	0
Rm191560d4290894t1	0	0	0	0	0	0	0	0	0	0	0	0	0	0	0	0	0	0	0	0
Rm28956d2849348t1	1.22419	1.28854	0	0	0	0	1.26251	0	0	0	0	0	0	0	0	0	0	0	0	0
Rm220304d3922782t1	0	0	0	0	0	0	0	0	0	0	0	0	0	0	0	0	0	0	0	0
Rm953d6227055t8	597.734	2063.64	1763.45	2720.64	2653.46	920.327	1647.77	2830.82	3148.5	3092.48	552.776	865.785	869.462	1154.36	1355.21	1780	638.722	1106.96	1344.15	843.259
Rm55409d6342372t1	3.67256	3.86563	2.52672	6.26232	5.06455	4.89451	2.52503	3.8291	7.56061	3.83359	1.23278	3.75504	1.2471	1.23398	2.53152	2.52501	3.71861	2.50234	1.23037	1.28734
Rm10637d7410434t6	0	0	0	0	0	0	0	0	0	0	0	0	0	0	0	0	0	0	0	0
Rm45392t1	0	0	0	0	0	0	0	0	0	0	0	0	0	0	0	0	0	0	0	0
Rm6397d1408640t6	1421.28	1077.22	1325.27	2124.18	2177.76	2410.54	2071.78	2157.06	2821.37	2296.32	1751.78	4089.24	1815.78	2256.95	386.056	1710.7	1462.65	2712.53	1584.72	1081.92
Rm52217d5334206t2	0	0	0	0	0	0	0	0	0	0	0	0	0	0	0	0	0	0	0	0
Rm1357d7694263t4	112.042	329.277	358.393	349.785	208.287	135.086	337.091	313.564	330.711	279.496	128.967	248.798	355.841	279.12	251.815	300.973	135.684	183	235.581	254.282
Rm12496d8051692t8	0	0	0	0	0	0	0	0	0	0	0	0	0	1.23398	0	0	0	0	0	0
Rm89990d1364682t1	1.22419	1.28854	1.26336	0	0	0	0	1.27637	0	3.83359	0	2.50336	0	0	0	2.52501	2.47907	2.50234	2.46074	0
Rm31566t1	17.1386	86.3325	60.6414	83.9151	130.412	35.4852	84.5884	104.662	371.73	100.951	24.6556	28.7887	28.6834	27.1476	20.2521	74.4878	21.0721	27.5257	41.8326	14.6701
Rm168724t1	0	0	0	0	0	0	0	0	0	0	0	0	0	0	0	0	0	0	0	0
Rm49510d9266855t1	0	1.28854	0	0	0	0	0	0	0	0	0	0	0	0	0	0	0	0	0	0
Rm16472t11	807.963	1574.6	1087.75	1209.88	1019.24	703.585	1041.57	1401.45	2556.75	1303.42	822.263	917.482	1479.06	1143.9	667.054	1002.43	746.201	972.157	1172.54	946.224
Rm312268d4742236t1	0	0	0	0	0	0	0	0	0	0	0	0	0	0	0	0	0	0	0	0
Rm109846d3532331t1	0	0	0	0	0	0	0	0	0	0	0	0	0	0	0	0	0	0	0	0
Rm25935d4108357t3	0	0	0	0	1.26614	0	0	0	0	0	1.23278	1.25168	0	0	0	0	0	0	0	0
Rm88429d4998134t1	0	0	0	0	0	1.22363	0	0	0	0	0	0	0	0	0	0	0	0	0	0
Rm57762d6345027t1	0	0	0	0	0	0	0	0	0	0	0	0	0	0	0	0	0	0	0	0
Rm308091d6222403t1	0	0	0	0	0	0	0	0	0	0	0	0	0	0	0	0	0	0	0	0
Rm158231d6438769t1	0	0	0	0	0	0	0	0	0	0	0	0	0	0	0	0	0	0	0	0
Rm284723t5	0	0	0	0	0	0	0	0	0	0	0	0	0	0	0	0	0	0	0	0
Rm61541t1	0	0	0	0	0	1.22363	1.26251	0	0	1.27786	0	2.50336	0	0	0	0	0	2.50234	1.23037	0
Rm17280d6282389t1	0	9.36563	2.52672	4.23114	0	4.89451	5.05005	1.27637	20.1616	18.5761	1.23278	7.51008	7.48262	4.93593	2.53152	2.52501	1.23954	0	0	0
Rm297725d4736179t1	0	0	0	0	0	0	0	0	0	0	0	0	0	0	0	0	0	0	0	0
Rm10452d7043849t7	0	1.28854	0	0	0	0	2.58826	1.34278	1.2601	0	3.69833	0	0	0	0	1.26251	1.23954	0	5.02405	1.24543
Rm44437d4552328t3	0	0	0	0	0	0	0	0	0	0	0	0	0	0	0	0	0	0	0	0
Rm301473d5514504t1	0	0	0	0	0	0	0	0	0	0	0	0	0	0	0	0	0	0	0	0
Rm303650t1	0	0	0	0	0	0	0	0	0	0	0	0	0	0	0	0	0	0	0	0
Rm64323d7872475t1	0	0	0	0	0	0	0	0	0	0	0	0	0	0	0	0	0	0	0	0
Rm247040t2	0	0	0	0	0	0	0	0	0	0	0	0	0	0	0	0	0	0	0	0
Rm293887t1	0	0	0	0	0	0	0	0	0	0	0	0	0	0	0	0	0	0	0	0
Rm145842d6426333t1	0	0	0	0	0	0	0	0	0	0	0	0	0	0	0	0	0	0	0	0
Rm430303d5163292t1	0	0	0	0	0	0	0	0	0	0	0	0	0	0	0	0	0	0	0	0
Rm28475d5289013t1	1.22419	0	0	0	0	0	0	0	0	0	0	0	0	1.23398	0	0	0	0	0	1.22251
Rm15148d1791785t4	6.12093	5.15418	24.0039	22.5443	10.1291	24.4725	17.6752	10.2109	30.2424	21.7237	6.16389	8.76176	2.49421	1.23398	0	0	3.71861	8.75817	9.84298	4.89004
Rm13324d8055193t4	24.4837	1.28854	18.9504	7.51478	8.86296	2.44725	11.3626	24.2509	8.82071	6.38932	11.095	37.5504	26.1892	19.7437	21.5179	5.05002	28.5093	31.2792	6.15186	4.89004
Rm111684d5393521t1	0	0	0	1.25246	0	0	1.26251	0	0	0	1.23278	0	0	0	0	0	0	1.25117	2.05429	1.22251
Rm107793t9	0	0	0	0	0	0	0	0	0	0	0	0	0	0	0	0	0	0	0	0
Rm50970d460203t9	1.22419	0	0	0	1.26614	1.22363	0	0	1.2601	1.27786	0	1.25168	0	0	1.26576	0	0	0	1.23037	0
Rm267126t1	0	0	0	0	0	1.22363	0	0	0	0	0	0	0	0	0	0	0	0	0	0
Rm28104d5995361t1	0	0	0	0	0	0	0	0	0	0	0	0	0	0	0	0	0	0	0	0
Rm11950d759324t2	65.9712	79.2834	150.834	73.4615	74.5938	46.1544	94.8422	174.66	150.162	148.367	28.2294	52.5362	5.78465e-06	128.382	23.6572	57.023	54.2009	28.8366	37.5829	19.6023
Rm239733d5481046t1	0	0	0	0	0	0	0	0	0	0	0	0	0	0	0	0	0	0	0	0
Rm59624d7191616t1	0	0	0	0	0	0	0	0	0	0	0	0	0	0	0	0	0	0	0	0
Rm33048d2854794t2	2.44837	0	2.52672	0	0	0	0	2.55273	0	0	0	0	2.49421	0	0	1.26251	2.47907	0	0	0
Rm313808d5137195t1	0	0	0	0	0	0	0	0	0	0	0	0	0	0	0	0	0	0	0	0
Rm30721d7487139t2	0	0	1.26336	1.25246	1.26614	3.67088	0	0	0	0	0	0	3.74131	1.23398	1.26576	0	0	0	1.23037	0
Rm108988t2	39.174	27.0594	94.7521	150.296	93.6941	90.5484	50.5005	148.058	55.4445	108.618	29.5867	60.0807	16.2123	157.95	3.79727	47.9752	29.7489	127.619	113.194	17.1152
Rm21110d2185208t9	0	16.004	25.8592	4.4633	2.71078	0	17.5613	12.8628	14.9156	6.9316	7.72987	0	0	10.8563	1.26576	4.37151	4.53527	0	1.79538	1.44331
Rm30311d6911036t1	389.575	564.383	320.585	414.379	352.866	251.18	288.129	537.402	623.849	520.339	356.152	588.965	1013.85	442.506	518.093	525.197	437.566	540.444	404.452	272.452
Rm166218t1	0	0	0	0	0	0	0	0	0	0	0	0	0	0	0	0	0	0	0	0
Rm77353d297810t1	0	0	0	0	0	0	0	0	0	1.27786	0	1.25168	0	1.23398	0	0	0	0	0	0
Rm7227d5206933t2	0	1.58189	2.52672	7.48848	7.09793	3.0318	0	5.5336	18.5622	1.51656	1.57515	1.25168	1.2471	3.11805	0	4.5046	0	1.25117	4.15867	3.66753
Rm22156d1131981t1	487.226	965.12	597.57	767.76	512.785	374.43	417.892	718.594	1054.7	798.665	678.028	763.525	1005.17	541.718	630.347	486.065	565.229	532.997	425.709	449.884
Rm53796d1474925t1	159.144	86.3325	197.084	87.6725	138.009	105.232	108.576	260.379	168.854	154.622	65.3372	82.6109	109.745	167.822	30.3782	56.8128	65.6954	157.647	159.948	63.5706
Rm1178t25	1608.58	3882.28	2017.87	2371.76	2483.17	1157.79	2089.58	3650.38	7690.83	3648.44	1540.28	2043.99	3586.61	1753.48	1452.57	1922.78	1643.52	1862.87	2428.73	1839.54
Rm106238t6	0	0	0	0	0	0	0	0	0	0	0	0	0	0	0	0	1.23954	1.25117	20.9163	0
Rm76130d2543618t1	0	0	0	0	0	0	0	0	0	0	0	0	0	0	0	0	0	0	1.23037	0
Rm6918d4814775t3	161.593	448.413	301.944	495.976	359.583	106.456	512.58	684.132	2089.25	544.37	286.005	202.772	239.444	159.184	117.715	186.851	110.319	302.783	398.641	220.052
Rm219951d5466543t2	0	0	0	0	0	0	0	0	0	0	0	0	0	0	0	0	0	0	0	0
Rm16484d4863750t7	0	0	2.04035	0.612693	0	1.22363	1.26251	0	0	0	0	4.00888	4.37993	0	0	1.94774	0	0	0	2.44502
Rm47388d271411t5	1.22419	0	0	2.50493	5.06455	0	1.26251	0	1.2601	0	1.23278	0	1.2471	0	1.26576	2.52501	1.23954	3.7535	1.23037	0
Rm70536t8	3.89585	0	0	0	0	0	0	0	0	0	0	1.28743	0	0	0	0	1.42451	0	0	0
Rm18709d5625773t3	52.64	50.2532	40.4276	61.3707	88.6296	44.0506	114.889	128.913	175.154	61.3375	46.8456	92.6244	48.637	59.2312	39.2385	56.8128	43.3838	72.5677	44.2934	37.8978
Rm8106d4821463t3	0	0	0	0	0	0	0	0	0	0	0	0	0	0	0	0	0	0	0	0
Rm31952d4128536t7	0	0	0	0	0	0	0	0	0	0	0	0	0	0	0	0	0	0	0	0
Rm18345d1430173t1	1.22419	0	0	1.25246	0	0	1.26251	0	0	0	0	0	0	0	0	0	0	0	0	0
Rm195012t1	0	0	0	0	0	0	0	0	0	0	0	0	0	0	0	0	0	0	0	0
Rm33045t3	1.12119	0	0	0	0	0	1.26251	1.1159e-06	1.1424	3.83359	0	0	2.19354	0	0	1.26251	1.37964	0	0	0
Rm78651t1	0	0	0	0	0	0	0	0	0	0	0	0	0	0	0	0	0	0	0	0
Rm318006t1	0	0	0	0	0	0	0	0	0	0	0	0	0	0	0	0	0	0	0	0
Rm9856d1268142t4	38.1142	32.0446	33.3063	27.0117	28.3227	39.65	25.9875	40.5727	40.669	43.5966	16.7232	71.2732	28.3534	48.4887	8.19737	89.8977	69.0794	69.6688	20.0705	25.405
Rm3172t1	0	1.28854	0	0	0	0	0	0	0	0	0	0	0	0	0	0	0	0	0	0
Rm270010d4722925t1	0	0	0	0	0	0	0	0	0	0	0	0	0	0	0	0	0	0	0	0
Rm2201t1	146.902	76.0241	121.283	91.4298	111.42	111.35	117.414	132.742	49.144	219.793	43.1472	182.745	200.784	148.078	39.2385	154.026	117.756	227.713	125.498	73.3507
Rm21451d6546319t3	86.9172	208.744	112.439	226.696	206.38	107.679	205.79	223.364	545.624	293.909	86.2945	120.161	145.911	115.994	92.4003	131.301	64.4559	121.363	109.503	62.3481
Rm3165t13	0	1.28854	0	1.25246	3.79841	1.22363	1.26251	0	1.2601	0	2.46556	0	3.74131	0	2.53152	0	1.23954	0	0	1.22251
Rm181765t1	0	2.57709	1.26336	0	2.53227	0	0	0	0	5.11146	2.46556	1.25168	0	0	0	0	0	2.50234	3.69112	0
Rm6973d3278338t1	0	1.28854	1.26336	1.25246	0	0	0	1.27637	0	0	0	1.25168	0	0	0	0	1.23954	1.25117	0	0
Rm16265d2828842t1	0	0	0	0	0	0	0	0	0	0	0	0	0	0	0	0	0	0	0	0
Rm97342d4617854t2	0	0	0	0	0	0	0	0	0	0	0	0	0	0	0	0	0	0	0	0
Rm31578d7816478t9	2.44837	12.8854	11.3703	8.76725	6.33068	13.4599	10.1001	5.10546	1.2601	5.11146	12.3278	15.0202	22.4479	6.16991	36.707	17.6751	17.3535	3.7535	3.69112	8.55758
Rm115769d6658597t1	0	0	0	0	0	0	0	0	0	0	0	0	0	0	0	0	0	0	0	0
Rm60505d5706058t1	0	0	0	0	0	0	0	0	0	0	0	0	0	0	0	0	0	0	0	0
Rm77502d1196869t1	0	1.28854	0	1.25246	1.26614	0	0	0	2.5202	3.83359	1.23278	0	1.2471	0	0	0	0	0	0	0
Rm146464d4267608t1	0	0	0	0	0	0	0	0	0	0	0	0	0	0	0	0	0	0	0	0
Rm9455d8566939t3	0.246777	0	0	0	0	0	0	2.55273	0	0	0	0	0	0	0	0	0	0	0	0
Rm27160t4	0	0	0	1.25246	1.26614	0	0	0	0	0	0	0	0	0	0	0	0	0	0	0
Rm115779d5756783t1	0	1.28854	1.26336	0	1.26614	0	0	0	1.2601	1.27786	1.23278	3.75504	1.2471	0	0	0	1.23954	0	0	0
Rm38884d3765851t1	0	0	0	1.25246	0	1.22363	1.26251	2.55273	1.2601	1.27786	2.46556	0	0	0	0	2.52501	0	1.25117	2.46074	0
Rm28491d427449t5	1.22419	3.86563	2.52672	5.00985	1.26614	1.22363	2.52503	2.55273	12.3186	3.83359	3.69833	4.31151	2.49421	3.70195	3.79727	3.78752	1.23954	1.25117	0	1.22251
Rm29427d4120426t2	48.9675	94.0637	103.596	130.256	60.7746	42.8269	49.238	146.782	215.477	94.5619	99.855	57.5773	93.5328	75.273	72.1482	107.313	40.9047	102.596	111.964	122.251
Rm198824d6161052t1	0	0	0	0	0	0	0	0	0	0	0	0	0	0	0	0	0	0	0	0
Rm25343d3720480t1	17.1386	39.9449	31.584	65.1281	15.1936	30.5907	123.726	20.4218	344.008	52.3924	9.86223	17.5235	12.471	13.5738	6.32879	18.9376	4.95815	36.2839	19.686	4.89004
Rm7248d3279951t3	0	0	0	0	0	0	0	0	0	0	0	0	0	0	0	0	0	0	0	0
Rm135703d3551539t4	0	0	0	0	0	0	0	0	0	0	0	0	0	0	0	0	0	0	0	0
Rm44259d9077582t3	14.6902	2.57709	10.1069	7.51478	7.59682	9.78901	17.6752	6.38183	18.9015	12.7786	4.93111	6.2584	68.5907	17.2758	8.8603	11.3626	3.71861	11.2605	6.15186	2.44502
Rm1944d4382058t10	1.3498	1.28854	2.86734	1.42513	0	0	1.33014	0	4.31758	1.40416	0	1.32166	0	2.74241	1.26576	6.31253	0	1.33093	2.60934	1.22251
Rm128598d3546629t2	0	0	0	0	0	0	0	0	0	0	1.23278	0	0	0	0	0	0	0	0	0
Rm176491t1	0	0	0	0	0	1.22363	1.26251	0	1.2601	0	0	0	0	0	1.26576	0	1.23954	0	2.46074	0
Rm34007d3751301t1	0	0	0	0	0	0	0	0	0	0	0	0	0	0	0	0	0	0	1.11972	0
Rm12172d1781362t9	11.0177	56.6959	25.2672	48.8461	143.073	50.1687	31.5628	48.5019	138.611	66.4489	11.095	13.7685	21.2008	20.9777	3.79727	30.3001	28.5093	17.5163	13.5341	8.55758
Rm20047d8601416t1	0	0	0	0	0	0	0	0	0	0	0	0	0	0	0	0	0	0	0	1.22251
Rm38492d7146772t1	0	0	2.16718	3.51477	3.79841	9.78901	6.34944	6.43425	5.04041	0	4.22761	0	0	0	1.26576	1.26251	0	0	0	0
Rm323217t2	0	0	0	0	0	0	0	0	0	0	0	0	0	0	0	0	0	0	0	0
Rm31242d7488623t4	2.44837	3.86563	2.52672	7.51478	0	3.67088	3.78754	0	2.5202	8.94505	1.23278	2.50336	7.48262	1.23398	7.59455	3.78752	1.23954	3.7535	0	2.44502
Rm82669d301273t6	0	0	0	0	0	0	0	0	0	0	0	0	0	0	0	0	0	0	0	0
Rm101776d1374391t1	0	0	0	0	0	0	0	0	0	0	0	0	0	0	0	0	0	0	0	0
Rm57394d4184375t1	0	0	0	0	0	0	0	0	0	0	0	0	0	0	0	0	0	0	0	0
Rm166334t2	0	0	0	0	0	0	0	0	0	0	0	0	0	0	0	0	0	0	0	0
Rm67947d476547t1	0	1.28854	0	0	0	0	0	0	0	0	0	0	0	0	0	0	0	0	0	0
Rm14527d7063272t4	0	0	0	0	0	0	0	0	0	0	0	0	0	0	0	0	0	0	0	0
Rm2392d3247658t4	219.129	193.282	190.768	314.368	212.711	270.422	300.478	351.001	249.5	307.965	297.1	173.984	219.49	338.111	39.2385	232.301	84.2885	242.727	196.86	72.1282
Rm84168d6967939t1	0	0	0	0	0	0	0	0	1.2601	0	0	0	0	0	0	0	0	0	0	0
Rm234651t1	0	0	1.26336	1.25246	0	2.44725	0	0	0	0	0	0	0	0	0	0	0	0	0	0
Rm390480t1	0	0	0	0	0	0	0	0	1.2601	0	0	0	0	0	0	0	0	0	0	0
Rm130940t7	1.22419	0	0	0	3.79841	1.22363	0	0	0	0	0	2.50336	0	0	0	0	0	0	0	0
Rm131873d7613256t2	0	0	0	0	0	0	0	0	0	0	0	0	0	0	0	0	0	0	0	0
Rm34844d1581340t1	4.89675	9.01981	44.2177	31.3116	21.5243	12.2363	12.6251	43.3964	118.45	47.281	3.69833	0	2.49421	3.70195	0	5.05002	2.47907	2.50234	7.38223	1.22251
Rm87103d4608646t1	1.22419	1.28854	0	0	0	0	0	3.8291	1.2601	2.55573	0	3.75504	0	1.23398	0	2.52501	1.23954	1.25117	1.23037	0
Rm79708t1	0	3.86563	0	0	1.26614	0	1.26251	3.8291	7.56061	3.83359	0	1.25168	0	0	0	2.52501	0	1.25117	3.69112	0
Rm346751d4352659t1	0	0	0	0	0	0	0	0	0	0	0	0	0	0	0	0	0	0	0	0
Rm322354d4746122t1	0	0	0	0	0	0	0	0	0	0	0	0	0	0	0	0	0	0	0	0
Rm2538d3594601t7	487.226	1215.1	1075.12	1062.09	1107.87	532.278	786.546	1936.25	1358.39	935.396	538.724	779.797	775.698	1061.23	373.399	722.153	391.694	838.282	995.371	528.125
Rm153153d330949t1	2.44837	2.57709	2.52672	0	1.26614	0	6.31257	0	1.2601	0	2.46556	8.76176	3.74131	0	1.26576	8.83754	0	0	1.23037	1.22251
Rm82197d6067449t2	1.22419	3.86563	2.52672	3.75739	5.06455	3.67088	3.78754	2.55273	8.82071	3.83359	1.23278	3.75504	2.49421	0	1.26576	3.78752	2.47907	1.25117	3.69112	1.22251
Rm24015d8838181t1	0	0	0	0	0	0	0	0	0	0	0	0	0	0	0	0	0	0	0	0
Rm87433t1	0	1.28854	0	2.50493	1.26614	0	1.26251	0	10.0808	2.55573	0	1.25168	1.2471	0	0	1.26251	1.23954	0	0	3.66753
Rm38273d2049207t1	1.22419	0	2.52672	0	0	0	0	0	0	0	0	1.25168	0	1.23398	1.26576	0	3.71861	0	1.23037	0
Rm27095d1443055t1	14.6902	2.57709	2.52672	6.26232	1.26614	14.6835	2.52503	3.8291	0	2.55573	1.23278	25.0336	6.23552	6.16991	2.53152	34.0877	6.19768	5.00467	3.69112	12.2251
Rm10323d6737126t1	0	0	0	0	0	0	0	0	17.7022	0	0	0	0	0	0	0	0	0	0	0
Rm311361d4741902t1	0	0	0	0	0	0	0	0	0	0	0	0	0	0	0	0	0	0	0	0
Rm3941t14	0	0	1.26336	1.25246	0	0	0	0	1.2601	0	0	0	1.2471	2.46797	0	0	0	2.50234	0	0
Rm11642d5228963t5	99.1591	39.9449	45.481	26.3017	36.718	25.6962	45.4505	37.0146	37.803	80.5054	19.7245	60.0807	97.2741	30.8496	30.3782	49.2377	53.3001	37.535	52.906	25.6727
Rm15013d3325311t5	138.333	296.365	130.126	155.305	155.735	91.772	204.527	130.189	521.682	338.634	134.373	140.188	182.077	149.312	107.589	84.5879	137.589	247.731	99.6601	156.481
Rm13070t1	15.9144	11.5969	6.31681	27.5542	8.86296	83.2066	55.5506	17.8691	8.82071	11.5008	38.2161	25.0336	14.9652	4.93593	0	22.7251	6.19768	38.7862	13.5341	12.2251
Rm460871t1	0	0	0	0	0	0	0	0	0	0	0	0	0	0	0	0	0	0	0	0
Rm574d1643316t1	29.3805	24.4823	72.0116	28.8067	29.1211	11.0126	22.7252	25.5273	40.3232	30.6687	67.8028	48.8155	67.3436	35.7855	12.6576	34.0877	48.3419	57.5537	12.3037	25.6727
Rm116228d1055981t1	0	1.28854	0	0	0	0	0	0	0	0	0	1.25168	0	0	1.26576	0	0	0	0	0
Rm291824t2	0	0	0	0	0	0	0	0	0	0	0	0	0	0	0	0	0	0	0	0
Rm57791t1	0	0	0	0	0	0	0	0	0	0	0	0	0	0	0	0	0	0	0	0
Rm56393d7185968t6	2.44837	7.73126	0	1.25246	1.26614	0	3.78754	2.55273	1.2601	0	7.39667	2.50336	1.2471	0	0	0	4.95815	3.7535	3.69112	0
Rm15360d8063105t8	0	0	0	0	0	0	0	0	0	0	0	0	0	0	0	0	0	0	0	0
Rm91945t5	46.5191	113.392	97.2789	136.519	84.8312	46.4978	92.1635	100.833	301.164	244.072	86.2945	95.1277	107.251	48.1253	34.1755	40.4002	52.0605	103.847	56.5971	42.7879
Rm151939d8505569t1	0	0	0	0	0	0	0	0	0	0	0	0	0	0	0	0	0	0	0	0
Rm67464d6052579t2	0	0	0	0	0	0	0	0	0	0	0	0	0	0	0	0	0	0	0	0
Rm80697d2095265t1	0	0	0	0	0	0	0	0	0	0	0	0	0	0	0	0	0	0	0	0
Rm25155d3372738t3	61.2093	23.1938	69.4849	28.8067	20.2582	20.8017	61.8631	85.5165	45.3636	102.229	24.6556	63.8357	27.4363	92.5487	6.32879	20.2001	18.593	73.8189	52.906	19.5602
Rm124818d1061010t1	0	0	0	0	0	0	0	0	0	0	0	0	0	0	0	0	0	0	0	0
Rm87355d129141t1	0	0	0	0	0	0	0	0	0	0	0	0	0	0	0	1.26251	0	0	0	0
Rm11978d8806005t8	3.67256	0	0	0	0	0	1.26251	0	0	1.27786	2.46556	0	0	1.23398	0	1.26251	0	1.25117	18.4556	2.44502
Rm446489d3961931t1	0	0	0	0	0	0	0	0	0	0	0	0	0	0	0	0	0	0	0	0
Rm1009d1732829t8	0	0	0	0	0	0	0	0	0	0	0	0	0	0	0	0	0	0	0	0
Rm16131d8589807t3	3.67256	1.97475	3.79009	8.51671	0	2.44725	6.31257	0.438016	0	2.55573	2.87988	19.1931	1.2471	3.31408	0	0	2.47907	2.60564	1.23037	1.9828
Rm38043d630521t3	0	0	0	0	0	0	0	0	0	0	0	1.25168	0	1.23398	0	0	0	0	0	0
Rm344027t1	0	0	0	0	0	0	0	0	0	0	0	0	0	0	0	0	0	0	0	0
Rm506t20	5.33113	11.2896	8.12363	24.5604	1.32307	7.7655	12.8151	24.7768	16.6727	5.42242	8.19771	5.30396	28.4223	50.3244	16.7376	3.89084	4.03387	15.9107	8.33358	1.367
Rm26199d8616379t1	0	0	2.52672	1.25246	0	0	0	0	0	1.27786	3.69833	0	0	1.23398	0	1.26251	0	0	0	0
Rm76818d1353496t1	3.67256	2.57709	0	3.75739	1.26614	1.22363	0	0	0	1.27786	0	1.25168	2.49421	0	2.53152	2.52501	3.71861	0	2.46074	1.22251
Rm7501t15	0	0	0	0	0	0	0	0	0	0	0	0	0	0	0	0	0	0	0	0
Rm41343d7837994t3	0	0	0	0	0	0	0	0	0	0	0	0	0	0	0	0	0	0	0	0
Rm4658d915670t3	1.22419	1.28854	3.79009	7.51478	1.26614	6.11813	1.26251	7.65819	32.7626	3.83359	1.23278	3.75504	0	2.46797	0	1.26251	1.23954	5.00467	1.23037	2.44502
Rm46553d6928502t1	1.22419	5.15418	3.79009	1.25246	2.53227	7.34176	2.52503	2.55273	1.2601	5.11146	0	2.50336	7.48262	1.23398	5.06303	3.78752	1.23954	2.50234	3.69112	1.22251
Rm103267t2	0	0	1.26336	0	0	0	0	1.27637	0	0	0	2.50336	1.2471	1.23398	1.26576	0	0	0	4.92149	1.22251
Rm270825t2	0	0	0	0	0	0	0	0	0	0	0	0	0	0	0	0	0	0	0	0
Rm3991d6725004t1	7.34512	10.3084	12.6336	8.76725	6.33068	6.11813	16.4127	31.9091	17.6414	11.5008	6.16389	20.0269	12.471	9.87186	21.5179	8.83754	12.3954	17.5163	20.9163	9.78009
Rm84544d1908595t1	0	0	1.26336	0	0	0	0	0	0	0	0	0	0	0	0	1.26251	0	0	1.23037	0
Rm147290d520817t1	0	0	0	0	0	0	0	0	0	0	0	0	0	0	0	0	0	0	0	0
[truncated: 60,203 more rows]
