# Supplementary material for: Benchmarking differential expression analysis tools for RNA-Seq: normalization-based vs. log-ratio transformation-based methods
Source: BMC Bioinformatics. 2018 Jul 18;19:274. doi: 10.1186/s12859-018-2261-8 (PMC6052553; doi:10.1186/s12859-018-2261-8)
Supplement: Supplementary file 2 — Estimated relative abundance for Rollins et al. data (by slQUASI method). This table contains the relative transcript abundances as estimated using the slQUASI procedure. (CSV 4758 kb) [file 12859_2018_2261_MOESM2_ESM.csv]

	RM0010M_quant.sf	RM0021M_quant.sf	RM0034M_quant.sf	RM0039M_quant.sf	RM0045M_quant.sf	RM0061M_quant.sf	RM0082M_quant.sf	RM0087M_quant.sf	RM0092M_quant.sf	RM0094M_quant.sf	RM0106M_quant.sf	RM0108M_quant.sf	RM0118M_quant.sf	RM0127M_quant.sf	RM0135M_quant.sf	RM0169M_quant.sf	RM0170M_quant.sf	RM0171M_quant.sf	RM0179M_quant.sf	RM0189M_quant.sf
Rm268032t1	0	0	0	0	0	0	0	2	0	0	0	0	0	0	0	0	0	0	0	0
Rm105713d3528719t1	1	0	1	1	0	0	1	0	0	1	0	0	0	1	0	0	1	0	1	0
Rm53907t1	5	17	35	11	8	6	9	38	32	57	15	10	3	9	3	11	9	10	49	7
Rm85418d9303871t1	221.315	16.6539	53.6479	12.9346	6	89.0044	18.4658	6	12.1882	9	47.931	246.376	264.505	75.4305	295.726	54.6171	214.421	18.4948	15	30.2317
Rm23058d3710920t3	0	0	0	0	0	0	0	0	0	0	0	0	0	0	0	0	0	0	0	0
Rm48409d3446719t1	14	21	13	19	20	7	10	18	18	35	14	9	7	15	8	13	11	22	6	18
Rm81297d6964896t1	0	0	0	0	4	0	1	0	2	2	1	0	0	4	0	0	5	1	1	0
Rm86325t1	0	0	0	0	0	1	0	1	1	1	0	0	0	1	0	0	0	1	1	0
Rm53079t11	0	0	0	0	0	0	0	0	0	0	0	0	0	0	0	0	0	0	0	0
Rm74125d5360572t1	0	0	0	0	1	1	1	0	0	0	0	1	0	0	0	0	0	0	0	0
Rm44620d6024712t7	0.953293	1.32487	0	0	0	0	1	0	2.97084	2	0	1	2.41569	3.10578	0	1	0	2.36331	4.5277	0
Rm57465d2528272t1	0	0	0	0	0	0	0	0	0	0	0	0	0	0	0	0	0	0	0	0
Rm526999t1	0	0	0	0	0	0	0	0	0	0	0	0	0	0	0	0	0	0	0	0
Rm1282d721244t9	75.5588	141.221	157.321	56.6357	42.387	74.4898	64.2091	168.999	179.867	63.1289	28.3328	44.6689	82.4865	122.07	90.3216	95.7358	49.9233	40.4251	93.672	109.399
Rm12870d9210581t2	0	0	0	2.63864	0	0	0	0	3.11431	0	0	1.73579	0	0	0	1.27884	0	0	0	0
Rm99367t1	0	0	0	0	0	0	0	0	0	0	0	0	0	0	0	0	0	0	0	0
Rm52935t1	4	0	3	3	2	2	1	5	5	6	2	2	1	8	3	5	3	3	5	2
Rm101668d6084298t1	0	0	1	0	1	1	0	0	0	0	0	2	0	0	0	0	0	1	0	0
Rm80689d4602324t1	0	5.42241	0	5	4	3	1	4	8	5	1	3	2	2	2	1	2	2	3.3129	2.70811
Rm38993d1458257t4	1	2	2	1	0	0	0	3.50589	2.41889	1	0	2	0	1	2	4.4028	1.45705	0	2	3
Rm83810d6068849t3	0	0	0	0	1	0	0	0	1	0	0	0	0	0	0	0	0	1	1	0
Rm233968d6186411t1	0	0	0	0	0	0	0	0	0	1	0	0	0	0	0	0	0	0	0	0
Rm50889t2	1	0	0	1	0	0	1	0	0	1	1	1	2	1	0	1	2	1	0	0
Rm60708d114763t1	0	1	0	3	2	4	15	3	0	1.00773	1	3	1	0	0	0	1	0	0	0
Rm72084d4592840t4	0	0	0	0	0	0	0	0	0	0	0	0	0	0	0	0	0	0	0	0
Rm208167d5456818t2	0	0	0	0	0	0	0	0	0	0	0	0	0	0	0	0	0	0	0	0
Rm9987d5221049t1	9	2.00618	3.21206	2.26866	3.01664	3	3	2.00277	4.0121	8.58737	3.00907	8	5.02303	4.05061	1.00483	4.0047	6.02644	2.00854	3.01104	1.01218
Rm112812d6654875t4	0	0	0	0	0	0	0	0	0	0	0	0	0	0	0	0	0	0	0	0
Rm26784t4	0	0	0	0	0	0	0	0	0	0	0	0	0	0	0	0	0	0	0	0
Rm233300t1	0	0	0	0	0	0	0	0	0	0	0	0	0	0	0	0	0	0	0	0
Rm28021d6305181t1	3	1	0	0	0	0	1	0	0	0	1	1	2	0	0	1	0	0	2	2
Rm204283t4	0	0	0	0	0	0	0	0	1	0	0	0	1	0	0	0	0	0	0	0
Rm43911d5321377t1	0	1	0	4	0	1	2	1	2	1	1	0	2	1	2	0	2	3	2	1
Rm88168d1636756t1	1	0	0	0	0	0	1	0	0	1	0	0	0	0	0	0	0	2	0	0
Rm230710t1	0	0	0	0	0	0	0	0	0	0	0	0	0	0	1	0	0	0	0	0
Rm10198t8	73	37.0179	95	111	73.1171	83	123	133.553	216.152	184.151	92	72.1057	61.1162	98	21.0712	83.1165	48	105.121	97.2838	67
Rm11378d7746395t1	4	12	17	30	17	6	14.4618	17	63	22	6	5	0	5	2	9	3	12	6	7
Rm21762d8085163t2	0	0	0	0	0	0	0	0	0	0	0	0	0	0	0	0	0	0	0	0
Rm69766d847171t1	0	0	0	0	0	0	0	0	0	0	0	0	0	0	0	0	0	0	0	0
Rm72696d1898868t1	2	0	1	0	2	0	1	1	0	0	0	0	0	0	0	0	0	0	0	1
Rm13948d3319394t2	86	31	31	18	33	25	19	32	29	32	26	60	60	33	16	30	55	36	49	16
Rm14928t3	2	0	0	1	0	0	0	0	0	1	0	0	1	0	0	0	0	3	0	0
Rm186700d6150783t1	1	1	3	3	1	1	2	3.48263	2	2	3	4	1	2	0	0	0	2.55852	2	2
Rm36816d257392t3	3	2	5	0	1	2	3	4	1	1	4	8	4	5	6	2	1	5	8	5
Rm13465d578136t2	4.25638	37.2236	28.8895	58.4156	33.0264	23.2799	30.1849	27.7928	37.1191	17.4107	19.3467	4.64862	22.0697	18.1906	48.2842	42.295	18.4984	5.65658	28.5351	31.8831
Rm282036d5122705t1	0	0	0	0	0	0	0	0	0	0	0	0	0	1	0	0	0	0	1	0
Rm26720d1140180t4	19.8142	44.4995	27.3553	40.8664	22.8017	27.2446	32.9437	31.1445	61.2758	23.2127	29.6454	47.8298	27.9519	35.5368	14.6029	15.7623	21.5832	26.4062	22.4656	18.5846
Rm10377d4435218t2	52	75	116	118	150	90	113	152	396	164	19	70	41	65	25	78	61	96	108	52
Rm14770d7761069t9	0	0	0	0	0	0	0	0	1.37799	0	0	0.212567	0	0	1	0	0	0	1.45791	0
Rm151131d7625479t1	0	0	0	0	0	0	0	0	0	0	0	0	0	0	0	0	0	0	0	0
Rm1310d1534839t1	23	7	7	4	5	7	7	7	7	10	3	12	20	3	7	15	10	7	2	5
Rm20140d6899554t1	62.6441	30.5096	39.0837	51.6511	54.2206	28.3827	37.7844	17.6186	270.327	231.508	29.5329	59.4722	33.0204	24.6744	12	22.6245	12.1317	96	29	6.86207
Rm14425d6274664t2	22	74	49	23	31	15	31	39	65	64	30	55	45	31	35	50	30	27	18	31
Rm35092d7499261t1	0	0	0	0	0	0	0	0	0	0	0	0	0	0	0	0	0	0	0	0
Rm154690d7280680t2	0	0	0	0	0	0	0	0	0	0	0	0	0	0	0	0	0	0	0	0
Rm124d3230840t8	0	0	0	0	0	0	0	0	0	0	0	0	0	0	0	0	0	0	0	0
Rm56210d4182498t1	0	0	1	0	1	0	1	1	0	0	0	3	0	0	0	0	0	1	1	0
Rm472893t1	0	0	0	0	0	0	0	0	0	0	0	0	0	0	0	0	0	0	0	0
Rm28736d3387013t7	0	0	0	0	0	0	0	0	0	0	0	0	0	0	0	0	0	0	0	0
Rm123677d1391863t1	0	0	3	1	0	4	2	2	0	2	6	3	2	0	1	1	1	2	1	1
Rm71198d4980693t1	0	0	0	1.01998	0	0	1	0	0	0	0	0	0	0	0	0	0	0	0	0
Rm17343t37	0	9.93796	3.64554	4.98135	0	0	1.6685	2.26023	4.96017	1.14201	2.1639	0	2.88469	0	2.12026	1.39893	1.81066	0	4.48267	2.23665
Rm102118d5386074t2	169	238	172	321	217	143	317	169	177	297	219	261	179	240	254	264	208	290	197	289
Rm338258t1	0	0	0	0	0	0	0	0	0	0	0	0	0	0	0	0	0	0	0	0
Rm21966d5636149t1	3	7	1	2	0	0	7	10	2	6	4	2	5	5	3	2	1	1	4	4
Rm109597d6855427t1	0	0	1	0	0	0	0	0	0	0	0	0	0	0	0	0	0	1	0	0
Rm44701d8136431t1	0	3	5	11	3	14	1	5	3	0	5	9	34	26	1	5	2	4	10	2
Rm143852d3893765t2	0	0	0	0	0	0	0	0	1	0	0	0	0	0	0	0	0	0	0	0
Rm13287d6529901t1	0	0	0	0	0	1	0	1	0	0	1	1	0	1	0	0	0	0	0	0
Rm134749d5409890t1	0	2	1	0	2	1	0	2	0	0	0	2	1	1	0	0	0	0	0	0
Rm113088t13	2.5	6.92256	0	3.22692	4.06228e-08	2.91035	2.36419	0	0	2.5931	1.07519e-06	0	2.78974e-05	6.42116e-06	0	7.42635e-05	0	3.56498	0	1.54711e-07
Rm25857d792893t2	0	0	0	0	1	0	0	0	0.51022	0	0	1	0	0	0	0	0	0	1	0
Rm13182d3315178t9	0	0	0	0	0	0	0	0	0	0	0	0	0	0	0	0	0	0	0	0
Rm115481t4	0	0	0	0	0	0	0	0	0	0	0	0	0	0	0	0	0	0	0	0
Rm8090d6255073t9	451.93	175.887	820.625	629.873	280.401	572.135	648.367	1356.86	1180.23	343.303	895.438	520.901	298.329	744.859	159.292	284.42	454.017	936.298	1563.89	906.713
Rm12487d7053827t5	0	0	0	0	0	0	0	0	0	1.8886	1.48678	0	0	0	0	0	0	0	0	0
Rm12771t5	1	0	0	0	0	0	0	0	0	2	0	2	0	2	0	0	0	0	1	0
Rm90810d6631481t3	0	1	0	0	2	0	0	0	0	0	1	1	0	0	0	0	0	0	0	0
Rm54828d3801976t1	0	0	0	0	0	0	0	0	0	0	1	0	0	0	0	0	0	0	0	0
Rm131644d8733507t1	1	0	0	1	0	0	2	1	2	1	0	0	0	0	1	4	2	1	2	0
Rm169357d3569505t1	0	0	0	0	0	0	0	0	0	0	0	0	0	0	0	0	0	0	0	0
Rm115243d506553t1	1	0	1	0	0	0	0	1	0	0	0	0	0	0	0	0	0	0	0	0
Rm160046d6126944t1	0	0	0	0	0	0	0	1	0	0	0	0	0	0	1	0	0	0	0	0
Rm147691d3558879t1	0	0	0	0	0	0	0	0	0	0	0	0	0	0	0	0	0	0	0	0
Rm18189d6284718t1	0	0	0	0	0	1	0	0	0	0	0	0	1	0	0	0	0	1	7	0
Rm44632d6580425t2	15.0059	7.00035	9.00125	14.0029	13.0004	17.0004	7.002	17.0028	12.0085	11.0023	15.0034	31.0028	15.0034	14.0022	12.0011	21.008	23.0026	13.0015	13.0007	4.00112
Rm24950d5987999t8	35	64	56	72	66	21	33	53	95	60	61	43	12	60	18	44	25	8	49	7
Rm77489t3	2	7	7	7	0	2	6	6	1	2	2	9	1	2	6	7	5	4	4	6
Rm338981t1	0	0	0	0	0	0	0	0	2	0	0	0	0	0	0	0	0	0	0	0
Rm143389d3556364t1	0	0	0	0	0	0	0	0	0	0	0	0	0	0	0	0	0	0	0	0
Rm172253t1	1	4	1	2	0	0	0	2	1	2	0	1	0	0	0	0	0	1	1	1
Rm67233t3	0	5	0	3.10096	0.638642	3	0	3	0	0	0	0	0	0	0	0	0	0	1	0
Rm11152t1	458.095	1220.35	1227.62	2421.5	2039.81	2492.61	1791.19	2014.19	2273.59	2437.81	566.044	484.49	156.693	420.604	43	560.024	355.551	959.105	1188.88	326.272
Rm77458d1196832t1	0	5	0	1	4	3	0	1	13	4	1	1	2	0	0	2	0	1	0	0
Rm13643d4850606t4	11	12	12	7	15	10	26	16	11	15	4	18	10	5	16	26	12	7	10	7
Rm19072d221542t5	6179	18929	11661	10962	9319	8268	11327	19356	15796	13593	9422	12345	14004	11692	16762	12804	7989	10085	19534	11602
Rm17339d8343314t3	0	0	0	0	0	1.41151	0	0	0	0	0	0	0	0	1	0	1	0	1	0
Rm10944d6524476t2	22	20	49	38	16	25	41	58	58	25	27	31	19	25	1	17	17	46	37	31
Rm28699d9240914t1	19	19	48	51	18	36	33	36	40	38	28	43	28	11	2	33	18	37	30	24
Rm57595d1335512t1	1	4	5	4	1	1	2	9	12	10	2	5	4	6	0	3	3	3	9	2
Rm42054d4547645t1	2	2	1	0	3	1	2	12	1	0	6	3	0	6	1	0	5	4	2	5
Rm37690d6320515t3	0	0	0	0	0	0	0	0	0	0	0	0	0	0	0	0	0	0	0	0
Rm100647d6984423t1	343.844	254.543	267.656	243.726	119.25	283.837	107.264	95.1818	57.188	186.407	269.4	551.414	5103.89	253.418	959.746	238.651	591.401	399.082	208.462	448.558
Rm18830t3	4	10	8	14	10	6	11	6	10	6	5	6	9	4	4	5	7	6	5	0
Rm101787d8461612t1	0	1	0	0	0	1	0	1	0	0	0	0	0	1	0	1	0	0	0	1
Rm3438d3601152t7	4	1.41339	5.64535	1.41421	2.82447	4	2	5.63074	4.24023	4.23867	1	1.41225	0	4.22814	1.41274	0	2	2.81643	1.41198	0
Rm1715d6230470t2	99	176	160	199	160	183	360	239	365	237	87	164	239	206	299	355	156	254	290	338
Rm74046d4207264t1	0	0	0	0	0	0	0	0	0	0	0	0	0	0	0	0	0	0	0	0
Rm47358d1467906t1	5	1	4	2	4	2	5	2	1	1	1	1	3	4	0	1	0	3	2	1
Rm230318t5	0	0	0	0	0	0	1	0	0	0	0	0	0	0	0	0	0	0	0	0
Rm11799t10	102	158	96	125	103	62	143	260	429	293	57	64	95	87	33	101	60	128	97	63
Rm14295d4456175t8	26	129	57	227	121	83	168	113	283	163	86	46	46	85	77	114	43	80	71	106
Rm89184d9122279t1	0	0	0	0	0	0	0	0	0	0	0	0	0	0	0	0	0	0	0	0
Rm107699t1	0	0	0	0	0	0	0	0	0	0	0	0	0	0	0	0	0	0	1	0
Rm10131d6522477t1	236.73	196.38	217.69	517.371	319.371	179.869	306.679	279.524	610.734	574.137	176.392	358.969	201.055	171.797	100.445	218.51	196.976	320.65	269.45	224.701
Rm8067t1	2	1	1	1	1	2	1	0	1	0	0	0	0	0	0	0	0	0	1	1
Rm18272d3689106t1	24	44	39	30	40	16	14	33	44	16	33	16	22	12	19	41	21	40	27	7
Rm1796d3589257t6	135.83	176.387	63	156.844	164.408	77	149.399	130.148	549.013	242.441	61.2709	93.4597	71	95.1221	37.3128	95.8564	75.436	172.461	120.88	84.3924
Rm157875d8243790t1	0	0	0	0	0	0	0	0	0	0	0	0	0	0	0	0	0	0	0	0
Rm38530d6919979t1	0	0	0	0	0	0	0	0	0	0	0	0	0	0	0	0	0	0	0	0
Rm2692d7701893t2	0	0	0	0	0	0	0	0	0	0	2	0	0	0	0	0	0	0	0	0
Rm127230d5404879t1	0	0	0	0	0	0	0	0	0	0	0	0	0	0	0	0	0	0	0	0
Rm10409t6	0	0	0	0	0	0	0	0	0	0	0	0	0	0	0	0	0	0	0	0
Rm6278d7721350t4	0	0	12.5119	0	0	0	1	1	0	0	0	0	0	0	0	2	3.11031	0	5.28397	0
Rm7668d8029643t8	0	0	0	0	0	0	0	0	0	0	0	0	0	0	0	0	0	0	0	0
Rm57955t8	1	1	4	3	0	0	1	2	2	3	1	1	1	1	0	1	2	1	0	1
Rm4657d3609532t5	1	4	3	2	5	8	15	6	13	17	3	3	2	2	0	1	1	2	3	1
Rm1030d5545525t8	0	1	0	0	0	0	0	3	0	0	1	0	0	1	0	0	0	0	9	0
Rm70595t2	2	6	5	2	1	1	9	9	14	3	4	1	4	6	0	2	2	0	0	0
Rm94409d9314095t1	0	0	0	0	0	0	0	0	0	0	0	0	0	0	0	0	0	0	0	0
Rm2770d3984835t2	2	0	3	0	1	0	0	0	0	1	1	1	4	3	0	2	1	0	0	0
Rm93038d6633807t1	0	0	2	0	0	0	2	0	0	0	0	0	1	0	0	1	0	0	1	1
Rm78d716088t10	1	1	1	0	1	0	1	1	0	0	0	0	1	0	0	0	0	0	0	0
Rm46134d5686723t7	3537	9737	7101	12147	10088	4143	8583	15443	16110	13242	3063	4141	3877	6171	3069	7727	2783	5477	6578	3003
Rm10852d4037460t2	0	0	0	0	0	0	0	0	0	0	0	0	0	0	0	1	0	0	1	0
Rm410677t1	0	0	0	0	0	0	0	0	0	0	0	0	0	0	0	0	0	0	0	0
Rm149968d5780660t1	0	0	3	0	0	0	0	1	1	2	1	1	2	0	0	1	0	1	0	0
Rm1301d5899692t5	4	21	4.96565	42.5181	14.6149	8.46744	22	18.8066	59.622	23.6803	4.67259	3.95703	6	5.31185	8	6.73492	0.0603917	6	10	10.8744
Rm520763t1	0	0	0	0	0	0	0	0	0	0	0	0	0	0	0	0	0	0	0	0
Rm15881d4064441t1	2	2	1	1	0	0	1	3	3	0	2	1	1	0	0	0	0	0	2	0
Rm109643d6855473t1	0	0	0	0	0	0	0	0	0	0	0	0	0	0	0	0	0	0	0	0
Rm54405d5698380t3	2	10	4	15.1029	12.7219	4.06298	4	4	45.7675	17.2157	5	5.17952	9.06299	4	1	16	4	9	7.75655	6
Rm14889d4856506t3	0	0	0	0	0	0	0	0	0	0	1	0	0	0	0	1	0	1	1	0
Rm40651t3	4	11	18	6	8	7	33	41	27	11	2	3	8	9	5	11	3	2	11	1
Rm97957d3858863t1	0	0	0	0	0	1	0	1	0	0	0	0	0	0	0	0	0	1	0	0
Rm34630d3408102t3	0	1	0	0	0	2	1	1	4	4	3	2	0	3	1	2	0	1	2	1
Rm105528d1527306t1	0	0	0	0	0	0	0	0	0	0	0	0	0	0	0	0	0	0	0	0
Rm132776d1235893t1	0	0	0	0	0	0	0	0	0	0	0	0	0	0	0	0	0	0	0	0
Rm11423d5945789t1	1.06361	0	0.336342	0	0	0	0	0	0	0	0	0	0	0	1.29352	0	0	0	0	0
Rm10034d37146t1	300	396	292	515	517	337	339	284	935	632	208	379	302	396	222	417	294	372	226	284
Rm27234d5650632t1	4	2	14	2.56221	0	1	2	4	2.59522	2	1	3	2	2	0	1	0	3	1	0
Rm410d5894678t6	22.841	35.257	50.318	38.6015	38.4391	27.3018	42.8508	50.5297	108.929	45.9817	26.172	21.8264	13.8444	21.123	28.001	21.2969	20.5346	15.5483	23.8468	17.5857
Rm48638d644391t1	0	0	0	1.01262	0	1	1	1	2	2	2	0	0	1	0	0	0	1	0	0
Rm233938t1	0	0	0	0	0	0	0	0	0	0	0	0	0	0	0	0	0	0	0	0
Rm422645t1	0	0	0	0	0	0	0	0	0	0	0	0	0	0	0	0	0	0	0	0
Rm4665d915690t1	887	1624	1861	1450	1334	785	1646	2907	2682	1118	1004.92	1071	777	1348	880	941	641	1535	1792	1556
Rm25735t1	0	0	0	1	1	1	0	1	3	1	0	0	0	0	0	0	0	1	1	0
Rm134124d3887400t4	1	6	0	3	6	0	0	1	1	0	1	0	1	1	2	3	2	1	5	1
Rm5961d4007038t3	4	8	12	62	22	70	133	6	9	1	25	33	6	2	1	20	7	1	2	5
Rm17389d57492t1	38	111	76	135	110	33	83	151	282	137	23	50	40	45	30	80	29	46	66	17
Rm193066t4	0	0	2	2	0	0	0	4	3	2	0	0	0	0	0	0	0	0	0	0
Rm403t12	1.2053	0	0	0	0	0	0.426907	2.78866	0	0	0	2.6885	0	0	0	0	0	0	0	0
Rm27930d1142076t1	3.11084	17.4109	19.4985	14.3818	6.16398	10.9648	16.2646	30.8189	14.4063	12	11.2691	19.7441	13.7868	11.4783	10.8382	9	6.01781	6.3133	16.1476	10.3085
Rm23384d8836771t3	3.94438	0	0	0	0	2.35842	0	0	0	0	0	6.08297	0	2.21378	0	0	0	0	0	0
Rm10634d2155960t10	361.281	3165.71	41.8671	303.401	169.286	0	0.441708	341.376	765.663	7643.81	1.77705e-06	378.924	264.62	500.341	97.7057	35.4922	117.112	930.038	224.49	249.15
Rm1722d158876t9	0	5.44826	0	0	25.0642	10.8208	0	0	18.8837	0	0	19.4207	0	0	0	10.1543	0	0	0	0
Rm45608d4554495t4	0	0	0	0	0	0	0	0	0	0	0	0	0	0	0	0	0	0	1	0
Rm90614d9123544t3	0	5	0	0	0	1	0	1	0	0	0	0	0	0	1	1	2	0	0	0
Rm136277t1	0	0	0	0	0	0	0	1	1	1	0	0	0	0	0	1	0	0	0	0
Rm173418d5433659t1	0	0	0	0	0	0	0	0	0	0	0	0	0	0	0	0	0	0	0	0
Rm5159d5195511t4	47	169	83	97	63	80	144	168	154	81	67	78	115	80	75	78	48	75	103	63
Rm54179d9089098t1	2	1	0	1	0	0	0	1	1.64525	1	1	3.45004	0	0	0	0	0	0	1	1
Rm244977d4312495t1	0	0	0	0	0	0	0	0	0	0	0	0	0	0	0	0	0	0	0	0
Rm89690d6833849t1	0	0	0	0	0	0	0	0	0	0	0	0	0	0	0	0	0	0	0	0
Rm32844t6	0	0	0	0	0	0	0	0	0	0	0	0	0	0	0	0	0	0	0	0
Rm24692d5987356t2	6	31.2805	18.0511	28.9473	20	14.0793	17.0462	37	115.703	44.3754	15	14.0422	18	12	11	12	6	8	12.8489	4
Rm70169t6	0	0	1	0	0	2	3	0	0	0	0	1	0	0	0	2	1	1	0	2
Rm47047d6332596t1	0	0	0	0	0	0	0	0	0	0	0	0	0	0	0	0	0	0	0	0
Rm22181t6	23.7998	67	43	151	83.9946	52	71	69	355.997	138	28	23.9631	32	35	21	70	24	37	32	27
Rm73257d6956380t1	0	0	0	0	1	0	0	0	0	1	0	0	0	0	1	0	0	0	0	0
Rm269288t3	0	0	0	0	0	0	0	1	1	0	0	0	3	0	0	0	1	0	1	0
Rm10688t1	2	1	3	4	1	3	3	5	1	3	1	4	3	0	0	2	0	4	3	3
Rm19052d6751666t1	28	223	125	356	241	87	151	178	336	203	157	62	94	83	54	58	36	140	120	115
Rm133100d3549818t1	0	0	0	0	0	0	0	0	0	0	0	0	0	0	0	0	0	0	0	0
Rm176876t1	0	0	0	0	0	0	0	0	0	0	0	0	0	0	0	0	0	0	0	1
Rm24668t6	0	2	0	0	0	1	0	0	1	1	0	0	0	0	0	0	1	0	1	0
Rm19421d5261027t1	0	0	0	0	0	0	0	0	0	0	0	0	0	0	0	0	1	0	0	0
Rm37989d2048739t2	0	0	0	0	0	0	0	0	0	0	0	0	0	0	0	0	0	0.0475127	0	0
Rm134378d4259867t1	0	0	0	0	0	0	0	0	1	0	1	1	0	0	0	1	1	0	0	0
Rm34884d7137039t9	92	137	182	152	144	70	117	299	194	277	98	66	85	113	34	97	70	82	153	83
Rm14147d5956020t1	93.3669	40.2063	0	3	16.3782	4.13825	0	51.7017	37.1006	18.8909	19.5413	17.0235	10.2656	62.9164	32.3544	44.9151	34.5125	164.214	29.1291	70.3345
Rm22289d7459818t5	0	1	0	0	0	0	1	0	1	0	0	0	0	0	1	0	0	0	0	1
Rm30110d1447197t1	8.0988e-07	5.57867e-06	2	9.37459e-08	1.32507	8.74925e-07	0	2.9138	0	11	0	0	2.17984e-06	0	0	7	8.52489e-06	0	4	3.046e-07
Rm106052d1527887t1	0	0	0	0	0	0	0	0	0	0	0	0	0	0	0	0	0	0	0	0
Rm10139d4033155t10	26.2551	6	70.3173	24	39	23	34	34.1291	15	25	18	22	18	10	1.02909	23	19	19.1082	19	14
Rm326441t1	0	0	0	0	0	0	0	0	0	0	0	0	0	0	0	0	0	0	0	0
Rm128319d5405632t4	1.06248	3.41876	2.0708	0	1.00624	1.1955	0	2.00639	2.09961	1	0	3.12012	0	4.2626	0	0	2	2.4521	1.17814	1.39033
Rm142105d892770t1	0	0	0	0	0	0	0	0	0	0	0	0	0	0	0	0	0	0	0	0
Rm114055d4631509t3	0	0	0	0	0	0	0	0	0	0	0	0	0	0	0	0	0	0	0	0
Rm113895t8	0	0	3	1	1	0	1	0	1	0	1.03257	0	1	0	1	0	0	0	1	3
Rm146082d6426601t1	0	0	0	0	0	0	0	0	0	0	0	0	0	0	0	0	0	0	0	0
Rm9571d8797752t9	0	0	0	0	0	0	0	0	0	0	0	0	0	0	0	0	0	0	0	0
Rm67163d6606333t1	0	0	0	0	0	0	0	0	0	1	0	1	1	0	0	0	0	0	0	0
Rm55835d3803835t1	0	0	0	0	0	0	0	0	1	0	0	0	0	1	0	0	0	0	0	0
Rm185277t2	0	0	0	0	0	0	0	0	0	0	0	0	0	0	0	0	0	0	0	0
Rm45660d4945197t2	0	0	1	2	0	1	5	5	3	3	1	2	1	0	0	1	1	0	1	1
Rm67069d6949984t1	60	32	153	48	58	156	108	175	94.756	97.0386	39	113	36.12	12.0264	2	71	56	39.6119	59	40
Rm44457t1	14	8	4	9	4	3	3	13	4	18	17	28	22	20	7	11	13	18	9	21
Rm3928d3604650t2	0	0	0	0	0	0	0	0	0	1	0	0	0	0	0	0	0	0	0	0
Rm174328d7291570t1	1	0	2	1	0	0	0	1	0	0	1	0	0	1	0	1	0	3	0	1
Rm283066d5871612t1	0	0	0	0	0	0	0	0	0	0	0	0	0	0	0	0	0	0	0	0
Rm4309d5563809t2	123	68	120	53	62	35	60	103	98	82	27	67	109	76	38	57	57	54	74	36
Rm47806d9264996t1	0	0	2	1	1	0	3	1	2	1	1	2	0	0	0	0	0	0	2	0
Rm19785d5262410t1	10	19	21	44	21	10	27	26	161	29	7	17	16	12	4	20	6	18	15	9
Rm106000d6851799t1	0	0	0	0	0	0	0	0	0	0	0	0	0	0	0	0	0	0	0	0
Rm5570d5921046t1	171.189	78.0136	64.7934	51.9039	46.3805	20.8905	30.4554	136.507	79.6841	114.862	86.3026	112.33	125.182	101.24	4.11403	81.0361	70.9518	176.659	71.0947	49.5183
Rm11412d8804097t1	52.0938	83.3354	26.038	42.0809	58.7333	32.7752	57.002	91.4038	72.1123	57.587	29.735	73.182	84.141	11.9756	26.6048	65.0945	40.1274	39.4931	60.8372	16.2883
Rm34488d6566914t1	16	35	36	41	44	38	46	48	110	59	21	22	23	25	9	22	16	20	32	12
Rm46221d1323773t1	0	1	1	0	0	0	0	0	3.52766	3	1	2	1.60442	0	0	2	2	1	1.4223	0
Rm153617d6122593t2	0	0	0	0	0	0	0	0	0	1	0	0	0	0	0	0	0	0	0	0
Rm16429d9371078t1	0	7.31685	1	5.40736	2	1	2	1	3.34158	7.74688	0	1	2.52845	2.70601	0	5.64765	2	4	3	2
Rm109846d4241828t1	0	0	0	0	0	0	0	0	1	0	0	1	1	0	0	0	0	0	0	0
Rm27848d241761t1	0	0	0	0	0	0	0	0	0	0	0	0	0	0	0	0	0	0	0	0
Rm121298t7	0	0	0	0	0	0	2.07338	0	0	0	0	0	0	0	0	0	0	1	0	0
Rm88793d6629385t1	0	0	1	0	0	0	0	0	0	0	0	0	0	0	0	0	0	0	1	0
Rm138055d4262294t1	0	0	0	0	0	0	0	0	0	0	0	0	0	0	0	0	0	0	0	0
Rm74478d7883555t1	0	1	0	0	0	0	0	0	0	1	0	0	0	0	0	0	0	0	0	0
Rm93807t9	1	0	17	7	0	3	1	10	22	6	2	11	5	2	1	10	0	4	6	14
Rm4806d2568491t3	0	0	0	0	0	0	0	0	0	0	0	0	0	0	0	0	0	0	0	0
Rm25160d74164t2	0	0	0	0	0	0	0	0	0	0	0	0	0	0	0	0	1	0	0	0
Rm56528d6343654t1	4	1	1	5	1	5	0	1	1	2	4	0	2	0	0	3	1	1	2	0
Rm12793d4048328t6	171	178.029	263	346	179	117	195	374	724	354	84	183	142	153	44	77	89	221	169	122
Rm32699d1149576t1	20.7176	28	64.2638	38	27	32	30	48	66.7348	57	31	41.4182	44.5625	34.53	22	30	20.9236	17.6015	29	16
Rm67390d6355245t3	0.057486	0	0	0	0	0	0	0	0	3	0	0	0	0	0	0	0	1.63373	2	0
Rm10045d6261530t1	0	0	0	0	0	0	0	1	0	0	0	0	0	0	0	0	0	0	1	0
Rm50428d5692980t1	0	0	0	0	0	0	0	0	0	0	0	0	0	0	0	0	1	0	0	1
Rm49409d2646473t2	4	17	13	22	15	8	15.6795	19	39	18	11.3269	9	8	13	11	13	15	14	23	14.9165
Rm3777t11	157	103	128	204	258	179	204	196	459	297	144	172	223	205	81	176	135	143	145	128
Rm115105d1384819t1	0	0	0	0	0	0	0	0	0	0	0	0	0	0	0	0	0	0	0	0
Rm303835t1	3	0	0	0	9	2	0	0	15	0	0	6	0	0	0	0	0	0	0	0
Rm125362d6407118t2	0	0	0	0	0	0	0	0	0	0	0	0	0	0	0	0	0	0	0	0
Rm159844t1	0	0	0	0	0	0	0	0	0	0	0	0	0	0	0	0	0	0	0	0
Rm109419d5015440t1	0	0	0	0	0	1	0	0	0	0	0	0	0	0	0	0	0	0	0	0
Rm397d1937144t7	1.44098	0.995769	0	0	0.0404486	0	0	5.83701	0	1.3013	0	0	0	1.68657	0	0	0	0	1.7989	0
Rm106d7686473t2	67	591	394	535	294	249	452	479	915	812	202	123	165	196	223	318	127	163	435	254
Rm69895d5355982t1	0	0	0	0	0	0	0	0	0	0	0	0	0	0	0	0	0	0	0	0
Rm103075d8462623t2	0	0	0	0	0	0	0	0	0	0	0	1	0	0	0	0	0	0	0	0
Rm36685d9067657t1	0	0	0	0	1	0	0	0	0	0	0	0	0	1	0	0	1	0	0	0
Rm161573d6441804t1	0	0	0	0	0	0	0	0	0	0	0	0	0	0	0	0	0	0	0	0
Rm86507d4221022t1	0	0	0	0	0	0	0	0	0	0	0	0	0	0	0	0	0	0	0	0
Rm1486d6229472t1	134	128	381	258	246	152	207	754	479	173	86	275	140	221	141	334	320	236	199	225
Rm34901d5667400t2	9.19745	16.3809	27.945	44.2873	16.3395	20.1598	19.6522	81.1322	63.9401	76.3912	26.2098	34.1105	25.1983	49.7956	17.3761	16.194	17.2838	58.653	61.7528	13.9807
Rm12775d4048276t10	98	413	205	377	262	108	176	327	400	246	187	163	232	167	190	151	187	243	244	186
Rm32116d8112709t1	0	0	0	0	0	0	0	0	0	0	0	0	0	0	0	0	0	1	0	0
Rm19240d6287304t1	34	16	56	24	20	9	65	80	38	30	56	55	62	26	13	38	22	25	17	28
Rm18333d6540374t5	11	5	10	8	3	9	7	5	5	17	12	8	12	32	17	15	20	22	9	17
Rm125943d4640008t1	0	0	0	0	0	0	0	0	1	0	0	0	0	0	0	0	0	0	0	0
Rm109342t3	0	3	1	1	2	2	1	3	0	0	0	0	0	0	0	2	1	0	0	0
Rm40016d1459505t2	1	0	0	0	0	0	0	1	0	0	1	0	1	0	0	0	0	0	0	1
Rm27564d1443761t1	1	0	0.193319	3.26063	0.670182	5	0	0	4.95049	0	0	0.954224	0.633548	2.50279	0	0.00892705	0.102085	0	0	0
Rm44567d452606t1	0	0	1	1	0	0	1	1.45627	0	1.74799	0	0	0	0	1	0	1	0	0	0
Rm1772d8767546t6	6.91733	4.89389e-08	0.00120437	16.1972	29.7177	0	38.6703	0	6.93027e-06	0	49.9712	0	22.7491	7.50658e-06	0	1.41303e-08	19.5867	34.192	0.000290741	2.52748e-07
Rm105325d6390256t1	0	0	0	0	0	0	2	0	0	0	0	1	0	0	2	0	0	0	0	0
Rm2496d5554022t8	0	9.09281	6.02851	21	14.9988	3.07137	10.1595	7.15422	40.2052	22.1027	2.00467	4.31228	5.81028	3.13909	0	1.00632	0	2.32934	7.16079	3.14218
Rm79647d8443234t1	0	0	0	0	0	0	0	0	0	0	0	0	0	0	0	0	0	0	0	0
Rm295704d6217536t1	0	0	0	0	0	0	0	0	0	0	0	0	1	1	0	0	0	0	0	0
Rm248207t3	0	0	0	0	0	0	0	0	0	0	0	0	0	0	0	2	0	1	0	0
Rm136917d8226127t1	0	0	0	0	0	0	0	0	0	0	0	0	0	0	0	0	0	0	0	0
Rm27430t1	0	0	0	0	1	0	0	0	0	0	0	1	0	0	0	0	0	0	0	0
Rm1570d6994883t6	0	0	0	0	0	0	0	0	0	0	0	0	1	0	0	0	0	0	0	0
Rm16482d8590904t2	1	0	0	0	0	0	0	0	0	0	0	1	0	0	0	0	1	1	1	0
Rm78003d5364538t1	0	0	0	0	0	0	0	0	2	0	0	0	0	0	1	0	0	0	0	0
Rm42395d636530t1	0	0	0	0	0	0	0	0	0	0	0	0	0	0	0	0	0	0	0	0
Rm19810d5629452t4	0	0	0	0	0	1.14411	0	0	0	6.02196	1.09193	1.17293	1.04281	1.14165	1.08966	0	0	0	2.15162	0
Rm83217d1201492t2	1.21488	8	1.11621	8.71645	9	2	3.47904	2	16.3004	6	7	2	13	3	6	2	3	2	6	7.12602
Rm6728d1544328t1	0	0	0	0	0	0	0	0	0	0	0	0	0	0	0	0	0	0	0	0
Rm140805d5037183t1	0	0	0	0	0	0	0	0	0	0	0	0	0	0	0	0	0	0	0	0
Rm5021d357958t5	0	0	1.06442	0	0	0	0	0	0	0	0	0	0	3.5688	0	0	0	0	0	0
Rm60701d470130t1	0	1	0	2	1	0	1	0	0	1	0	1	1	1	1	0	0	1	0	0
Rm108099t2	0	0	0	0	0	0	0	0	0	0	0	1	0	0	0	0	0	0	0	0
Rm81032d6621209t4	0	0	0	0	0	0	0	0	0	0	0	0	0	0	0	0	1	0	0	0
Rm237303t3	0	0	0	0	0	0	0	3	0	0	0	1	1	0	0	0	0	0	2	0
Rm43927d5683307t10	0	2	0	0	3	1	0	2	1	5	0	0	0	0	0	0	0	9	16	4
Rm40865d3771290t1	0	0	0	0	0	0	0	0	0	0	0	0	0	0	0	0	0	0	0	0
Rm120409d319726t1	0	2	1	1	0	0	1	2	1	4	0	1	0	1	1	1	0	0	0	1
Rm33337d4132590t2	0	0	0	0	0	0	0	0	1	0	0	0	0	0	0	0	0	0	0	0
Rm59307d6043629t3	0	1	0	0	0	0	1	0	1	0	1	0	1	1	0	0	0	0	1	0
Rm243286d3926971t1	0	0	0	0	0	0	0	0	0	0	0	0	0	0	0	0	0	0	0	0
Rm82331t1	0	0	0	0	0	1	0	0	0	0	0	0	0	0	0	0	0	0	0	0
Rm17253d3336736t5	0	0	0	0	0	0	0	1	1	0	0	0	0	0	0	0	0	0	20	0
Rm20376d8353199t1	0	0	0	0	0	0	0	0	0	0	0	0	1	0	0	0	0	0	0	0
Rm105441d5012297t1	0	0	0	0	0	0	0	0	0	0	0	0	0	0	0	0	0	0	0	0
Rm9d1727655t1	1.10033	7.74247	0	10.3881	0	9.28436	10.1652	11.5435	7.8836	9.75909	0	16.0964	1.10698	10.2788	0	18.2156	1.14351	1.18365	2	5.50313
Rm105137d1526858t1	0	1	1	1	1	1	0	0	0	0	0	0	1	0	0	1	0	0	0	0
Rm128820d1233194t1	0	0	0	0	0	0	0	2	0	0	0	0	0	0	0	0	0	0	0	0
Rm45238d8137285t4	0	8	4	8	6	5	2	7	10	4	4.00376	4	4	4	4	4.00409	2	3	5	1
Rm12751t2	59	137	56	55	38	149	73	119	44	133	32	130	56	165	18	118	43	112	129	47
Rm15355d4858609t1	0	0	0	0	0	1	4.30359	3.8716	1	0	0	1	0	0	0	0	1	0	0	2
Rm137153d3889480t1	0	0	0	0	0	0	0	0	0	0	0	0	0	0	0	0	0	0	0	0
Rm91855d3852865t2	0	0	0	0	0	0	0	0	0	0	0	0	0	0	0	0	0	0	0	0
Rm12121d4044717t1	0	1.51727	0	0	0	0	0	0	1.06545	0	1	1	0	0	0	0	0	0	0	1
Rm23762d7465260t6	1927	2549	587	1411	2024	1006	1841	1420	2895	2322	786	2043	2491	1145	1197	1447	1688	1039	1288	635
Rm1388d1245161t5	0	0	0	0	0	0	0	0	0	0	1	0	0	0	0	0	0	0	0	0
Rm12707d1783225t3	0	0	0	0	0	0	0	0	0	0	0	0	0	0	0	0	0	0	0	0
Rm283832d4729877t3	0	0	0	0	0	0	0	0	0	0	0	0	0	0	0	0	0	0	0	0
Rm105309d3865348t1	0	0	0	0	0	1	0	1	0	0	0	0	0	0	0	0	0	0	0	0
Rm1180d7693214t2	3	10	3	10	17	3	3	38	43	19	2	5	5	0	7	1	6	3	40	12
Rm12555d6741132t2	675	1551	1428	1791	2207	1017	1170	2478	5262	3614	695	813	620	1233	269	939	768	918	1337	614
Rm115588d6398884t1	0	1	1	1	0	3	2	2	1	0	3	1	0	0	0	0	0	0	1	0
Rm23470t2	3	23	3	19	15	7	15	45	14	33	9	3	4	2	5	7	3	11	16	7
Rm40534d634150t3	6	9	8	12	7	11	13	14	25	13.676	3	5	12	8	12	13	5	9	8	8
Rm33478d1842819t2	7	3	18	7	7	16	33	11	8	5	13	28	10	23	6	7	8	8	10	23
Rm163946t1	0	0	1	1	0	1	0	0	1	0	0	0	0	0	1	1	0	0	0	0
Rm24512d790192t1	0	0	1	0	4	0	1	0	0	5	0	1	0	0	0	0	0	0	0	0
Rm525824t1	0	0	0	0	0	0	0	0	0	0	0	0	0	0	0	0	0	0	0	0
Rm76047d4597436t1	0	0	1	0	0	1	0	0	0	0	0	0	1	0	0	0	2	0	0	0
Rm225479t5	0	0	0	0	0	0	0	0	0	0	0	0	0	0	0	0	0	0	0	0
Rm42d6985028t3	0	0	0	0	0	0	0	0	0	0	0	0	0	0	0	0	0	0	0	0
Rm78987d4989047t2	0	0	0	0	0	0	0	0	0	0	0	0	0	0	0	1	0	0	0	0
Rm25728d1297701t1	0	3	3	3	2	2	1	1	2	0	2	1	0	0	0	3	1	7	3	2
Rm40206d3769558t8	0	0	0	0	0	0	0	0	0	0	0	0	0	0	0	0	0	0	0	0
Rm134556d705305t1	0	0	0	0	0	0	0	2	0	0	0	0	0	0	0	0	0	0	0	1
Rm140536t1	0	0	0	0	1	0	0	0	0	0	0	0	0	0	0	0	0	0	0	0
Rm42999d6327485t1	2	0	1	0	2	1	4	6	7	0	1	2	1	1	1	0	2	2	2	0
Rm149950d5042704t1	0	0	0	0	0	0	0	0	0	0	0	0	0	0	0	0	0	0	0	0
Rm106320d4625335t1	0	0	0	0	0	0	1	0	1	2	0	0	1	0	1	0	0	0	1	0
Rm10326d4034255t10	2	10	9	6	10	8	1	21	4	5	14	3	12	3.01389	18	8	15	0	11	15
Rm70138d7560215t5	7	28	6	15	7	13	13	15	42	45	11	21	12	8	11	13	13	11	17	12
Rm31214d6310692t2	0	0	0	0	0	0	0	0	0	0	0	0	0	0	0	0	0	0	0	0
Rm17265d7440200t2	0	3	3	6	3	3	5.43425	6.41716	2	2	2	7	3	0	2	3	0	2	2	2
Rm26408d1825835t6	0	0	0	0	0	0	0	0	0	0	0	0	0	0	0	0	0	0	0	0
Rm14144d1555469t1	94	413	249	360	289	174	302	371	426	292	260	260	267	188	398	292.994	192	238	292	284
Rm25640d2947551t1	0	1	0	1	1	1	0	0	2	0	0	2	1	0	1	0	0	0	0	0
Rm434407d4767566t1	0	1	1	0	1	0	0	0	1	0	1	0	0	0	0	1	0	0	0	0
Rm37486d2216959t1	0	1	0	0	0	0	1	4	0	0	0	0	0	0	0	1	0	0	1	0
Rm233345d5092682t1	0	0	0	0	0	0	0	0	0	0	0	0	0	0	0	0	0	0	0	0
Rm12390d385998t1	0	0	0	0	0	0	0	0	0	0	0	0	0	0	0	0	0	0	0	0
Rm35484t1	1	0	0	0	0	0	0	2	0	0	0	0	0	0	0	0	0	0	0	0
Rm409871t1	0	0	0	0	0	0	0	0	0	0	0	0	0	0	0	0	0	0	0	0
Rm114d8974225t1	30.4679	27.3503	22.836	29.2617	35.0556	22.521	27.2597	32.8522	63.6468	39.5363	27.1073	10.4675	25.3477	23.7213	9.39988	23.4495	13.7324	50.2448	23.1375	13.1894
Rm86290d5732612t1	1	1	3.01603	4	2	3	2	2	2	3	3	0	3	1	2	4	1	2.01857	3	3
Rm36070d2366320t1	3.76262	12.0657	5.98072	0	0	4.58685	5.82284	6.73575	7.52505	7.52514	0	0	0	1	0	1	0	4.53151	7.80437	3.95614
Rm84596d6828495t1	0	0	0	0	0	0	0	0	0	0	0	0	0	0	0	0	0	0	0	0
Rm80370t3	3	7.52829	10	9.8151	6	1.05452	7	4	21.4172	9.92408	5	4	11	2.58729	6	5	4	3	4	2.40646
Rm137270d1068285t1	0	0	0	0	0	0	0	0	0	0	0	0	0	0	0	0	0	0	0	0
Rm69348d2538175t1	0	0	0	0	0	0	0	0	0	0	0	0	0	0	0	0	0	0	0	0
Rm115994d8718207t3	0	0	0	0	0	0	0	0	0	0	0	0	0	0	0	0	0	0	0	0
Rm67066d3822290t1	0	0	0	0	0	0	0	0	1	1	0	1	1	0	0	0	0	0	1	0
Rm93755d4227987t1	0	0	2	5	6	6	7	6	5	2	6	4	1	4	3	7	3	1	3	1
Rm11882d4043294t4	29.9667	17.7327	35.1122	64.9214	91.1213	40.2103	15.2646	43.084	45.4489	22.4524	10.2871	52.6157	36.2793	13.5069	13.1029	23.4229	23.9728	16.3802	19.1036	11.3549
Rm6391t13	0	0	0	0	0	0	0	0	0	0	0	0	0	0	0	0	0	0	0	0
Rm246882t3	0	0	0	0	0	0	0	0	0	0	0	0	0	0	0	0	0	0	0	0
Rm17420d3337637t3	0	0	0	0	0	0	0	0	0	0	0	0	0	0	0	0	0	0	1	0
Rm123861d7607858t1	4	8	4	1	5	2	3	4	0	3	8	3	5	1	1	4	6	2	5	2
Rm362026t1	0	0	0	0	0	0	0	0	0	0	0	1	0	0	0	0	0	0	0	0
Rm29298d7482766t3	0	0	0	0	0	0	0	0	0	0	0	0	0	0	0	0	0	0	0	0
Rm13318d3315836t1	24.1165	2.16477	6.60811	3.40253	4.49076	5.18616	8.46228	15.7929	13.4729	10.0452	6.28223	15.5722	21.5405	12.4352	0	4.13983	8.30371	7.41599	5.67252	1.05124
Rm20023d4083895t7	102	180	91	216	144	109	165	250	539	81	80	201	296	236	100	92	137	118	211	64
Rm21098t1	0	1	2	11	7	3	3	2	9	10	4	1	1	0	6	2	1	3	8	3
Rm15496d947378t6	88	167	154.369	303.652	243	117.94	206.917	223.632	428.011	231.829	117	97.8716	109	170.898	108.911	200	84.7361	159.89	151.394	124
Rm48520d6030172t2	0	0	0	0	0	0	0	0	0	0	0	0	0	0	0	0	0	0	0	0
Rm101546d2274345t1	209	2866.99	777	1809	1032	711	1372	1654	264	1018	934	546	678	497	1897	2357	522	216	957	1215
Rm13866d1422869t1	93.9758	224.847	144.984	180.962	257.179	113	133.961	281.24	180.522	179.405	218.907	212.802	189.785	219.452	135.966	136.986	102.973	89.9605	110.808	110
Rm41758d3429562t4	0	0	0	0	0	0	0	0	0	0	0	0	0	0	0	0	0	0	0	0
Rm99201d133556t1	0	20	0	0	11	9	0	0	0	4	0	0	5	0	0	14	13	0	0	7
Rm21904d3358683t3	0	0	0	0	1	0	0	0	0	2	1	0	1	0	1	0	0	0	0	0
Rm33404d6565381t1	0	0	0	0	0	0	0	0	0	0	0	0	0	0	0	0	0	0	0	0
Rm6830d3623746t2	45	56	31	39	39	23	48.6498	59	69	69.7262	18	20	28	33	25	30	27	30	30	19
Rm442307t1	2	0	4	0	0	1	2	0	2	0	1	2	1	1	0	0	0	0	0	0
Rm199583d5817974t1	0	0	0	0	0	0	0	1	0	0	0	0	0	0	0	0	0	0	0	0
Rm209914t1	0	0	0	0	0	0	0	0	0	0	0	0	0	0	0	0	0	0	0	0
Rm19139d5972248t4	0	0	0	2	1	0	0	0	0	3	0	1	0	0	2	0	0	0	1	0
Rm47462t4	0	0	0	0	0	0	0	0	0	0	0	0	0	0	0	0	0	0	0	0
Rm30023d1304070t1	0	1	3	0	4	3	3.49611	5	10.7358	4	3	3	0	1	1	1	0	7.84707	3	0
Rm17554d1560151t1	9	5	23	9	9	5	17	9	11	13	8	11	2	8	1	16	5	14	2	3
Rm175844d5797149t1	0	0	0	0	0	0	0	0	0	0	0	0	0	0	0	0	0	0	0	0
Rm226163d5087052t1	0	0	0	0	0	0	0	0	0	0	1	1	0	0	0	0	0	1	0	0
Rm235943t5	0	0	0	0	0	0	0	0	0	0	0	0	0	0	0	1	0	1	0	0
Rm4627t6	117	132	305	225	167	182	217	378	194	658	119	236	227	147	74	139	116	145	189	102
Rm4774t29	34.1184	8.67797	14.2653	9.16238	4.17378	10.503	13.1747	17.5321	5.00834	5.10665	14.2492	16.1302	17.0559	18.6653	52.848	27.3648	13	10.202	13.7322	7.65668
Rm162608d4663046t1	0	0	1	1	0	0	1	0	0	0	2	0	0	0	0	0	0	0	0	0
Rm16200d9370648t1	152.226	273.027	228.171	334.306	289.585	188.294	290.022	299.317	559.188	494.281	190.794	230.746	219.486	242.814	148.51	234.471	160.93	224.394	223.891	150.845
Rm9685d36086t8	70.9122	240	157.926	263.86	231.855	96.9325	199.868	235.791	217.649	187.763	115.663	115	169.226	124.69	124.755	211	73	131.963	152.706	122.618
Rm16966d8069047t8	0	0	0	0	0	0	0	0	0	0	0	0	0	1	0	0	0	0	0	0
Rm187208d6463339t1	0	0	1	0	0	1	1	0	1	2	0	1	5	3.60392	0	1	0	0	0	0
Rm24117t1	9	10	18	17	10	13	15	34	165	39	6	9	2	15	6	10	2	7	7	6
Rm79127d6822691t1	0	0	0	0	0	0	0	0	0	0	0	0	0	0	0	0	0	0	0	0
Rm76971t6	0	0	0	0	0	0	0	0	0	0	0	1	0	0	0	0	0	0	0	0
Rm205795d5823145t1	0	0	0	0	0	0	0	0	0	0	0	0	0	0	0	0	0	0	0	0
Rm22943d7791248t3	0	0	0	0	0	0	0	0	0	0	0	0	0	0	1	0	0	0	0	0
Rm374706t1	0	0	0	1	0	1	1	0	0	0	0	0	0	0	0	0	0	0	0	0
Rm24677d8839719t1	1	3.56063	2	2.00152	2	3	6	0	9.52639	9	1	1	3	1	0	2	2	1	2	6
Rm4513d1254552t2	11	11	19	6	8	15	23	19	22	22	7	11	11	16	0	9	1	19	18	9
Rm4484d171259t1	8	7	9	13	17	3	12	7	12.8434	23	7	8	8	12.8901	5	7	4.57834	3	10	9.57457
Rm43534d3434338t1	0	0	0	0	0	0	0	0	1	0	0	0	0	0	0	0	0	0	0	0
Rm106148d4238890t1	0	0	0	0	0	0	0	0	0	0	0	0	0	0	0	0	0	0	0	0
Rm18853d8825885t1	0	1.60941	1	2	3	0	0	0	1	3	0	2	0	0	1	1	0	0	2	0
Rm10324t9	123	215	137.37	388	188	74	251.101	234.66	782	381	182	179	166	131	134	111	101	152	209	163
Rm41293d6325333t1	11	20	50	26	20	7	4	68	31	20	12	20	49	37	30	13	17	18	94	39
Rm167488d5430313t1	0	0	0	0	0	0	0	0	0	0	0	0	0	0	0	0	0	0	0	0
Rm6472d8786597t2	100.357	93.9276	107.473	124.278	138.142	64.5494	158.067	108.506	223.877	191.941	85.3709	113.49	122.96	96.4688	35.4782	140.538	77.5806	110.729	79.5684	88.1086
Rm133821d8491717t1	0	0	0	0	0	1	0	0	0	0	1	0	1	0	0	0	0	0	1	0
Rm125363d6407120t1	0	3	0	0	1	0	1	0	5	1	0	0	0	0	0	0	0	0	0	0
Rm14993d6533587t1	91.0867	75.015	132.838	161.979	138.744	164.843	154.397	191.052	440.053	180.069	74.439	93.7142	27.7242	38.8304	18.8401	86.5347	51.1119	92.8152	118.406	70.4736
Rm3997d2132231t5	0	0	0	1	1	0	0	0	0	0	1	0	0	0	0	0	0.785096	0	0	0
Rm173962t2	0	0	0	0	0	0	0	0	0	0	0	0	0	0	0	0	0	0	0	0
Rm215981d7315029t1	1	0	0	0	0	0	0	0	0	0	0	0	0	0	0	0	2	0	0	0
Rm29901d3391376t3	0	0	0	0	0	0	0	0	0	0	0.300863	0.667408	0	0	0	0	0	0	0	0
Rm89593d5375508t1	0	0	0	0	0	0	0	0	0	0	0	0	0	0	1	0	0	0	0	0
Rm612d3580038t4	2648.41	2428.48	2814.79	3748.89	2804.92	2936.88	2473	3490.77	1653.88	3639.97	2596	2598.75	2157	3779.87	2327.85	2069	2151.98	4021.92	3624	1862
Rm113500d5018545t1	0	0	0	0	0	0	0	1	0	0	0	0	0	0	0	0	0	0	0	0
Rm36639d1583359t1	1	0	3.14296	3	5	2.08624	3.06439	3	4.0774	2	2.102	1.07283	1	2.11646	0	1.03907	0	4	2.05572	1
Rm13471d3664131t5	16	25	24	28	18	29	32	50	98	45	18	21	42	21	22	19	16	34	60	35
Rm300576d7347986t1	0	0	0	0	0	0	0	0	0	0	0	0	0	0	0	0	0	0	0	0
Rm7933d6885057t1	3	9	9	13	10	8	10	12	18	13	5	9	14	8	3	9	7	10	12	5
Rm10620d7044634t1	0	0	0	0	0	0	0	0	0	0	0	0	0	0	0	0	0	0	0	0
Rm1201d1534652t1	0	5	2	1	4	2	2	2	0	25	3	0	0	0	0	0	1	2	0	0
Rm26218d3723966t1	1	0	0	1	0	0	0	0	1	0	1	6	2	2	1	2	3	4	6	0
Rm81496d486966t2	0	0	0	4	1	1	3	4	2	1	4	2	0	3	1	0	1	0	2	2
Rm99181d5743781t1	0	0	0	0	0	0	0	0	0	0	0	0	0	0	0	0	0	0	0	0
Rm11796d6889764t1	139	71	120	153	120	141	133	340	275	139	115	158	154	183	49	118	130	193	125	120
Rm32808d250966t1	0	3	17	5	1	1	7	3	10	9	0	2	2	1	0	5	0	2	0	0
Rm108641d8201827t2	4	3	6	9	4	4	10	6	2	4	20.9752	15	2	2	1	13	13	11	9.93007	6
Rm120743t1	0	0	0	0	0	0	0	0	0	0	0	0	0	0	0	0	0	0	0	0
Rm13907d7757493t5	754	663.314	477.788	712	721	622	527	819	2407.63	1554	438	850	961.576	836	239.117	429	495	739	526	361
Rm409237t1	0	0	0	0	0	0	0	0	0	0	0	0	0	0	0	0	0	0	0	0
Rm522759t1	0	0	0	0	0	0	0	0	0	0	0	0	0	0	0	0	0	0	0	0
Rm203672d5821439t1	0	0	2	2	0	1	0	0	0	0	0	1	2	0	0	0	3	0	0	0
Rm292d1241638t1	0	0	6.62814	0	8.57395	0	0	0	0	0	0	0	0	0	0	0	0	0	0	0
Rm29163t3	3	0	2	2	0	9	5	15	0	6	0	3	0	0	0	3	0	1	9	0
Rm5575d6728066t1	2	4	5.53368	3	0	3	5.79834	7	4.63037	3	1	4.77252	3	1	0	2	1	1	2	4
Rm217980d5079926t1	0	0	0	0	0	0	0	0	0	0	0	0	0	0	0	0	0	0	0	0
Rm28817d6765798t1	23.8615	12.3563	29	42.2568	27.3618	27.6543	36.8843	37.3588	88.7412	37.9109	19	23.0722	22.9175	26.5663	1	31.594	12	35.5221	17.4374	18.5945
Rm107909t2	0	1	0	0	0	0	0	1	0	0	0	0	0	0	0	1	0	0	0	0
Rm222315t16	0	0	0	0	0	0	0	1	0	0	0	0	0	0	0	0	1	1	0	0
Rm84638t2	2	3.03411	1	2	8	0	1	0	8.05254	4	0	1	1	4	2	2	2	0	1	0
Rm158871d5425286t1	0	0	0	0	0	0	0	0	1	0	0	0	0	0	0	0	0	0	4	1
Rm69815d1491621t1	0	0	3	4	1	1	3	11	2	0	2	1	1	4	3	4	1	2	5	1
Rm190820t8	0	0	0	0	0	0	0	0	0	0	0	0	0	0	0	0	0	0	0	0
Rm5825d6882448t1	71.3572	87.4552	68.7404	99.4553	82.2803	76.6692	71.7746	116.961	259.158	76.2881	40.6875	54.112	84.2479	73.0405	34.1573	78.4203	55.771	84.4727	78.3262	39.4764
Rm83177d4993207t2	0	1	0	0	0	0	0	0	0	0	0	0	0	0	0	0	0	0	0	0
Rm491250d3963284t1	0	0	0	0	0	0	0	0	0	0	0	0	0	0	0	0	0	0	0	0
Rm26708t17	3	4.64558	1.13664	3.05357	1.76039	1.14365	0	1.29534	3.56765	0	0	1.4175	0	0	2	2.97486	2.55444	0	1	0
Rm113853d7600791t1	14	4	3	2	2	3	4	3	1	0	25	8	14	4	1	1	3	13	12	2
Rm46459d3784888t3	1	2	0.47145	0	0	0	0	1.40966	0	0.815839	0	0	0	0	0	0	1	0	0	1
Rm27098d1299868t2	0	0	0	0	0	0	0	0	0	0	0	1	0	0	0	0	0	0	0	0
Rm27565t4	25	36.0286	22	50	33.0705	42	32.0811	39.0561	105	52	26.0732	28	28	31	8	24	10	36	32	16
Rm17291d2934906t1	1.90615	1.5706	4.81528	5.26366	0	2.69791	2.32044	3.10827	5.88006	1.4053	5.16482	2.46624	1.86689	1.02537	0	0	1.25419	1.36175	2.21481	5.90893
Rm848t146	0	0	0	0	0	0	0	0	3.24396	3.96138	0	0	0.88	2.97362	0	0	0	2.38807	0	0
Rm148245d5418628t1	0	0	0	0	0	0	0	0	0	0	0	0	0	0	0	0	0	0	0	0
Rm25334d6552977t6	79	29	49	33	40	32	42	50	111	109	21	38	56	37	2	43	37	60	35	7
Rm12925d45724t2	1	2.69718	2	0.64658	0	1.94749	3.5	3.5	4.78393	2.76698	2.5	1	0	2	2.12075	1.19616	1	2.69546	4.9636	1.88111
Rm20409d2477492t6	15.5717	1.10935	11.3572	6.94654	5.36359	0	2.15654	6.48713	4.96271	6.81235	4.79723	3.7096	1.12054	18.2947	8.98538	5.12995	21.9348	7.52992	9.68227	2.16581
Rm334647d5526661t1	0	1	0	0	0	0	0	0	0	0	0	0	0	0	0	0	0	0	0	0
Rm100184d5384497t1	0	0	0	0	0	0	0	0	0	0	0	0	0	0	0	0	0	0	0	0
Rm147347t1	0	1	0	0	0	0	0	1	0	2	0	0	0	0	0	0	0	0	1	0
Rm22751d230630t1	0	0	0	0	1	0	1	3	0	0	0	0	0	0	0	1	0	0	0	0
Rm25157d6552666t4	0	0	1	4	0	0	1	1	2	1	0	3	0	0	0	0	0	0	1	1
Rm191160t1	0	0	0	0	0	0	0	0	0	0	0	0	0	0	0	0	0	0	0	0
Rm75613d3834168t1	0	0	0	1	0	1	0	0	1	2	0	1	1	0	0	0	0	2	1	0
Rm15279d5613697t1	9	23.1143	50	36.0207	69	32	22.0147	61	91.0165	39.0081	8.00884	51	18.4458	19.5123	5	27	21	11	31.0198	13
Rm200360d3918760t1	0	0	0	0	0	0	0	0	0	0	0	1	0	1	0	0	0	0	0	1
Rm69410d1491198t1	18.3184	22.3892	54.6895	24.5182	31.1345	34.0603	36.0302	100.484	85.5367	71.5859	15.565	40.8343	19.2547	50.3203	11.8839	20	22.3295	35.8393	45.1374	18.7506
Rm22478d1814934t1	0	0	0	1	0	0	0	0	0	0	0	0	0	0	0	0	0	0	0	0
Rm57486d5341341t5	10.1667	1.02118	3.03938	2.04925	0	9.81624	13.0606	1.12565	2.35494	1.72055	1.38286	5.65635	8.28672	1.28141	1.10427	8.34594	3.87806	5.75678	4.67961	1.08824
Rm148392d4654625t1	0	0	0	0	0	0	0	3	0	0	0	0	0	0	0	0	0	1	0	0
Rm1950t14	0	0	0	0	0	0	0	0	0	0	0	0	0	0	0	0	0	0	3.83059	0
Rm36482t1	3	3	1	0	0	3	3	3	2	1	1	3	2	0	0	0	2	4	1	0
Rm6564d8024472t7	11.7679	4.99829	18.7357	19.4509	8.81401	4.30032	16.1846	7.34943	0	8.96239	15.4793	23.1079	11.4419	10.9745	6.41617	4.00922	16.5336	4.08153	14.6299	6.79124
Rm55754d3462707t5	0	0	0	0	0	0	0	0	0	0	0	0	0	0	0	1	1	0	0	0
Rm55272d3461818t1	0	0	0	0	0	0	0	0	0	0	0	0	0	0	0	0	0	0	0	0
Rm26852d7803323t2	0	0	1.42321	0	0	0	1	1	1	0	0	1	0	0	1	1.58287	1	0	0	0
Rm3507d4793968t2	0	2	0	1	0	1	0	0	0	1	1	1	2	1	3	2	2	1	3	2
Rm10202d3297973t5	173	191	480	498	332	310	492	301	911	746	182	261	166	223	49	248	109	194	261	113
Rm2763d8771974t3	94.6984	427.231	538.374	738.423	633.365	123.693	205.849	443.231	209.579	497.004	222.366	95.0065	175.68	143.99	337.823	313.733	109.177	152.876	201.011	149.313
Rm55175t7	0	236.081	0	124.845	0	118.375	0	331.709	213.08	314.046	0	85.5888	110.206	213.889	311.387	0	281.775	317.497	176.48	148.974
Rm163642d6129411t1	0	0	0	0	0	0	0	1	0	0	0	0	0	0	0	0	0	0	0	0
Rm44408d6329258t1	5.62032	14.0653	9.03366	14.0258	8.90904	9.27087	17.3985	29.5852	26.6699	10.426	10.129	11.571	8.15321	8.06154	16.2064	17.4411	10	9.19598	7.78927	11.8026
Rm26707d239364t1	1	1	3	2	1	1	0	1	0	2	0	2	4	3	1	1	3	1	1	0
Rm58613d1884141t1	0	0	1	0	0	0	0	0	1	2	0	0	1	1	1	1	0	1	0	0
Rm14023t14	5.44671	7.82473	0	0.549762	6.43048	4.13784	3.5474	18.0763	4.18066	12.7534	3.32223	7.77362	1.0664	3.4383	5.65102	5.38382	10.0465	8.49705	7.69187	1.51344
Rm58659d6346020t7	0	0	0	0	0	0	0	0	0	0	0	0	0	0	0	0	0	0	0	0
Rm26998d6907332t1	51	166	84	131	185	78	77	145	208	207	38	111	150	94	199	118	52	92	149	69
Rm71066d3827998t1	0	0	0	0	0	0	0	0	0	0	0	0	1	0	0	0	0	0	0	0
Rm32847d6564591t1	1.20801	6	9.81243	3.31006	2	3.2608	5.57169	5.19483	7.78435	1	3.38022	9.76664	8.58413	2.13793	0	5	1.15171	8.47318	6	4
Rm79517d4989617t1	7.52669	22.1243	21.8535	20.8503	19.0774	7.33283	17.9848	19.2849	21.0656	18.9359	12.8612	23.027	23.5575	31.8844	8.50626	18.2748	26.9238	13.7748	13.0608	23.8925
Rm11050d2157264t7	0	0	3.33092	0	1	0	0	0	0	0	0	1	0	1	0	0	0	0	0	0
Rm3682d8775619t1	1	0	1	0	0	0	0	0	0	0	0	0	0	0	0	0	3	1	11	0
Rm20783d7090046t4	0	0	0	0	0	0	1.1956	0	0	0	1.54891	0	0	0	0	0	0	0.772718	0	0
Rm4934d5918135t4	32.7189	99.8163	96.6058	205	163	138.738	142.503	228.831	316.311	129.948	80.5029	53.3743	58.2089	71	31.2782	102	39	59.3251	94.2973	47.5245
Rm181190d6145536t1	2	4	8	11	12	7	7	13	50	6	6	7	5	2	0	4	1	7	9	1
Rm120902d6664435t2	0	0	0	0	0	0	0	0	0	1	1	0	0	0	0	0	0	0	0	0
Rm141843t1	0	1	2	1	0	0	0	0	5	12	2	3	0	12	0	1	0	6	4	1
Rm1276d5899539t5	61.6269	261.999	123.473	266.441	204.912	87.6361	123.841	233.358	670.253	338.14	97.799	80.2116	105.648	104.213	141.732	117.013	70.7314	121.574	135.225	115.767
Rm58510t2	42	49	79	66	174	42	66	173	23	71	8	18	41	68	13	16	9	27	15	27
Rm115517d5019989t1	1	0	0	0	0	0	0	0	0	0	0	0	0	0	0	1	0	0	0	0
Rm14d1727690t11	1152.1	1951.5	1475.45	691.996	493.271	981.513	569.769	1035.23	1034.77	2149.14	713.123	2442.67	921.583	1842.49	137.147	308.066	893.098	1833.05	953.759	776.661
Rm828d6718141t1	52.7004	82.4895	109.417	167.046	122.132	70.2887	76.8954	87.6482	118.279	162.496	101.087	73.1246	67.5342	69.5428	36	91.6224	74.7495	101.475	94.6996	79.9795
Rm11297d6738919t3	601.158	1239.77	928.484	1483.5	922.805	768.439	1035.82	1907.49	3031.92	1225.6	686.329	844.018	733.883	1015.17	1015.02	1348.01	809.873	1055.2	1300.34	836.163
Rm116171d8718443t1	0	0	0	0	0	0	0	0	0	0	0	0	0	0	0	0	0	0	0	0
Rm177898d6455879t1	0	0	0	0	0	0	0	0	0	0	0	0	0	0	0	0	0	0	0	0
Rm60979d4189746t4	0	0	0	0	0	0	0	0	0	0	0	0	0	3.03404e-06	0	0	0	0	0	0
Rm44455d8647707t1	0	1.01692	0	1	0	0	0	1.01663	0	0	1.00692	1.00459	0	0	0	1	0	0	0	1.00887
Rm14057d2463311t5	6.20346	99.3278	19.9774	40.1946	76.3934	9	53.8165	57.9855	34.4779	18.092	5.10953	45.9024	18.7891	17.6421	32.9746	14.8786	38.4178	12	19	4.60664
Rm24912d9234988t1	50	36	73	136	52	25	40	96	45	77	13	94	114	132	137	42	45	41	46	27
Rm75778d4209323t5	0	0	0	0	0	0	0	0	0	0	0	0	0	0	0	0	0	0	0	0
Rm97623d4618112t1	0	0	0	0	0	0	0	0	0	0	0	0	0	0	0	0	0	0	0	0
Rm10181d3015930t3	1067.26	1366.77	2116.09	1269.48	969.35	769.616	797.401	1608.48	2907.38	2016.48	949.513	2087.3	2277.44	1690.69	658.467	809.491	1287.74	1685.55	1386.86	882.881
Rm37692d812675t1	0	0	0	1	0	0	1	0	0	0	0	2	0	0	0	1	0	0	0	0
Rm162285d6705691t1	0	0	0	0	0	0	0	1	1	0	0	0	0	0	0	0	0	0	0	0
Rm289672d5509165t1	0	0	0	0	0	0	0	0	0	0	0	0	1	1	0	0	0	0	0	0
Rm142867d6422952t1	1	0	2	1	0	0	1	1	2	7	3	3	0	1	1	0	1	2	2	4
Rm4937d7380316t3	0	1	0	0	0	2	1.59288	0	1	1	0	1	0	0	0	1	0	1	0	0
Rm3956t9	0	0	9.85767	3.09568	0	3.11404	3.16611	6.22026	4.11786	3.0374	0	2.12294	0	2.0499	2.08633	3.11003	1.08048	1.10027	1.02608	1.05416
Rm67252d8165511t4	0	0	0	0	0	0	0	0	0	0	0	0	0	0	0	0	0	0	0	0
Rm11428d2924661t1	11.4756	2.78865	12.4756	9.75624	10.2536	4.05565	0	5.62785	4.07524	8.48409	7.23232	0	12.5409	10.1009	4.72596	4.0531	1.95833	0	6.74621	3.75026
Rm47942t2	0	0	0	0	0	0	1.36472	0	0.930325	2	0	1	0	0	0	0	1	0	0	0
Rm7201d6251928t1	61.0134	168.032	135	166.142	127.19	101	133	202.324	371.072	208.041	106.024	118.708	90	71.9847	59.0808	124.288	89.0163	123.674	88.0187	88.0196
Rm180084d3912421t1	0	0	0	0	0	0	0	0	0	0	0	0	0	0	0	0	0	0	0	0
Rm319336d5521590t1	0	0	0	0	0	0	0	0	0	0	0	0	0	0	0	0	0	0	0	0
Rm113535d1383628t1	0	0	0	0	0	0	0	0	0	0	0	1	0	0	0	0	0	0	0	0
Rm204057d6165270t1	1	0	1	0	1	0	1	1	0	1	2	2	0	0	2	1	0	0	0	0
Rm5293d1256727t2	3.22985	8.3148	5.88828	5.59808	3.70679	3.0336	7.44118	12.4561	4.31375	8.49837	2.258	1.13604	1.18027	3.69727	3.42588	2.17451	1.07245	2.05644	5.21509	3.11313
Rm13810d9022130t1	29	67	31	51	42	26	27	51	59	48	18	30	63	24	29	50	29	22	39	18
Rm24754d3718253t4	0	14	2	8	3	2	3	10	0	1	0	2	2	1	3	2	1	2	2	1
Rm76853d4598309t2	1	0	1	1	1	0	1.5278	0	2.30787	1	1	1	0	1	0	0	2	0	2	0
Rm68665d3824597t4	0	0	0	0	2	0	2.70964	0	0	0	0	0	0	0	0	2	1	0	0	0
Rm63286t1	0	0	0	0	0	0	0	0	0	0	0	0	0	0	0	0	0	0	0	0
Rm28212t2	3897	1416	290	424	466	1617	250	227	290	558	204	41	691	3213	2157	139	596	1381	426	329
Rm35734d3411626t3	9	21	16	18	16	9	9	20	66	11	5	2	14	20	7	7	8	17	19	13
Rm133495t2	2	0	0	2	1	2	0	0	1	0	0	3	1	1	0	0	0	1	1	0
Rm57722d6344986t1	0	1	0	0	0	0	0	0	0	0	0	0	0	0	0	0	0	0	0	0
Rm172520t5	2	5	4	5	0	1	2	3	2	7	1	5	1	0	1	3	3	3	2	3
Rm226086d6181152t1	0	0	0	0	0	0	0	0	0	0	0	0	0	0	0	0	0	0	0	0
Rm120527d8210728t2	0	0	0	0	0	0	0	1	1	0	1	0	0	0	0	0	0	0	0	0
Rm67100d4975957t1	0	1	0	1	2	2	1	2	1.03326	0	0	2	3	2	0	1	0	1	2	2
Rm10978d8572686t2	51.7741	231.542	135.712	129.77	138.209	78.7322	167.356	139.654	361.495	174.814	66.3738	89.5606	124.76	74.6287	56.8369	158.254	75.9557	83.2939	91.6955	77.8989
Rm86908d303853t1	1	0	0	0	0	0	0	1	0	0	0	0	0	0	0	0	0	0	0	0
Rm46145d7846572t2	0	0	0	0	0	0	0	0	0	0	0	0	0	0	0	0	0	0	0	0
Rm3762d6724478t1	498	444	522	510	464	371	436	715	708	701	282	580	511	766	125	398	409	596	419	230
Rm54307d832573t1	0	0	0	0	0	0	0	0	0	0	2	1	0	0	1	0	0	0	0	0
Rm87027t5	0	0	0	0	0	1	0	1	0	0	0	0	0.533721	0	0	1.16383	0	0	0	0
Rm62153t9	0	0	0	0	0	0	0	0	0	0	0	0	0	0	0	0	0	0	0	0
Rm49163d826966t1	63.8433	59.454	45.7678	42.9914	52.0571	32.3198	32.228	39.1187	62.8114	62.5508	32.01	83.1293	72.7231	60.384	24.0946	42.392	44.1076	32.1159	24.8505	9.89602
Rm15567d6746111t1	3	3	14	10	8	11	11	11	11	15	7	9	3	3	0	3	3	19	13	5
Rm95046t1	0	0	0	0	0	0	0	0	0	0	0	0	1	0	0	0	0	0	1	0
Rm21559t10	0	0	0	0	0	0	0	1	0	0	0	0	0	2	0	0	0	0	0	0
Rm192300d4291177t1	0	0	0	0	0	0	0	0	0	0	0	0	0	0	0	0	0	0	0	0
Rm50323d1328114t1	1	0	1	1	1	0	0	1	2	0	0	1	0	0	0	1	2	0	0	0
Rm14292t26	6	41	19	17	11	14	29	12	32	16	12	16	31	7	13	15	6	31	11	6
Rm72499t2	0	0	0	0	0	0	0	0	0	0	0	0	0	1	0	0	0	0	0	0
Rm337377d3950816t1	0	0	0	0	0	0	0	0	0	0	0	0	0	0	0	0	0	0	0	0
Rm392t303	0	4	2	6	2	3	6	2	5	3	1	5	1	4	2	0	0	0	0	0
Rm20338d9377627t1	2	4	1	1	4	0	3	0	2	0	2	2	4	1	0	2	0	1	2	3
Rm136848t3	0	0	0	0	0	0	0	0	0	0	0	0	0	0	0	0	0	0	0	0
Rm185153t3	0	0	0	0	0	0	0	0	0	0	0	0	0	0	0	0	0	0	0	0
Rm76683d9446665t2	0	0	0	0	0	0	0	0	0	0	0	0	0	0	0	0	0	0	0	0
Rm63121t11	2.14236	19.394	15.0511	9.23561	19.6063	7.62988	33.4502	44.5176	19.494	24.9604	5.35487	20.1206	14.9059	10.5511	39.4583	11.1131	34.7976	10.0754	12.9674	18.7848
Rm17765d6896823t1	344	106	196	104	51	119	145	232	214	204	157	454	419	356	168	123	195	501	170	133
Rm2444d3248002t2	0	0	0	0	0	0	0	0	0	1.33501	0	0	0	0	3.1383	0	0	0	0	0
Rm62323d9429827t2	0	0	1	0	4	0	1	1	1	1	0	1	1	0	0	0	0	0	0	1
Rm35352d1846771t2	1.39613	12.5948	5	6	3.1496	3	4.71678	3	5	3	5	3	9.84851	5	6	6	2	3.79396	10.839	3
Rm82424t10	35.1378	14.1836	24.9951	6.46108	58.2545	15.3872	26.8226	104.483	47.4049	18.4146	4.28827	26.3742	10.6302	16.306	8.40342	53.6626	48.2301	14.0558	24.3841	16.3245
Rm71654d6057112t1	3.08588	11.2121	8.25612	11.2475	8	10.1782	10.2732	7.06123	21.148	11.3156	9.07657	7.0528	8.14629	10.242	11.1894	5.20863	4.08278	5.22194	3	4.1065
Rm7281t7	6	12	14	16	11	8	9	32	18	12	8	14	6	11	7	4	10	14	25	8
Rm111821d6653549t1	0	0	0	0	0	1	0	0	0	0	0	0	0	1	0	0	0	0	0	0
Rm30078d976825t6	24	30	33	34.2779	41	25	28	32	72	81	15	29	26	21	15	36	24	26	30	17
Rm188059t2	0	0	0	1	0	0	0	0	1	0	0	1	0	0	0	0	1	0	0	1
Rm60773d4189483t2	0	0	0	0	0	0	0	1	1	0	0	2	0	1	0	0	1	0	0	0
Rm11044d5596332t1	18	15.8062	20	37.7356	28	37	39	30	67	58.9575	17	39.9851	36.9875	61	55	14	11	36	24	17
Rm62307d6349908t1	3	2	4.03074	4	2.00654	3	4.03354	5.90933	8	1	4.08564	2.04431	3.01227	1.02864	1	3	1.01324	4.03956	1.01794	4
Rm27054t1	1	1	0	1	0	0	0	3	0	0	1	0	0	0	0	1	0	1	1	1
Rm10713d3300958t3	1	1	4	1	0	2	2	2	1	1	1	0	3	0	0	0	0	0	0	2
Rm78993d3838451t5	3258	10633	7695	6425	5283	4740	6751	11428	8041	7957	5331	6454	7517	6961	10709	6595	5333	6160	10952	7476
Rm339044t1	0	0	0	0	0	0	0	1	0	0	0	0	0	0	0	0	0	0	1	0
Rm716d6226012t3	41.9657	81.6564	79.6993	122.596	75.5293	40.4183	56.5941	50.6291	163.002	127.459	56.3118	66.6297	60.1118	60.873	38.1164	74.0783	68.133	82.2989	68.2639	49.9431
Rm65701d4974344t1	0	0	0	0	0	0	0	0	0	0	0	0	0	0	0	0	0	0	0	0
Rm36151d5669914t2	0	0	0	0	0	0	0	0	1	0	0	0	0	0	0	0	0	0	0	0
Rm9602d3641334t9	0	3.97295	0	0	0	2.18949	0	0	1.60644	0	0	2.6845	0	0	4.52497	1.68394	0	0	0	0
Rm13985d9213251t1	43.7366	77.6291	38.0141	120.296	63.0896	54.1	31.7017	84.188	49.4467	108.528	64.9175	87.2963	98.9823	58.5316	117.515	145.014	88.4724	35.9413	85.67	67.7895
Rm24071d965927t2	0	0	0	0	0	1	0	0	0	0	0	0	0	0	0	0	0	0	0	0
Rm67429t8	0	0	0	1	0	0	0	0	0	0	0	0	0	0	0	0	0	0	0	0
Rm1264d6228519t1	1.95004	33.1124	9.9794	22.5314	16.0416	17.6578	12.6572	11.4454	35.8827	23.9731	14.6063	7.40098	10.6698	9.8013	10.3477	21.1802	3.22665	1	23.1214	18.0215
Rm210780t3	0	0	0	0	0	0	0	0	0	0	0	0	0	0	0	0	0	0	0	0
Rm39496d1458883t1	1	0	2.23922	0	0	0	0	0	0.863171	0	0	0	2.25505	0	1	0	1	0	0	0
Rm248342d4710340t1	0	0	0	0	0	0	0	0	0	0	0	0	0	0	0	0	0	0	0	0
Rm89142d1637827t1	137	34	195	76	74	144	88	159	89	168	71	180	85	122	7	50	61	196	91	40
Rm64983t4	0	0	0	0	0	0	0	0	0	0	0	0	0	0	0	0	0	0	0	0
Rm13194d6742154t4	0	0	1	1	0	0	0	0	1	0	2	2	1	0	1	0	2	0	0	0
Rm3116d7004138t4	0	0	0	0	0	0	0	0	0	0	0	0	0	0	0	0	0	0	0	0
Rm33436d982210t2	17.7056	7.98525	17.3569	12.4401	12.7171	13.9744	10.4367	16.0647	23.1623	7.99311	8.4525	25.9268	34.2455	19.2668	6.44687	13.562	22.4493	22.1643	12.1024	13.3128
Rm174693d6453204t1	6	0	1	1	0	6	1	0	2	2	0	0	1	5	0	0	0	1	0	0
Rm97522d3858472t1	0	0	0	0	0	0	0	0	0	0	0	1	0	0	0	0	0	0	1	0
Rm23868d2191577t7	9	40	6.91351	3.52292	30.9683	3.57522	11.3391	25.0865	11.7029	11.0293	0	6	8.63293	2	8	9	4	2	7	4
Rm24523d7467880t5	0	0	0	0	0	0	0	0	0	0	0	0	0	0	0	0	0	0	0	0
Rm37381t6	0	0	0	0	0	0	0	0	0	0	0	0	0	0	1	0	1	0	0	0
Rm117723d6097021t1	0	0	0	0	2	0	0	2	0	0	0	1	0	0	0	0	1	0	0	0
Rm3913d15935t2	26	57	67	58	49	47	40	92	118	55	27	19	48	40	26	57	27	38	43	16
Rm78648d4212694t2	0	0	0	0	0	0	0	0	0	0	0	0	0	0	0	0	0	0	0	0
Rm14531d581351t1	1	1	1	1	1	2	0	2	2	3	0	0	1	1	0	2	1	3	0	2
Rm9897d4031672t1	0	0	0	0	0	0	0	0	0	0	0	0	0	0	0	0	0	0	0	0
Rm15596d5961082t8	13.7447	29.7817	27	26.6437	14.6145	12.3041	16	35.3678	25	6.53002	16.8421	15	10	7.28557	9	12.3765	8	20	14.8732	19
Rm136379d6416282t1	0	0	0	0	0	1	0	0	0	0	0	0	0	0	0	0	0	0	0	0
Rm145537d6117063t1	0	0	0	0	0	1	0	0	0	0	0	1	1	0	0	0	0	0	0	0
Rm144684d6116485t2	0	0	0	0	1	0	0	0	1	0	1	0	0	0	0	0	0	1	2	0
Rm39539t9	2	13	6	7	5	2	9	8	6	6	4	19	10	9	11	5	13	15	10	10
Rm30811d8109746t5	0	1	0	6.66352	0	0	0	9.76332	0	0	2	0	3.30082	3.27232	16.5744	0	3.30225	9.77375	0	3.31332
Rm14124d5609169t8	21	27	16	17	18	30	46	35	54	55	22	14	15	14	1	12	11	17	25	7
Rm12434d1273914t1	672	1623.92	855	856	1043	634.933	1243	857	2375	1671	232	818	795	698	271	659	348	684	264	310
Rm1052d8273807t4	0	0	0	0	0	0	0	0	0	0	0	0	0	0	0	0	0	0	0	0
Rm169159d7636238t2	0	0	0	0	0	0	0	0	0	0	0	1	0	0	0	0	0	0	0	0
Rm555d4371805t2	0	0	0	0	0	0	0	0	0	0	0	0	0	0	0	0	0	0	0	0
Rm4806d2568490t2	0	0	0	0	0	0	0	0	0	0	0	0	0	0	0	0	0	0	0	0
Rm16291d7071253t1	6.251	63.8042	26.1919	49.2312	28.5987	17.8946	33.8624	58.3787	39.0183	42.3003	17.6643	26.5448	35.0813	25.1821	91.8589	48.4539	13.3586	19.7219	47.8711	40.9594
Rm80000d9297493t1	5	0	3	1	0	5	0	3	1	0	1	2	12	1	6	3	3	5	2	0
Rm8741d4425833t4	0	0	1	0	1	0	1	0	2	0	1	0	0	0	0	0	0	0	1.48957	0
Rm1093d1076799t3	400	682	483	504	477	380	506	854	1311	784	460	765	1094	635	452	523	524	604	628	450
Rm83328d6967058t1	0	0	0	0	0	0	0	0	0	0	0	1	0	0	0	0	0	0	0	0
Rm186648t2	0	0	0	0	0	0	0	0	0	0	0	0	0	0	0	0	0	0	0	0
Rm10417d8317637t9	17	29	37	52	42	21	59	23	67	51	100	42	41	15	32	65	21	45	22	34
Rm302177d5514809t1	0	0	0	0	0	0	0	0	0	1	0	1	0	0	0	0	0	0	0	0
Rm40586d4151670t1	0	0	0	0	0	1	0	0	0	0	0	0	0	0	0	0	0	0	0	0
Rm1753d7361798t20	416.724	357.534	396.948	435.044	485.222	303.209	454.375	610.34	768.606	608.633	369.324	468.854	441.575	576.171	161.616	590.147	226.515	429.352	345.253	323.911
Rm68630d119773t1	1	0	0	1	0	0	0	1	2	0	0	0	0	2	0	0	1	0	0	1
Rm10893d2313259t3	122	182	178	266	175	80	124	263	832	359	91	84	87	110	60	102	108	176	190	82
Rm145174t7	0	0	0	0	0	0	0	0	0	0	0	0	0	0	0	0	0	0	0	0
Rm20208d4879067t2	13	52	28	53	43	19	26	49	175	35	32	12	27	19.0024	17	21	10	22	16	15
Rm335d5541125t1	0	0	0	1	0	1	0	1	2	0	0	0	0	0	0	0	0	0	0	1
Rm196562d3917841t1	0	1	1	0	0	0	0	0	0	0	0	1	0	0	0	1	0	0	0	0
Rm165997d5429457t1	1	0	1	0	1	1	0	0	0	0	1	1.20845	0	0	0	1	1	0	0	1
Rm90086d305701t1	0	1	0	0	0	0	0	1	1	0	0	0	0	1	0	1	0	2	2	0
Rm9914d6261072t1	4.10127	1.11719	0	0	0	4.13945	5.06387	1.11587	6.50373	0	1.06225	1.0117	4.08797	1.00911	1.02248	2.04892	2.01951	0	2.14463	2.07838
Rm70233d3488093t1	1	0	0	0	0	2	1	0	0	0	2	0	0	0	0	0	0	0	0	0
Rm47571d4558064t1	0	0	0	0	0	0	0	0	0	0	0	0	0	0	0	0	0	0	0	0
Rm50683d6336989t1	1	2	5	5	5	1	8	3.27091	2.09131	3	2	2	1	14	1	3	0	3	3	2
Rm13376t3	0	0.597429	0	0	0	0	0	0	0	1.18113	0	0	0	0	0	0	0	0	0	0
Rm104944d3528006t1	0	0	0	0	0	0	0	0	0	0	0	0	0	0	0	0	0	0	0	0
Rm5852d6246960t3	21	4	15	9	11	9	11	10	10	17	3	19	11	8	10	10	12	16	4	8
Rm28681t4	60	88	107	127	66	49	141	71	34	94	92	52	51	19	26	87	82	32	130	63
Rm3429d2564142t2	0	5	0	1	3.11066	3	1	5	2.0476	1.04003	0	1	1	0	1	2	1.0405	2.04177	3	2.08604
Rm143477t1	0	0	0	0	1	0	1	0	0	0	0	0	0	0	0	0	1	0	0	0
Rm134966d516031t4	0	0	0	0	0	0	0	0	0	0	0	0	0	0	0	0	0	0	0	0
Rm43772d1591223t1	0	0	0	1	0	1	0	1	0	0	0	1	0	0	2	2	2	1	0	4
Rm144580d3894249t1	4	1	2	3	0	0	0	5	2	0	0	3	0	0	3	2	0	2	4	1
Rm34896d984304t4	1	1	4	1	1	2	0	1	2.736	2	3	2.73633	1	1	0	2	0	2	1	0
Rm69934d665428t1	3	0	4	0	0	1	0	2	1	0	0	0	1	0	0	1	0	1	3	1
Rm232445d4699404t1	0	0	0	0	0	0	0	0	0	0	0	0	0	0	0	0	0	0	0	0
Rm14872t1	14	11	18	19	15	15	21	32	47	34	5	18	14	18	3	11	13	16	14	10
Rm239931d5481182t1	0	0	0	0	0	0	0	0	0	0	0	0	0	0	0	1	0	0	0	0
Rm59198d5343466t1	1	0	0	2.26495	2	0	0	1	1	0	1.16292	0	0	0	0	0	1.60262	0	0	0
Rm37637d1851390t1	0	10	6	12	15	9	29	5	15	1	1	3	1	3	2	5	2	0	0	2
Rm77152d8175535t1	8	10	10	19	7	12	17	7.84393	17	15	6	7	5	4	3	6	6	3	10	1
Rm118994d1227140t1	5	5.26804	4.19307	2.30525	5	6	5.20691	4	3.06018	11.9054	3.52309	4.05182	12.6593	5.29984	2.24664	9.01882	4.71826	2.87342	5	2
Rm51947d1599973t2	5.97841	2	0	1	15.9738	4	4	3	1	4.8675	3	5	3	3	1	1	5	5.9868	0	5
Rm59530d7866508t4	0	0	0	0	0	0	0.470587	0	0	0	0	0	0	0	0	0	0	0	0	0
Rm80056d7571413t1	315	1912	346	680	967	286	491	937	2256	879	320	605	867	373	916	669	605	480	617	484
Rm2015d6231772t4	280.674	1840.51	331.706	1422.58	810.729	794.996	1783.49	809.464	8245.66	1688.6	435.563	211.256	510.085	269.227	160.831	788.146	268.791	124.538	294.143	200.195
Rm25640d4107226t5	0	0	0	0	1.11706	0	0	0	1	0	0	0	1	0	0	0	1	0	0	0
Rm10377d2453634t5	21	15.1269	25.374	28.8223	23.8686	38.3818	33.471	49.9776	52.8659	26.2853	13.5282	27.0342	4	12	8.63524	28.9069	12.8022	10.6926	15.0942	15.263
Rm335361t1	1	0	0	0	0	0	0	0	0	0	0	0	0	0	0	0	0	0	0	0
Rm34528d983812t2	170	61	141	89	83	91	102	194	149	137	41	135	114	121	17	84	87	94	162	45
Rm2741d1400426t2	87	71	199	222	145	112	159	207	513	253	69	65	71	88	26	116	70	97	132	78
Rm124195t1	0	1	1	0	2	1	4	7	2	3	3	2	2	3	1	6	1	3	1	2
Rm87845d491212t1	0	0	2	5	1	4	3	4	1	0	1	1	0	1	0	1	0	0	0	0
Rm100530d1373357t1	0	2	2	3	3	5	4	3	2	6	0	3	4	3	2	0	5	6	2	0
Rm5177d174167t1	0	0	0	0	0	0	0	0	0.295089	0	0	0	0.215726	0	0	0	0	0	0	0
Rm19228d6542178t1	64	89	71	73	70	50	64	69	176	76	57	74	95	67	47	62	50	95	77	67
Rm185374t2	0	0	0	0	0	0	0	0	0	0	0	0	0	0	0	0	0	0	0	0
Rm112659d8940228t2	0	0	0	0	0	0	0	0	0	0	0	0	0	0	0	0	0	0	0	0
Rm8974d1266080t5	47	127	117	122	112	53	101	197	207	122	60	102	74	94	68	76	49	75	114	89
Rm14528d4457340t4	65.6095	60.7769	113.023	182.27	96.72	133.556	96.0249	163.505	266.708	158.886	60.3072	116.647	74.8049	47.9818	24.6828	94.4047	51.5117	96.2673	87.732	55.7565
Rm18498d4475982t10	80.5464	232.62	140.101	186.645	176.969	108.649	172.032	240.822	327.21	239.287	106.172	87.8466	106.378	148.303	94.5373	133.703	121.96	145.65	162.244	131.265
Rm58116d4185525t4	0	0	0	0	0	0	0	0	0	0	0	0	0	0	0	0	0	0	0	0
Rm18655d1430658t4	2.2878	5.79128	7.77522	3.16147	5.71373	3.22677	10.5739	6.46964	12.5688	7.02952	2	7	1	8.38946	3.32011	5.20039	1.2263	4	3.80133	4
Rm47902d3445484t1	0	0	0	0	0	0	0	0	0	0	0	0	0	0	0	0	0	0	0	0
Rm52306d3797134t1	0	0	0	0	0	0	0	0	0	0	0	0	0	0	0	0	0	0	0	0
Rm10474d38567t7	0	1	1.91077	0	1.02058	1.10496	0	1	0	0	0	2.04163	1	0	0	0	0	0	0	0
Rm22180d3359941t5	24.8032	9.22085	19.7401	22.0133	35.0052	22	22	26.9759	37.366	23.2127	13	18.703	25	19.936	7	23.4303	14.4243	28.9274	41.2507	31.5034
Rm3145d8986794t3	32	0	61	1	0	0	0	0	0	3	1	0	0	1	6	0	1	0	6	0
Rm229782t4	0	0	0	0	0	0	0	1	0	0	0	0	0	0	0	0	0	0	0	0
Rm23403d1817738t2	0	0	0	0	0	0	0	0	0	0	2	2	0	1	0	0	0	0	1	0
Rm113679d4244959t9	0	0	0	0	0	5.08757e-08	0	0	0	0	0	0	0	0	0	0	0	0	1.04203e-07	3.29726e-08
Rm100266d8460362t4	1	2	0	1	0	3	0	2	2	0	1.49044	1	0	1	3	3	1	2	1	2
Rm15142d1279466t1	192	404	519	624	668	318	367	590	992	1249	181	264	430	410	136	275	218	329	365	180
Rm102476t3	2	0	0	0	0	0	0	0	0	0	0	0	0	0	0	1	0	0	0	0
Rm4684d6242555t3	1	3.71495	2.59303	7.21115	8.04663	2.29465	8.88508	6.26044	9.69388	2.52627	0	1.15597	6.22623	4.00558	5.53045	0	3.57305	5.18965	1.32823	2.22281
Rm203510t1	0	0	0	0	0	0	0	1	0	0	0	0	0	0	0	0	0	0	0	0
Rm34369d438056t2	0	0	0	0	0	0	0	0	1.13444	0	0	0	0	0	0.5	0	0	0	0	0
Rm65237t2	0	0	0	0	0	0	0	0	1	0	1	1	1	0	0	0	0	1	0	0
Rm176335t1	0	0	0	0	0	0	0	0	0	0	0	0	0	0	0	0	0	0	0	0
Rm120179d4635932t4	0	0	0	0	0	0	0	0	0	0	0	0	0	0	0	1	0	0	0	0
Rm264084t2	0	0	0	0	0	0	0	0	0	0	0	0	0	0	0	0	0	0	0	0.488312
Rm32750d5299521t4	1.16334	0	0	0	0	0	0	2	1.01231	0	0	2.15305	2.14425	1.87377	0	1.26929	0	2.07855	0	0
Rm32852d8114339t3	12	42	20	7	24	6	23	42	25	14	0	16	13	24	40	15	13	6	20	7
Rm26106d5990834t1	0	0	0	0	0	0	0	0	1	0	0	0	0	0	0	0	0	0	0	0
Rm13269t17	26.1025	19.3872	43.6204	31.1244	25.4317	21.0846	28.1415	45.2914	118.536	24.5223	18.077	27.2732	11.0495	19.1653	8.07135	14.1153	13.3113	30.2679	36.0985	6.13853
Rm21670d4489036t3	1	0	2	1	0	0	0	2	0	0	2	1	1	0	0	1	0	1	1	0
Rm193144d5444739t1	0	0	0	0	0	1	2	1	0	0	0	2	0	1	0	0	0	1	0	0
Rm10499d1550224t1	270	492	386	1002	672	473	814	640	2820	1412	474	338	288	418	266	401	258	495	490	485
Rm32617d6564261t1	0	0	2	1	0	0	1	1	0	0	0	0	0	2	0	0	1	1	1	1
Rm35275d2857619t1	958	2061	1093	1510	1765	1502	738	948	1283	2396	512	679	1419	1002	882	1172	1056	638	657	336
Rm57309d1703397t1	3	18	6	8	16	2	4	10	13	14	2	17	10	9	15	7	9	4	8	4
Rm107698d6392271t1	9.58498	14.8244	4.54863	9.6946	13.5758	16	27.7614	19.4431	21.1631	33.1502	16.4777	12.7826	19.2773	11.1305	5.72617	8.92898	12.5947	14.1438	10.2894	6
Rm21833t13	0	0	0	0	0	0	0	0	0	0	0	0	0	0	0	0	0	0	0	0
Rm37440d8637473t1	6	6	13	10	14	7	9	17	26	5	8	8	2	5	1	6	1	9	10	5
Rm19526d7449237t7	0	2	0	3	0	0	0	3	6.78081	2	0	1.29426	0	2	0	2	2	1	3	0
Rm9962d5591401t1	0	0	3	4.15773	7.01499	2.72076	3.09909	3.15721	0	1	2	0	5.16611	4.18305	0	0	3	3	4.10318	1
Rm55627d6039138t1	32.8673	50.3376	62.9997	59.2785	48.1785	45.9434	44.2293	51.8717	81.7254	70.0582	37.4844	62.0254	41.0098	30.8289	37	61.0548	41.3762	60.5126	44.8673	33
Rm56679d4183266t2	0	0	0	0	0	1	0	1	1	0	0	0	0	0	0	0	0	0	1	0
Rm87906d3848755t2	0	0	0	0	0	0	0	0	0	0	0	2	0	0	0	0	0	1	0	0
Rm2952d6878847t1	0	0	0	0	0	1	0	0	1	0	0	0	0	0	0	0	0	0	0	0
Rm4413d545895t1	27.5021	47.8098	56.1281	55.8317	47.6192	30	48	41.4322	86.3307	94.1715	20.8524	27	21.6901	32.6668	20.9377	34.3673	16	31.707	44.8737	17.7084
Rm14213d5609541t2	0	0	0	0	0	0	0	0	0	0	0	0	0	0	0	1	0	0	0	0
Rm30582t2	1	3	3	2	3	1	3	5	27	10	0	2	1	5	1	2	1	5	3	0
Rm107222t1	0	1	0	0	1	0	0	0	0	1	0	0	0	0	0	0	0	0	0	0
Rm44060d4551603t1	2	7	6	8	10	2	12	15	24	4	5	7	5	9	9	3	7	6	6	3
Rm255418t4	0	0	0	0	0	0	0	0	0	0	0	0	0	0	0	0	0	0	1	0
Rm45595d5685821t1	4	10	9	24	21	7	5	13	46	27	5	6	4	8	2	11	4	6	13	8
Rm8758d3289245t9	0	0	0	0	0	0	0	2	0	0	1	0	0	0	0	0	0	0	0	0.374752
Rm256080d7682145t1	0	0	0	0	0	0	0	0	0	0	2	0	0	0	0	0	0	0	0	0
Rm17571d8594241t8	0	0	3	0	0	1	0	3.59335	0	0	1	0	1.77841	1	0	0	0	1	2.7057	0
Rm43872t1	0	0	0	0	0	0	1	0	0	0	0	0	0	0	0	0	0	0	0	0
Rm26872d2026786t4	13.1989	117.846	56.653	62.5197	0	11.8982	8.31109	13.5663	6.9785	0	4.75645	42.3696	19.4017	16.623	36.0705	41.4263	17.1795	19.0156	21.0696	35.7121
Rm177809d6455805t1	0	0	0	0	0	0	0	0	0	0	0	0	0	0	0	0	0	0	0	0
Rm92375d6837049t1	1	0	0	1	1	0	0	0	1	2	0	0	1	0	1	0	0	0	0	0
Rm64465d8671014t3	0	5	2	10	5	4	5	6	9	5	5	2	7	3	2	6	4	4	4	0
Rm8729d5934874t7	0	0	0	0	0	0	0	0	0	0	0	0	0	0	1.62668	1	0	0	1	0
Rm2767d7367839t10	0	0	0	0	0	0	0	6	4	1	0	0	0	0	1	1	0	0	0	0
Rm7486d8305075t7	6.59755	3.07971	1.08863	1.31037	0	2.71345	2.4477	1.23401	3.39392	0	1.12614	0	3.33007	2.0829	0	0	0	4.26287	1.11673	1
Rm64321d7872474t2	0	0	1	1	0	0	2	3.91955	3	1.31664	3	2	2	3	0	0	1	0	1	3
Rm120331d6866009t1	1	4	5	3	2	3	1	18	1.45876	1	11.8104	4	29	3	8	2	1	9.90893	8	7
Rm4348t16	23	97	106	74	92	51	70	97	136	135	51	65	81	49	83	84	67	29	73	54
Rm36695d1583420t1	0	0.345985	1.70241	2	0	1	1	0	0	0	0	0	1.84502	0.269698	1	0.282397	0	1	0	0
Rm47590d4166668t2	0	1.55387	1	4.46135	0	0	1.23005	0.584394	0	0.27795	3.13613	0	19.9707	0	53.3751	0	0	1.58188	1.84194	1.27862
Rm10446d8042641t7	0	0	0	0	6	2	2	5	3	2	0	4	0	1	7	5	3	1	0	0
Rm24988d4501480t1	0	0	0	0	0	0	0	0	0	1	0	0	1	0	0	0	0	1	0	0
Rm260484d4717552t1	0	0	0	0	0	0	0	0	0	0	0	0	0	0	0	0	0	0	0	0
Rm3531d3255550t6	0	0	1	0	1.09949	0	1.62086	0	0	0	2	0	0	0	0	0	0	0	38.5549	1
Rm111823d4629780t1	1	0	0	1	0	0	0	1	1	1	1	1	0	0	0	0	0	1	0	1
Rm226542d7322874t2	0	0	0	0	0	0	3	0	0	0	0	0	0	0	0	0	0	0	0	0
Rm87700d5733904t1	0	0	0	0	0	0	3	0	1	0	0	1	1	0	0	0	0	0	0	0
Rm7225d1261927t3	70	264	138	382	270	210	242	201	1632	900	42	94	81	66	41	130	59	108	100	47
Rm190779d5443411t1	0	0	0	0	0	0	0	0	0	0	0	0	0	0	0	0	0	0	0	0
Rm239801t1	0	0	0	0	0	0	0	0	0	0	0	0	0	0	0	0	0	0	0	0
Rm19736d8078648t1	0	1	0	0	0	0	0	0	0	0	0	0	0	0	0	0	0	0	0	0
Rm88835d8451026t2	0	0	0	0	0	0	0	1	0	0	0	0	0	1	0	0	0	1	0	0
Rm36985d1850143t4	0	0	0	0	0	0	0	1	0	0	0	0	0	0	0	0	0	0	0	0
Rm177340t1	0	0	0	0	0	0	0	0	0	0	0	0	0	0	0	0	0	0	0	0
Rm100375d4233911t1	0	0	0	0	0	0	0	0	0	0	0	0	0	0	0	0	0	0	0	0
Rm14470d50009t1	0	1	0	1	0	0	0	2	1	0	0	0	0	0	0	0	0	0	1	0
Rm172317d3909398t1	0	0	0	0	2	0	0	0	0	0	0	0	0	0	0	0	0	1	0	0
Rm10790d5943241t1	0	0	0	0	0	0	0	0	0	0	0	0	0	0	0	0	0	0	0	0
Rm67159d1893601t4	0.379972	1	1	0	1	0	0	1	4	4.57779	0	0	1	0	0.584523	0	1.5877	2	7.25183	0
Rm11728d1109241t4	2.11715	0	0	0	0	0	0	0	0	0	0	0	0	0	0	0	0	0	0	0
Rm112798t1	0	0	0	0	0	0	0	0	0	0	0	0	0	0	0	0	0	0	0	0
Rm1828d8278005t3	22.0599	3.01327	6.01847	7.03101	7.00874	7	8	13.0268	11.0495	10.0348	9	13	24.0422	6	3	6	5	7.009	11.0206	6
Rm61432t1	1892	19478	8757	9650	9880	3500	11633	11308	9166	8821	2378	3067	3730	2492	2257	8548	4135	3316	6497	4139
Rm1027d8978357t4	4	34	29	24	22	22	22	33	69	35	5	8	24	16	9	24	8	7	9	4
Rm20252d4879282t4	0	0	0	2	1.47617	0	1.91102	4	0	4	1	0	2	2	2	0	2	0	3	5
Rm305783d5516318t1	0	0	0	0	0	0	0	0	0	0	0	0	0	0	0	0	0	0	0	0
Rm25227d3719999t1	0	0	2	0	2	0	0	3	7	1	0	1	0	0	1	0	0	0	1	1
Rm3502t11	0	0	0	0	0	0	0	0	0	0	0	6.72752e-06	0	0	0	5.32485	7.18102e-07	0	0	0
Rm297651t1	0	0	0	0	0	0	1	0	0	0	0	0	0	0	0	0	0	0	0	0
Rm292558t6	0	0	0	0	0	0	0	0	0	0	0	0	0	0	0	0	0	0	0	0
Rm838d8529850t3	66.6146	70	61	70.0121	47	34	39	105.764	147	93	53	106	88	73	26	69	50	61.1538	57.4345	33
Rm111020t1	0	0	0	0	0	0	0	0	0	0	0	0	0	0	0	0	0	0	0	0
Rm83253t2	297.783	6	118	36	18	27	37	62	4	29	100	193	497.976	183	138	16	73	18	67	25
Rm82741d6826546t1	0	0	0	0	0	0	2	0	1	0	1	0	2	0	0	1	0	1	1	0
Rm9258t10	55	27	142	83	49	114	77	78	52	160	42	117	50	37	5	54	46	102	32	57
Rm15738d6894430t1	136	282	253	221	214	215	252	335	334	228	158	187	214	189	169	211	168	164	264	173
Rm1126d5898723t7	163.413	149.108	259.411	270.744	250.653	217.438	258.337	440.807	438.955	289.091	280.494	339.915	313.993	277.308	281.735	121.297	137.479	229.503	312.552	76.6018
Rm3267d6236927t3	26.124	0	3.79673	0	5.32609	3.54025	0	18.5471	22.8241	18.8508	9.17644	7.27726	10.9416	16.4278	10.3079	4.62568	17.1941	9.52596	0	8.02134
Rm13819t2	54	77	47	55	48	40	95	100	153	99	35	54	78	71	24	25	34	88	95	78
Rm9440d1770788t1	96	97	296	251	93	493	307	320	68	167	235	397	192	65	27	190	162	242	151	140
Rm28581d2738430t9	7.93903	405.998	17.3075	53.2552	361.962	91.6423	80.7698	142.014	72.2946	116.828	0	81.1045	1.55966	29.2777	7.77259	48.2381	33.1289	29.2502	14.4306	10.4506
Rm439338t1	0	0	0	1	0	0	0	0	0	0	0	0	0	0	0	0	0	0	0	0
Rm27134d3380744t2	4	13	5	14	9.91607	7.23338	7.48123	11	42.6041	15.1266	7	5	8	2.38736	3	5	1.31221	7.14085	6	6
Rm99408d6640451t1	0	0	0	0	0	0	0	0	0	0	0	0	0	0	0	0	1	0	0	0
Rm73367d6956492t1	0	1	0	0.103814	1	0	0	0	0.109354	0	0	1	0	0	0	0	0	0	0	0
Rm1688d3242689t1	0	0	0	0	0	0	0	0	0	0	0	0	0	0	0	0	0	3	0	0
Rm15983d7069927t3	0	0	0	0	0	1	0	0	0	0	0	0	0	0	0	0	0	0	0	0
Rm37495d7144175t2	1	12	3	9	9	5	5	2	22	27	1	4	6	0	3	7	2	5	3	3
Rm34812d6316347t1	2	0	0	3	0	1	0	1	1	0	1	0	0	0	3	1	0	1	0	0
Rm31192d4914656t2	0	0	0	1	1	0	1	0	2	1	0	2	0	0	1	0	0	2	3	0
Rm5431t12	1.50553	20.7729	17.628	84.6346	34.2651	15.6724	38.8216	41.7802	91.5541	83.968	16.3057	7.84611	1.60219	0	2.31118	14.3799	2.87747	5.12423	0	1.61245
Rm19841d1288218t1	85	244	200	480.656	257	182	289	277.141	1134.35	628	98	114	123.672	104	42	184	65	145	96.1454	70.0744
Rm6389d4009693t9	4.90768	17	9.14843	16.2583	11.268	5.23411	25	33.0731	35.3295	13.2563	9	7	6	8.76165	4	18.1473	5	9.87582	9	12.5766
Rm10357d6523047t1	13	28	20.2715	23	25	12.3813	26	54.0483	61.8789	32.0182	12	26	17	27	21	25	12	14	52.0911	19.5044
Rm45408d4944763t3	0	0.922449	0	0	0	0	0	0.349277	0	0	0	0	0	0	1	0	0	0.348264	0	0
Rm7775d5581357t2	0	2	1	1.06049	0	0	2	1	4.13906	2	2	1.14066	0	0	1	1.17908	0	1	1.28491	0
Rm242154d3926781t1	0	0	0	0	0	0	1	0	0	0	0	0	1	0	0	0	0	0	0	0
Rm425d6224586t11	6.54203	0	1.38963	4.13771	4.91798	4.15305	3.65937	14.1917	9.4076	4.99533	0	4.53701	3.19465	5.19742	2.59007	9.49105	8.2593	5.08654	2.27713	5.96009
Rm162026d6442223t1	0	0	0	0	0	0	0	0	0	0	0	0	0	0	0	0	0	0	0	0
Rm191731d6155193t2	0	0	0	0	0	0	0	0	0	0	0	0	0.207215	0	0	0	0	0	0	0
Rm251086t8	0	0	0	0	0	0	0	0	0	0	0	0	0	0	0	0	0	0	0	0
Rm9830d4031256t1	0	0	0	0	0	2	0	0	0	0	0	1	0	0	0	0	0	0	0	0
Rm2506d4385953t6	1	0	1.84487	0	1.68292	0	0	1.43248	9.41969	0	0	0	0	0	0	0	0	0	0	0
Rm38285d3419404t1	0	0	0	0	1	0	0	0	1	0	0	0	0	0	0	0	0	0	0	1
Rm169462d5793152t1	0	0	1	3	1	3	2	0	1	1	1	1	0	0	0	0	0	2	1	1
Rm45233d3438685t6	0	1.1644	0	0	0	0	0	1	0	1.17008	1.26081	0	1	1.42294	2	0	0	1	1.16455	1.60322
Rm73106d7212229t3	6.72668	0.612524	0	3.61124	1	2	0.442716	0.628338	0	2	0.80881	0	1	3.61526	0	0	0	0.433277	2.72955	1
Rm151336d712710t1	0	0	0	0	0	0	0	0	0	0	0	0	0	1	0	0	0	0	0	0
Rm55737d6039289t1	0	1	0	1	1	1	0	0	0	0	0	0	1	0	0	0	0	0	0	0
Rm28599d9389942t1	0	1	0	4.91908	5	1	6	1	2	0	1	1	0	0	0	1	0	0	0	1
Rm374935t1	0	0	0	0	0	0	0	0	0	0	0	0	0	0	0	0	0	0	0	0
Rm50089d7531092t3	2.08153	0	1	4.54458	0	0	1.59242	1	3.00266	0	2	0	2	1	0	2.0094	0	0	0	1
Rm254379d6198680t1	1	0	0	0	0	0	0	0	0	0	0	0	0	0	0	0	0	0	0	0
Rm2130d4383421t9	0	0	1.37084	0	0	0	1.14788	1.37893	0	1.2203	0	0	0	1.25998	0	0	0	0	0	0
Rm221055d5082563t1	0	0	0	0	0	0	0	0	0	0	0	0	0	0	0	0	0	0	0	0
Rm11065d40416t9	293	404	676	388	311	409	494	611	641	509	560	820	761	811	433	391	236	657	687	334
Rm838t31	0	0	0	1	1	0	1	1	0	0	0	0	0	0	0	0	0	0	0	0
Rm181516d5800738t1	0	0	1	0	0	0	0	0	0	0	0	0	0	0	0	0	0	0	0	0
Rm20911d1665901t1	12	18	18	18	8	6	18	23	51	17	11	13	13	16	3	9	11	14	23	7
Rm60628d4967880t3	0	0	2	3	2	0	1	2	1	0	1	0	0	0	0	1	1	0	0	1
Rm58593t1	1	1	3	1	0	0	1	3	0	0	0	0	0	2	0	2	0	2	3	0
Rm13228d2461213t2	0	5	2	4	1	1	2	2	2	2	4	3.22991	5	4	13.8853	2	3	3	8	6
Rm851t26	96.0174	20.4136	43.5095	33.8472	23.7482	16.4869	14.7284	9.51316	50.3793	31.3146	33.5913	15.0437	10.4352	49.4458	0	6.89005	12.3744	23.771	18.3179	1.60889
Rm196230d5815056t2	0	0	0	0	0	0	1	0	0	0	2	0	0	0	0	0	0	0	0	0
Rm6309d363444t9	2.67043	4.12081	14.0162	0	0	0	8.32838	6.32215	3.37886	2.26657	3.76359	2.7516	0	2.53819	0	0	0	0	0	1.52244
Rm29184d8622743t2	10	14	26.6967	22.9622	35	12	12.7515	30.8857	72.8766	73.7855	6	17.7501	13	7	3	9.31747	8	21.4163	14.2918	12
Rm144861t1	0	0	0	0	0	0	0	0	0	0	0	0	0	0	0	0	0	0	0	0
Rm59809d1481287t1	0	0	3	0	0	0	0	0	1	0	0	0	0	0	0	0	0	0	3	0
Rm44615d2377824t2	0	44.6886	33.2611	71.2563	3.78703	21.0422	54.044	32.1294	26.1387	46.8438	1.0634	36.1905	22.0132	20.1027	69.5715	0	17.0818	8.72532	0	19.2931
Rm1305d3973912t1	69.9234	53.2776	103.148	108.811	85.0569	85.3572	73.9916	196.281	482.135	193.631	37.3994	52.4321	29.426	138.557	0	77.6525	25.5287	109.72	141.478	50.2521
Rm11184t25	59.7089	67.3939	110.417	97.0777	68.8041	66.0724	105.191	203.115	205.385	134.473	67.6116	65.7434	63.9921	99.3331	8.16917	113.279	27.6163	223.085	132.195	74.597
Rm184832d3913893t1	0	0	0	0	0	0	0	0	0	0	0	0	0	0	0	0	0	0	0	0
Rm10353t15	112	99	301	198	96	195	272	358	130	275	143	409	155	171	15	181	160	245	97	137
Rm10267d6737011t1	21	65	52	83	106	44	45	64	170	89	37	34	50	37	31	36	21	41	61	38
Rm16882d9219780t3	91	35	45	51	32	39	68	105	99	64	89	103	114	93	11	35	33	126	39	45
Rm227212d3924058t1	0	0	0	0	0	0	0	0	0	2	0	0	0	0	0	0	0	1	0	1
Rm44186d6784835t1	0	0	1	2	0	0	0	0	0	3	1	0	0	0	0	2	1	0	0	0
Rm82264d6067509t1	39.6484	123.737	90.7465	90.273	82.8213	64.3944	282.537	85.1456	91.6502	146.382	42.7924	41.121	33.2104	43.6942	37.1415	41.2651	48.4273	45.4614	36.7432	48.8254
Rm86365d1508187t1	4	2	1	0	4	5	1	7	7	2	1	8	1	3	1	1	2	6	5	0
Rm16549d6280570t5	19	50	31	41	37	37	38	89	80	40	23	37	21	38	11	21	13	42	47	46
Rm98118d133124t1	0	0	0	0	0	0	0	0	0	0	0	0	0	0	0	0	0	0	0	0
Rm53533d8149342t3	0	0	0	0	0	0	1.6368	0	0	0	0	0	0	0	0	0	0	0.46062	0	0
Rm51626d4565055t1	0	0	0	0	0	0	0	0	0	0	0	0	0	0	0	0	0	0	0	0
Rm2712d6234590t3	0	0	0	0	0	0	0	0	0	0	0	0	0	0	0	0	0	0	6	0
Rm10782d2923447t3	93	322.832	136.624	315.894	262	127	237.821	167.959	362	369	164.852	271.388	215	105	176	448.716	196.802	171	174.682	224.701
Rm33367d1308643t1	2875	8082	5408	5846	8372	2250	5294	5247	6974	6831	2273	3270	3692	3716	2688	4944	2661	2672	2835	1720
Rm124672d3543955t1	0	0	0	0	0	0	0	0	0	0	0	0	0	0	0	0	0	1	1	0
Rm74253d5721061t1	0	0	0	1	0	0	1	0	1	0	1	0	0	0	0	0	0	0	0	0
Rm51999t6	0	1	0	1	0	1	1	0	1	1	1	0	1	0	0	0	0	1	1	0
Rm135494d5770791t1	2	2	1	3	0	1	1	1	1	2	0	0	0	1	0	1	0	2	0	0
Rm64810d4195217t1	0	0	2	1	0	0	0	2	0	1	0	0	0	0	0	1	0	0	0	1
Rm433370d4767499t1	0	0	0	2	0	0	0	0	0	0	0	0	0	0	0	0	0	0	1	0
Rm46711d3442496t1	0	0	2	1	0	0	0	0	0	0	1	0	0	0	0	0	0	0	0	0
Rm18544d3690444t1	0	1	0	0	0	0	0	0	0	0	0	0	0	0	0	0	0	0	0	0
Rm222652t1	0	0	0	0	0	0	1	0	0	0	0	0	0	0	0	1	0	0	0	0
Rm209747t2	0	0	0	0	0	0	0	0	0	0	0	0	0	0	0	0	0	0	0	0
Rm164367d3905608t1	0	0	0	0	0	0	0	0	0	0	1	0	0	0	0	0	0	0	1	0
Rm4131d7010162t1	0	0	0	0	0	0	0	0	1	0	0	0	0	0	0	0	0	0	0	0
Rm102935d4622625t1	0	0	0	1	0	1	1	1	0	0	0	1	0	1	0	0	0	0	0	0
Rm27222d424880t3	1	14.0403	7.7195	6.93213	10.3403	5.91338	14.8777	10.1748	59.7842	6.63165	1.48032	5.21221	5.18741	9.43546	1	3.3693	1.16886	2.896	2.2946	2.27603
Rm83590d4218020t1	0	0	0	0	0	0	0	0	0	0	0	0	0	0.5	0	0.5	0	0	1.31358	0
Rm63648t15	0	0	0	0	0	0	0	0	0	0	0	0	0	0	0	0	0	0	0	0
Rm14871t1	0	0	0	0	0	0	0	0.634427	0	0	0	0	0	0	0	0	0	0	0	0
Rm14560d9367647t1	33	88	101	35	41	34	43	96	55	46	13	61	68	64	42	50	41	41	28	21
Rm19080d5972105t1	205	218.868	149	185	178	162	299	117	137	140	90	168	441	118	24	170	167	135	131	67
Rm273347t2	0	0	0	0	0	0	0	0	0	0	0	0	0	0	0	0	0	0	1.70322	0
Rm46268d1166979t4	2	2.46098	0	0	1.74064	0	0	1.47959	2.22217	5.08637	1	0	0	2.02434	2.32696	1.23934	0	0	1.45691	0
Rm7253d8789511t5	0	0	1	0	0	0	0	0	0	0	0	0	0	0	0	0	0	0	0	0
Rm21306d5978517t3	3	5.15287	5.15483	11.6874	7.31755	5.85426	10.3819	5	67.8422	11	3.88987	8	3.42331	1.63438	1	1.95882	0	0	1.26085	0
Rm9569t20	5.15378	75.7133	1.09215e-08	28.6795	0	0	8.47241	4.39225	0	0.000151029	34.1236	19.5705	9.53084e-05	0	29.5052	30.0929	30.7467	19.5685	81.7411	24.9006
Rm36955d1455840t1	0	0	0	0	0	0	0	0	0	0	0	0	0	0	0	0	0	0	13	0
Rm94047d6977956t1	0	0	0	0	0	0	0	0	0	0	0	0	0	0	1	0	0	0	0	0
Rm12575d1420566t2	1	17	14	5	12	8	4	5	25	14	9	10	17	5	6	4	6	7	10	4
Rm102588d7591826t1	0	0	0	0	0	0	0	0	0	0	0	1	0	0	0	0	0	0	0	0
Rm523106t1	0	0	0	0	0	0	0	0	0	0	0	0	0	0	0	0	0	0	0	0
Rm11677d572567t1	0	0	3	0	1	2	5	6	0	2	13	2	5	0	5	0	0	0	10	0
Rm86351d6970206t1	0	0	0	0	0	0	0	0	0	0	0	0	0	0	0	0	0	0	0	0
Rm7201d1651027t1	120	168	98	242	197	103	138	209	437	232	77	121	163	120	89	110	106	169	207	121
Rm105890d1527703t1	0	0	0	0	1	0	0	0	1	0	0	0	0	0	0	0	0	0	0	0
Rm241440t1	0	0	0	0	0	0	0	0	0	0	0	0	0	0	0	0	0	0	0	0
Rm2474d6233636t1	0	7	12	16	5	9	9	11	14	12	18	4	11	8	11	4	1	9	21	8
Rm22734t3	27	30	35	42	34	27	37	34	91	41	25	33	25	42	10	38	35	35	36	8
Rm279631t2	0	0	0	0	0	0	0	0	0	0	0	0	0	0	0	0	1	0	0	0
Rm107093t6	6	0	2	0	0	0	0	0	0	0	0	6	9	1	0	0	5	1	4	0
Rm10838d3301685t2	0	0	0	1	0	0	0	0	0	0	0	0	0	0	0	0	0	0	0	0
Rm243463d5100147t1	0	0	0	0	0	0	0	0	0	0	0	0	0	0	0	0	0	0	0	0
Rm3817d7008299t3	0	0	0	0	0	0	0	0	0	0	0	0	0	0	0	0	0	0	0	0
Rm62690d1484290t3	2	0	0	1	5	0	4	0	6.65956	3	0	0	1	0	0	0	0	2	1	0
Rm11305d4440254t2	0	0	0	0	0	0	0	2.11122	0	2	0	6	0	0	0	0	0	0	1.24996	0
Rm53421d6036487t1	0	0	0	0	0	0	0	0	0	0	0	0	0	0	0	0	0	0	0	0
Rm122230t4	0	1	0	0	0	0	0	0	0	0	0	0	0	0	0	1	1	0	0	0
Rm4370d1088148t9	5.20442	30.6115	8.56649	27.1757	47.165	3.16617	8.15855	9.27523	0	5.43973	1.9255	0	9.09507	38.0826	53.0853	12.1791	22.5608	20.6512	6.39128	0
Rm12128d1273283t1	120	39	66	25	35	23	16	14	5	62	58	98	79	45	80	87	178	56	73	64
Rm12146d5601210t3	0	1	0	1	0	1	0	0	0	0	0	0	0	0	0	0	0	0	0	0
Rm32979d6564775t1	0	3	4	1	5	0	3	1	0	1	2	1	1	1	0	1	2	0	0	1
Rm5851d7385235t3	15	19	19	15	22	15	24	27	71	43	18	19	10	15	0	5	8	11	15	11
Rm66355t3	4.14126	33.812	11.3299	26.304	13.414	13.4288	21.812	30.5943	41.2522	29	11.3882	8.56327	12.4814	9	16.7966	9.48396	0	17.6681	8.54981	11.7568
Rm18056d3340965t7	3.07348	1.00516	0	2.08311	3.01757	0	4.05426	6.0279	8.24248	3.10304	0	2.07722	4.05893	1.04653	1.03314	2.07483	1.02091	0	0	1.04316
Rm117429d3538511t3	0	0	0	0	0	0	0	0	0	0	0	0	0	0	0	0	0	0	0	0
Rm42258d3774918t1	1	0	0	1	0	0	2	0	1	2	0	2	1	2	0	0	0	0	0	1
Rm1584t12	2	0	0	0	0	0	0	0	0	1	0	0	2	1	0	0	0	1	0	2
Rm2737t18	0	0	0	0	7.30775	1.34285	0	0	0	0	0	0	0	0	0	0	0	0	0	0
Rm128924d6410115t1	0	0	0	0	1	0	0	1	0	1	0	1	1	0	0	2	0	0	0	0
Rm50209d4171686t2	0	0	0	0	0	0	0	0	0	0	0	0	0	0	0	0	0	0	0	0
Rm10923d5225547t4	1	4	5	10	6.24687	3.76826	4	5.00914	44.4496	11	1	3	2	2	1	7	4	1	4	3
Rm135217t6	0	0	0	0	0	0	0	0	0	0	0	0	0	0	0	0	0	0	0	0
Rm245408d5484828t1	0	0	0	0	0	0	0	0	0	2	0	0	0	0	0	0	0	0	0	0
Rm13866t16	823	857	438	806	873	441	706	666	2250	1378	372	831	934	811	216	808	435	805	564	316
Rm223863t1	0	0	0	0	0	0	1	0	0	0	0	0	0	0	0	0	0	0	0	0
Rm6630t13	0	0	0	0	0	0	0	0	0	0	0	0	1	0	0	0	1	0	0	0
Rm108619d5751284t1	0	0	1	0	0	0	0	0	0	0	0	1	0	0	0	0	0	0	1	0
Rm5259d7016656t9	58	32	92	70	59	45	82	146	242	136	44	62	66	84	22	35	39	100	75	45
Rm26255d610313t1	47.7767	277.577	128.982	317.601	260.666	114.451	206.682	234.779	578.278	260.03	101.022	83.8804	114.425	92.748	129.187	136.399	63.4106	72.9769	180.127	120.117
Rm98075d9317605t1	0	0	0	0	0	0	0	0	0	0	0	0	0	0	0	0	0	0	0	0
Rm12119d200824t9	0	0	0	0	0	0	0	0	0	0	0	0	0	0	0	0	0	0	0	0
Rm22398t10	39	9	16	29.8288	15	15	26	36	111	40	20	32	28	26	6	18	14	29	18	11
Rm13386d4849437t5	1	0	0	0	1	0	0	2	0	1	0	0	0	0	0	0	0	0	0	0
Rm63515d287226t1	0	0	0	0	0	0	0	0	0	0	0	1	0	0	0	0	0	0	0	0
Rm63598d6602359t3	0	0	0	0	0	0	0	0	0	0	0	0	0	0	0	0	0	0	0	0
Rm141241d1070824t1	0	0	0	0	0	0	0	0	0	0	0	0	0	0	0	0	0	0	0	0
Rm85439d4995408t1	0	0	0	0	0	0	0	0	0	0	0	0	0	0	0	0	0	0	0	0
Rm66093t5	0	0	0	0	0	0	0	1	0	0	0	0	0	1	0	0	0	0	1.33471	0
Rm292657t1	0	0	0	0	0	0	0	0	0	0	0	0	0	0	0	0	0	0	0	0
Rm21531d4488477t5	0	0	0	0	0	1	0	1	2	3	0	0	0	1	0	0	0	1	1	1
Rm8540d7034082t6	5	0	2	0	6	6	3	17	6	0	0	3	1	1	0	1	3	6	4	0
Rm115390d3536889t2	2	0	0	0	0	0	0	1	5	1	0	0	1	0	0	1	0	1	0	1
Rm214899d3921738t1	0	1	0	0	0	0	0	0	2	0	3	1	0	1	0	0	0	0	2	2
Rm245645d5101576t1	0	0	0	0	0	0	0	0	0	0	0	0	0	0	0	0	0	0	0	0
Rm65514d6604506t5	1	0	0	1	0	2	4	4	3.27101	1	1	1	3	2	0	0	1	1	1	0
Rm38001d3763356t1	0	1	0	0	0	0	0	0	0	0	0	0	0	0	0	0	0	1	0	0
Rm131934t2	0	0	0	0	0	0	0	0	0	0	0	0	0	0	0	0	0	0	0	0
Rm212635d5460614t1	0	0	0	0	0	0	0	0	0	0	0	0	0	0	0	0	0	0	0	0
Rm19678t2	40	144	130	126	132	133	119	181	278	227	69	49	45	35	13	116	49	57	88	30
Rm143141t6	208.13	553.37	267.667	434.916	148.809	186.967	298.535	134.191	67.6424	314.237	298.279	476.046	439.75	239.072	900.599	273.859	268.114	211.855	141.904	206.141
Rm3233d5558106t1	1	0	1	0	0	2	0	0	1	1	0	0	0	0	0	1	0	2	0	0
Rm7777d369474t2	107	146	244	194	258	217	139	186	243	252	117	136	109	110	88	133	111	125	178	93
Rm9699t9	0	0	0	1.9503	0	0	0	0	0	0	0	0	0	0	0	0	0	0	0	0
Rm99882d3523454t1	0	0	0	0	0	0	0	0	0	0	0	0	0	0	0	0	0	0	0	0
Rm105510d8931628t1	4	6	10	1	4	13	2	1	1	5	8	0	8	9	13	9.00065	0	10	0	7.00031
Rm11417d9490496t1	14	5	5	10	7	4	10	8	5	9	1	6	2	7	2	3	1	1	4	8
Rm125546d5027141t1	0	0	0	0	0	0	0	0	0	0	0	0	0	0	0	0	0	0	0	0
Rm2567d6501784t2	30	11	22	27	21	20	22	32	14	16	10	24	11	26	7	11	16	21	28	14
Rm248141d5103221t1	0	0	0	0	0	0	0	0	0	0	0	0	0	0	0	0	0	0	2	0
Rm7781d6516496t1	521	612	527	582	500	379	357	584	974	940	387	474	509	462	161	334	350	561	437	265
Rm18919d7082530t1	0	0	0	0	0	0	0	0	0	0	0	0	0	0	0	0	0	0	0	0
Rm12326d6740730t2	39	80	34	142	93	37	59	78	306	130	51	46	40	39	22	30	23	65	42	32
Rm30193t11	258	376	430	949	464	382	775	607	1704	1091	299.995	289	393	346	130	713	261	251	280	258
Rm1896d1398356t1	2	0	0	1	0	0	2	1	0	1	8	2	1	1	4	0	1	7	2	4
Rm108940d1051048t1	2	1	0	0	1	0	0	0	1	1	0	0	0	0	0	0	0	1	2	1
Rm100d9580030t1	691	448	327	600	633	360	608	559	1438	872	430	696.922	1036	630	289	734	470	770	435.979	344.949
Rm15988d4064999t1	0	0	0	0	0	0	0	0	0	0	0	0	0	0	0	0	0	0	0	0
Rm14838t12	5.30466	16.4676	4.12676	10.0101	37.6337	28.5683	20.6665	30.2956	4.16117	11.421	0	39.5697	4.51862	4.2569	11.8026	24.9265	35.404	4.32495	6.85402	0
Rm33429d5301096t1	39.5703	12	31.213	20.1061	17	31.1011	22	26	21.1184	35	34	22.2274	13	54.135	5	10	14	30.076	32	11
Rm18693d2602894t4	33	25	32	36	30	15	33	54	74	58	13	28.071	26	27	20	17	15	27	34	19
Rm5877d3617710t2	1	0	0	0	0.859679	0	2	0	0	0	0.502626	0	0	0	1	0	0	1	0	1
Rm12343d1420177t1	2	0	0	0	0	0	0	1	0	1	0	1	2	0	0	1	0	0	2	0
Rm12581t27	4	10	11	29	16	16	25	25	31	12	14	17	9	0	2	12	14	6	10	6
Rm164123d3905505t1	0	1	0	0	0	0	0	0	1	0	0	0	0	0	0	0	0	0	0	0
Rm12728d8579086t1	12	20	18	23	15	13	16	17	47	25	11	14	16	9	18	19	11	19	15	9
Rm243234d5483404t1	0	0	0	0	0	0	0	0	0	0	0	0	0	0	0	0	0	0	0	0
Rm67429t9	0	0	0	0	0	0	0	0	0	0	0	0	0	0	0	0	0	0	0	0
Rm85675d3508622t1	0	0	0	0	0	0	0	0	1	0	0	0	0	0	0	0	0	0	0	0
Rm1463d1078211t7	5.5959	5	5	7	10	5	7	8	16	13.2712	2	5	4.31363	3	2	5.42583	2	3	5	3.61685
Rm311124t6	0	36	30	19	10	26	6	51	13	12	2	1	0	0	9	0	1	0	0	1
Rm37790d9069208t1	3	0	0	1	0	0	2	0.403822	0	1.79164	0	0.86791	0	1	0	0	0	0	4	2
Rm7541t23	3.34089	11.3022	20.3288	19.2658	4.29469	11.4189	16.8877	27.3129	35.4219	11.0135	1.19755	8.05394	3.4406	6.21028	1.75371	5.53376	2.90577	12.7897	11.3133	11.5879
Rm120795d1058670t1	1510	2397	1110	778	491	558	616	2045	1234	3224	530	2617	3852	1495	1218	400	1044	2446	964	949
Rm176998d6141387t1	9	7	8	13.5795	13	14	13	8.1009	36	14	5	13	9	9	4	11	4	10	8	2
Rm158326d4274797t1	1	0	0	0	0	0	0	0	0	0	0	0	1	0	0	1	0	0	0	1
Rm100453t2	0	0	0	0	0	0	1	0	0	0	0	1	0	0	0	0	1	0	0	0
Rm85250d3845703t1	0	1	0	0	1	2	0	0	1	1	1	1	1	0	0	1	0	0	0	0
Rm109837t1	1	0	2	3	0	3	6	6	1	1	0	0	1	0	2	3	1	1	1	0
Rm39466d1316191t1	4	8.93441	13.0081	8.58194	10	7.33656	9.83044	15.1159	14.3265	12.7217	16.295	15.5608	8.73339	10.5912	9.69133	8.42113	7.43848	19.2953	15	4.79055
Rm223856d6179616t1	33	12	34	25	12	29	49	24	47	25	25	58	16	24	8	44	15	15	28	16
Rm27144t3	0	0	0	0	0	0	0	0	0	0	0	0	0	0	0	0	0	0	0	0
Rm75543d1027028t1	1	18	7	15	6	6	4	12	33	16	3	9	3	2	7	5	0	4	1	8.57448
Rm85898t1	1	6	8	14	7	13	9	3	3	8	7	17	5	1	4	1	5	3	2	1
Rm1017d5898182t1	84	298	210	438	404	132	230	340	914	607	93	114	104	156	41	174	82	140	143	99
Rm73953d3493471t2	0	0	0	0	0	0	1	0	0	0	0	0	0	0	0	0	0	0	0	0
Rm32236d3399494t3	1	1	2	4	4	4	3	4	6	4	2	0	2	1	5	1	0	1	2	2
Rm139154t2	0	0	0	0	0	0	0	0	0	0	0	0	0	0	0	0	0	0	0	0
Rm123238d7923792t1	0	0	0	0	0	0	0	0	0	0	0	0	0	0	0	0	0	0	0	0
Rm39259d3766883t1	1	0	1	0	0	3	2	2	4	1	3	0	4	2	1	0	1	1	8	3
Rm24609d9047613t3	43.3851	46.0887	35.0327	83.8507	69.4653	37.5835	119.521	179.091	319.174	121.992	46.7367	63.6938	36.4318	51.6396	12.2399	48.4863	40.2069	83.6072	59.4184	66.7286
Rm98088d1043823t1	0	0	0	0	0	0	0	0	0	0	0	0	0	0	0	0	0	0	0	0
Rm203783d6475914t1	0	0	0	0	0	0	0	0	0	0	0	0	0	0	0	0	0	0	0	0
Rm19540d3695160t1	0	0	0	0	1	3	2	1	1	0	0	2	0	0	0	0	1	0	0	1
Rm89769d1364488t2	0	2	1	0	0	0	1	0	1	1	0	0	1	1	2	0	0	1	1	1
Rm14056d6273636t9	112.167	174.387	173.274	206.846	136.917	165.532	152.75	166.272	195.946	224.609	141.018	173.58	137.396	148.159	119.762	146.758	139.539	161.798	172.142	119.11
Rm196t19	0	0	0	0	0	0	0	0	0	0	0	0	0	0	0	0	0	0	0	0
Rm17779d6283749t2	189	435	228	353	251	198	297	485	420	370	206	229	370	238	290	410	191	433	352	364
Rm56d7350888t9	5	6	27	25	7	19	26	36	19	7	7	17	7	9	3	24	3	13	16	3
Rm40559t5	70.8329	207.964	104.094	56.5401	237.661	88.9583	166.24	157.25	63.3751	157.853	13.4257	71.2807	57.3997	180.043	80.5732	148.228	2	43.6438	38.449	40.2458
Rm171354d3570201t2	0	0	0	0	0	0	0	0	0	0	0	0	0	0	0	0	0	0	0	0
Rm285705t2	0	0	0	0	0	0	0	0	0	0	0	0	0	1	0	0	0	0	0	2
Rm102578d3525877t3	0	0	0	0	0	0	0	0	0	0	0	0	0	0	0	0	0	0	0	0
Rm82068d3842081t2	3	1	2	4	1	1	1	1	1	8	0	1	0	0	0	1	1	3	2	0
Rm58014t1	0	0	1	0	0	0	0	0	0	1	0	2	1	1	1	0	0	0	1	0
Rm51387d7176598t1	0	0	0	0	0	0	0	0	0	0	0	0	0	0	0	0	0	0	0	0
Rm18019d2003780t3	0	1.74953	1.31523	0	0	0	0	0	0	0	0	0	0	0	0	0	0	0	0	0
Rm101610d5009252t1	1579	1240	2104	2171.83	1265.87	1587	1164.15	3860.75	1279.78	1366	1090.58	2077	2814	3301	1252	1515.7	2104.32	3047.89	2430.83	1285
Rm68211t4	0	0	0	0	0	0	0	0	0	0	0	0	0	0	0	0	0	0	0	0
Rm84031d1033667t1	22.4245	1	30.0612	4	4	11.7757	4.75802	20.2643	1	3	13.1674	21	11.3318	21.3443	4.02525	3	3.0749	21.5943	10.5785	8.87055
Rm287710t8	0	0	0	0	0	0	0	0	0	0	2	1	0	0	0	0	0	0	0	0
Rm31992t1	0	0	0	0	0	0	0	0	0	0	0	0	0	0	0	0	0	0	0	0
Rm9903d36752t1	1	2	1	2	0	0	2	2	0	2	0	2	2	1	0	3	0	1	3	0
Rm232345t1	0	0	0	0	0	0	0	0	0	0	0	0	0	0	0	0	0	0	0	0
Rm4109t9	0	1	0	0	0	0	1	0	0	0	0	1	1	0	1	0	0	0	0	0
Rm17557t1	12	7	15	7	12	2	6	8	30	7	1	9	11	5	1	4	2	21	4	7
Rm336267t2	0	0	0	0	0	0	1	0	0	0	0	0	0	0	0	0	0	0	0	0
Rm17319d6538464t1	1	1	1	1	0	3	2	2	1	6	0	0	0	0	0	0	0	0	1	0
Rm195725t3	0	0	0	0	0	0	0	0	0	0	0	0	0	0	0	0	0	0	0	0
Rm100884t9	0	0	0	0	0	0	0	0	0	0	0	0	0	0	0	0	0	0	0	0
Rm32433t8	0	1.00125	1	0	0	0	0	0	0	1.49608	0	1.26231	0	1	0	1	0	0	0	0
Rm10652d7410481t1	0	0	0	0	0	0	0	0	0	0	0	0	0	0	0	0	0	0	0	0
Rm354405t1	0	0	0	0	0	0	0	0	0	0	0	0	0	0	0	0	0	0	0	0
Rm115025d5396063t2	0	0	0	0	0	0	0	1	0	0	0	0	0	0	0	0	0	0	0	0
Rm38077d6014455t4	0	0	0	0	0	0	0	0	0	0	0	0	0	0	0	0	0	0	0	0
Rm3419d8542212t3	41.5145	86.1653	57.7539	122.082	120.583	74.2223	62.2014	90.8785	393.555	161.377	33.3691	49.4726	44.8142	53.9458	24.5407	90.7241	43.5726	72.497	70.9104	33.3035
Rm13558d6742773t1	2	1	3	0	0	1	0	0	1	0	1	0	1	0	0	0	0	0	0	0
Rm82917d487915t1	0	1	0	1	0	1	1	1	0	1	0	0	0	0	0	0	0	1	0	0
Rm121690t4	0	0	0	1	1	0	0	2	2	2	0	2	2	0	0	0	0	2	0	0
Rm7864d6516714t6	7.62052	7.13909	12.7972	6.86291	9.95756	11.9454	4.48526	39.1026	17.8584	11.418	1.90227	8.38685	5.76614	15.7448	0	3.54782	2.93014	26.7601	21.8122	8
Rm263960t2	0	0	0	0	0	0	0	0	0	0	0	0	0	0	0	0	0	0	0	0
Rm52386t5	0	0	0	0	0	0	0	0	0	0	0	0	0	0	0	0	0	0	0	0
Rm11108d6264936t1	389	3314	2342	12204	4847	5578	6065	2571	33905	13992	993	432	925	713	154	3068	506	841	2147	404
Rm76740d1625271t1	0	1.30888	0	0	0	0	1.03822e-07	0.590887	0	0	0	0.000137242	1.48478	4.36417e-07	0	0	0.505567	0.291849	2.35141	0
Rm13631d7756427t9	123.678	108.3	72	124.147	102.13	47	83	247.296	189.227	124	86	143.507	209	125	109	92.1828	112.465	138	175.323	105.331
Rm66087d4197048t3	0	0	0	0	0	0	0	0	0	0	0	0	0	0	0	0	0	0	0	0
Rm379254t1	0	0	0	0	0	0	0	0	0	1	0	0	0	1	1	0	0	0	0	0
Rm31684d4915886t1	0	2	1	0	0	1	0	1	2	1	1	1	0	0	0	0	0	2	1	1
Rm117445d7256334t1	0	0	0	0	0	0	0	0	0	0	0	0	0	0	0	0	0	0	0	0
Rm5443t3	325	573	362	447	440	172	291	658	1121	539	184	345	454	297	248	247	221	358	433	203
Rm35895d3757228t5	8	13	16	12	9	3	38	36	5	20	6.01861	3	8	14	3	2	13	25	33	21
Rm178613t3	1	0	0	0	0	0	1	1	3	0	0	1	0	0	1	2	0	0	0	0
Rm34952d1680592t1	4.78099	2.80187	4.86809	0	1.89243	1.37398	3.37986	9.25062	5.00431	0	3.14704	3	3.44074	3.96636	0.402589	6.39523	0	0.0186866	1.21373	2
Rm359767t4	0	0	0	0	0	0	0	0	0	1	0	0	0	0	0	0	0	0	0	0
Rm95387d1517214t1	0	0	0	0	0	1.13812	2	7	2.1744	1	0	2	6	0	0	3	0	0	5	1
Rm218296d5465233t3	0	0	0	0	0	1	0	0	0	1	0	0	0	0	0	0	0	0	0	0
Rm26733d3726103t5	102	343	222	470	269	149	192	798	639	268	217	122.608	127	309	201	133	192	372	599	268
Rm13279d9211586t9	0	36.0885	1.06681	3.73017	22.8548	15.71	6.69616	8.94512	17.4057	6.33877	0	27.7514	8.75519	2.41371	14.0962	7.95316	10.203	12.2266	6.77067	4.28604
Rm74320d1720570t1	6	7	9	13	8	4	20	19	16	20	3	8	1	14	2	9	3	10	19	4
Rm156678d5046715t7	1	5.14126	3	2	3	2	5	4	3.03129	4	2	3	6	5	2	2	6	4	3	2
Rm156167d3563777t1	0	0	0	0	0	0	0	0	0	0	0	0	0	0	0	0	0	0	0	0
Rm2199t1	0	0	0	0	0	0	0	1	0	0	0	1	1	0	0	1	0	0	0	1
Rm149871t6	0	0	0	0	0	0	0	0	0	0	0	0	0	0	0	0	0	0	0	0
Rm92778d4227129t1	0	0	1	1	0	0	0	0	1	0	0	0	0	0	0	0	0	0	0	1
Rm3387d1646639t2	1	1	0	0	0	0	1	0	0	5	1	0	2	1	0	2	0	0	0	0
Rm100726d3524185t2	0	1	2	2	1	1	2	3	0	0	1	1	1	2	0	0	1	3	0	0
Rm34292d4922251t3	0	1	0	0	0	0	0	0	1.0331	0	0	0	0	0	0	0	0	0	0	0
Rm157858d5424688t2	0	0	0	0	0	1	0	0	0.806155	0	0	0	0	0	0	0	0	0	0	0
Rm9913d5220624t1	0	1	1	0.0280622	0	0	0	0	0	0	0	0	1	1	0	0	0	1	1	0
Rm86516d1035548t1	1	0	2	2	2	0	0	1	2	4	2	0	2	1	1	0	0	0	6	1
Rm5498d4003893t8	161	314	614	616	445	196	249	672	653	859	424	210	389	241	117	272	123	415	676	146
Rm49433d7852054t9	0	4	5	8	1	0	2	1	0	1	0	2	4	30.1772	3	2	3	3	89	1
Rm10445d9012142t1	6402	13014	10786	9563	9693	8025	11323	20832	18713	12346	9330	11203	12838	11525	18253	12774	8261	11231	19396	15047
Rm241537d5482298t1	0	2	0	5	0	0	3	0	1	0	7	2	1	0	2	0	3	1	3	2
Rm157835d7629471t2	0	0	0	0	0	0	0	0	0	0	0	0	0	0	0	0	0	0	0	0
Rm51718d5694772t4	6	0	2	0	4	0	7	7	5	4	0	2	1	11	7	6	5	4	7	0
Rm9591d3294311t2	0	0	0	0	0	1	1	0	3	0	1	3	0	1	2	0	0	0	1	2
Rm292989d4734042t1	0	0	0	0	0	0	0	0	0	0	0	0	0	0	0	0	0	0	0	0
Rm14591d2168191t1	2	0	3	3	0	2	1	1	8	2	0	2	4	2	0	2	0	1	0	0
Rm2345t11	19	5	10	14	13	15	24	31	19	21	9	15	9	24	3	16	16	23	32	9
Rm13558d578416t2	43.8568	102.225	83.0614	120.276	24.4068	87.2838	69.011	54.8924	203.768	123.297	84.815	69.9731	48.0074	108.838	68.8485	77.3528	67.015	45.2981	18.5505	137.542
Rm15700d1425973t2	22	5	35	18	13	27	28	15	11	36	20	34	32	13	5	15	18	34	12	21
Rm52970d1006181t1	8.32946	7.66879	16.1739	12.374	4.48179	6.1709	6.36811	13.1754	10.4328	5.71727	4.35445	3.90681	6.90448	8.71048	2.52181	3.56313	5.67066	6.84385	8.45949	1.04445
Rm22124d9380401t1	549	83	209	112	112	128	103	183	211	188	78	233	306	203	53	97	140	286	143	66
Rm20764t10	2.02283	5.19765	3.56303	3.57126	0	1.16204	8	5.60699	3.31235	1	1.47204	4	1.44817	2.75113	0	3.48271	4	2	10.0445	8
Rm1198d5171699t1	184	193	276	190	239	256	317	373	412	565	101	251	197	285	77	192	97	267	269	141
Rm216386t1	0	6	1	3	0	4	2	11	3	4	3	1	1	1	4.6831	0	5	2	7	4
Rm5858d5922433t3	11	12	13	12	15	10	20	22	20	21	6	13	12	21	1	11	10	7	17	11
Rm64797d660853t1	1	2	2	2	0	0	3	2	1	1	0	0	0	0	0	2	0	1	0	1
Rm67724d3823264t6	0	0	0	0	0	0	0	0	0	0	0	0	0	0	0	0	0	0	0	0
Rm63220d3816524t1	0	0	1	0	0	0	0	0	0	0	0	1	2	1	0	0	1	4	1	1
Rm27919t6	11	20	43	41	31	53	49	44	74	36	30	60	33	12	3	43	11	18	29	28
Rm11080d2455615t7	13.5137	41.3069	15.5173	7.3927	65.9227	11.6721	37.9442	48.5054	19.2277	46.2757	2.24057	48.7123	7.14972	7.21532	4.45427	15.5972	32.1059	12.2141	17.6213	8.40808
Rm177281d6455357t1	0	0	0	0	0	0	0	0	0	0	0	0	0	0	0	0	0	0	0	0
Rm1000d6227280t1	35.2841	36.931	49.8523	37.8168	31.2654	16.2278	31.1182	95.7189	245.057	84.1158	45.9413	32.5679	9.57397	69.7513	2	22.424	30.4713	60.0601	34.5217	8.74785
Rm75855d1624388t1	0	0	0	0	0	0	0	0	0	0	0	0	0	1	0	1	1	0	0	0
Rm52658d4956839t1	1	0	0	0	0	0	0	0	0	0	0	0	0	2	0	0	0	0	0	0
Rm11801d6267133t6	0	0	0	0	0	0	0	0	0	0	0	0	0	0	0	0	0	0	0	0
Rm167361d4665654t1	1	1.43449	0	0	0	0	1	2.32765	1	0	1.22992	0	1	0	1	0	0	0	0	5
Rm396d3578432t10	0	0	0	0	0	0	0	0	0	0	0	0	0	0	0	0	0	0	0	0
Rm102496d3862890t3	0	1	1	0	0	1	3	0	1	1	4	0	2	0	0	1	1	0	1	2
Rm28708d5289638t7	20	28	35	20	27	19	41	29	137	59	26	22	18	15	6	28	13	23	49	20
Rm229989t1	0	0	1	0	0	0	0	0	0	0	0	0	0	0	0	0	0	0	0	0
Rm7761t2	19	16	18	32	28	31	35	9	14	37	14	23	36	23	12	34	21	16	10	13
Rm104110t2	0	0	0	0	0	0	0	0	0	0	0	0	0	0	0	0	0	0	0	0
Rm126575d3881919t1	0	0	0	0	0	2	2	1	1	2	0	2	0	0	0	0	0	0	1	0
Rm40334d4151060t2	0	0	0	0	0	0	1	0	0	0	0	0	0	0	0	0	1	0	0	0
Rm14125d6531714t1	0	1	2.04756	0	0	1	0	1.01679	0	0	1	0	0	0	0	1	1	0	0	1
Rm26947d3726905t2	0	0	0	1	0	0	0	0	0	0	0	1	0	0	0	0	0	1	0	0
Rm96138d8699153t5	5	2	4	2	6	1	1	0	0	1	2	2	0	1	0	5	5	4	5	3
Rm65608t3	0	0	0	0	0	0	0	0	0	1.11376	0	0	0	0	0	0	0	0	0	0
Rm18286d8596347t2	1	0	0	0	0	0	0	0	2	0	0	0	0	0	0	1	1	0	1	0
Rm7086d4815749t1	0	0	0	0	0	0	0	0	0	0	0	0	0	0	0	0	0	0	0	0
Rm97728t5	0	0	0	0	0	0	0	0	0	1.1145	0	0	0	0	0	0	0	0	0	0
Rm57718d1479082t1	2	0	0	0	0	0	2.51112	3.33061	3	1	1	5	2.68619	0	4	2.17523	5	0	1	1
Rm63800d7198593t2	3	2	4	3	1	4	6	5	0	4	1	3	6	4	1	3	1	2	1	0
Rm183336d6147592t1	0	1	2	1	1	0	3	0	3	1	1	0	2	1	3	9	8	4	0	3
Rm55756d6593601t2	1	0	4	4	0	2	3	4	6	6	0	0	1	3	0	2	0	0	0	1
Rm11678t1	66	19	17	15	14	7	14	32	9	19	16	37	134	19	31	23	36	32	22	24
Rm13510d1554579t1	404	464	342	599	602	297	392	799	1531	714	345	432	399	470	217	604	369	550	426	328
Rm40502d5677795t1	0	0	2	0	0	0	1	1	1	0	1	0	0	0	0	0	0	0	0	0
Rm30165d8378205t9	6.89709	4.02949	3	2	43.5355	29.7345	28.4317	40.4537	35.2566	6.15973	1.36302	14.5457	1.75155	0	8.56313	20.0307	28.7329	4.67663	8.19155	6.57209
Rm15978t3	69	39	28	20	28	23	24	48	40	23	24	111	115	47	21	43	40	45	39	28
Rm195934d4679805t1	3	0	9	3	5	3.56968	7	6	5	0	1	3	0	11	3	4	9	6	1.39194	2
Rm15397t8	0	0	0	0	0	1.34322	0	0	0	0	0	0	0	0	0	0	0	0	2	0
Rm22275d4093756t6	271	160	224	72	103	91	92	175	117	170	144	365	553	205	143	109	197	249	221	112
Rm65703d9283577t3	0	1	0	0	0	0	0	0	0	0	0	1	0	0	0	0	0	0	0	0
Rm13917t12	5.31297	5.35368	4.01403	0	2.66897	2.66996	2.61769	3.96506	5.31545	1.33942	6.61737	1.29561	2.7129	2.60526	0	1.33841	0	1.2957	5.45477	1.34601
Rm1517t2	287	170	199	281	304	173	320	340	695	836	194	398	453	342	180	382	198	377	144	173
Rm148777d8237051t1	0	0	0	0	0	0	0	0	0	0	0	0	0	0	0	0	0	0	0	0
Rm157371t4	0	0	0	0	0	0	0	0	0	0	0	0	0	0	0	0	0	0	0	0
Rm73202d3830924t1	0	2	0	1	2	0	0	1	0	0	1	0	0	1	0	0	0	1	0	2
Rm13834d1422809t1	17	22	18	7	11	10	10	18	12	16	6	12	10	5	9	16	12	15	10	13
Rm192d6494542t3	0	0	0	0	0	0	0	0	0	0	0	0	0	1	0	0	0	0	0	0
Rm135526d3551427t1	0	2	2	0	0	1	0	2	2	1	1	0	0	1	0	0	0	1	0	0
Rm1612d4379687t5	0	0	0	0	0	0	0	0	0	0	0	0	0	0	0	0	0	0	0	0
Rm115730d6095521t2	0	1	0	0	4	15	0	2	11	22	0	5	5	0	0	0	0	0	1	0
Rm52694d2978239t1	0	0	1.60317	0	0	0	0.122393	3.87177	8.72217	2.62743	0	1	0	3.73608	0	0.253438	2.86488	0	1.42863	1
Rm15565d1660214t1	53	40	85	55	75	43	54	73	97	139	34	40	96	77	20	55	37	49	36	27
Rm80752d8178899t1	0	0	0	0	0	0	0	0	0	0	0	0	0	0	0	0	0	0	0	0
Rm201991t10	1	14	6	12	1	1	2	4	6	6	7	5	5	3	15	6	1	9	5	7
Rm2423t1	1	0	1	2	0	1	2	3	1	0	1	1	4	3	0	2	1	1	3	1
Rm11966t12	71	239.018	127.76	321.483	329.24	192.573	242.63	278	785.57	392.183	130.708	104.796	166.68	133.692	118	205.22	93.8022	83.5783	130.914	126.743
Rm167555d7635237t1	0	0	0	0	0	0	0	0	0	0	0	0	0	0	0	0	0	0	0	0
Rm215284d5077520t1	0	0	0	0	0	0	0	0	0	0	0	0	0	0	0	0	0	0	0	0
Rm19748t4	1	2	4	1	2	7	7	5	6	3	1	3	0	1	1	2	2	5	3	2
Rm50413d1171580t1	0	0	1	1	0	1	0	1	0	0	0	0	0	0	0	1	0	1	3	0
Rm80541d1905576t1	1	0	0	3	1	0	1	3	6	1	0	4	2	0	0	0	0	3	3	1
Rm87771d1205068t1	0	3	2	7	4	4	7	4	3	12	2	2	3	2	3	4	0	4	2	2
Rm44791d1465046t1	22	191	83	70	62	29	25	71	250	85	23	41	45	31	25	39	30	47	34	23
Rm9796d5590630t1	0	0	5	3	1	2	2	2	2	3	3	2	0	9	1	3	0	17	20	2
Rm79020d854628t1	2	1	4	1	1	0	4	0	0	0	2	0	5	6	1	1	2	4	17	0
Rm82323d7891231t4	0	1	1	0	0	0	0	0	1	0	0	1	0	1.02086	0	0	0	0	0	1.03227
Rm43358d6022831t1	0	0	0	0	0	0	0.617885	0	0	0	0	0	0	0	0	0	0	0	0	0
Rm7851d1764004t3	0	0	0	0	0	0	0	1	1	0	3	0	0	0	0	0	0	0	0	0
Rm27519d7114207t3	264.435	1239.62	518.098	678.766	583.7	248.359	711.828	666.968	1286.66	791.418	510.651	510.17	929.534	405.473	782.445	439.435	332.603	433.104	721.067	690.428
Rm245581d4312841t1	0	1	0	0	1	0	0	0	0	0	1	0	1	0	2	0	0	0	0	0
Rm194064d5445275t1	0	0	0	0	0	0	0	0	1	0	0	0	0	0	0	0	0	0	0	0
Rm177621t3	0	1	0	2	0	0	0	0	1	0	0	0	0	0	0	0	0	0	355.573	0
Rm53597d8882642t1	1	0	3	3	2.10589	0	1	1	8	0	0	1	0	0	1	0	0	0	0	0
Rm187656t1	0	0	0	0	0	0	0	0	0	0	0	0	0	0	0	0	0	0	1	0
Rm24298d2345984t1	19	80	75	76	89	51	88	49	169	122	36	24	18	28	18	56	16	30	34	9
Rm21309d66518t1	0	0	0	0	0	0	0	0	0	0	0	0	0	0	0	0	0	0	0	0
Rm86587d490384t2	0	0	0	1	0	2.30736	1	0	1	0	5	1.2373	1.21938	1.36974	1	2	2.20496	0	1.45468	0
Rm25856t4	3	0	0	2	0	0	1	2	1	1	3	0	5	2	0	0	2	3	5.22905	0
Rm38140d1314526t1	18	8.61527	17.3532	18.2711	6	19.9646	22.9905	24.0803	24.4438	16	10.2439	24.113	14.805	22.806	10.6958	20.002	9.99789	20.4775	16.4884	7.79329
Rm17605d1799821t3	0	0	0	0	0	2	0	0	0	0	0	0	0	2	0	0	0	0	0	0
Rm16340d4863191t1	70.2288	61	58.0855	71.0737	188	65	61.1285	90	99.1019	49.0751	42	73.1244	36	59.176	22	48	102	74.1127	66	23.0483
Rm155188d6435931t1	0	0	0	0	0	0	0	0	0	0	0	0	0	0	0	0	0	0	0	0
Rm79020d5365569t1	0	0	0	0	0	0	0	1	0	0	1	0	0	0	0	0	0	0	2	0
Rm67518d3822960t2	0	0	0	2	0	2	0	0	0	0	0	1	0	0	0	0	1	0	6	0
Rm56270d3804638t2	0	0	0	0	0	0	0	0	0	0	0	0	0	0	0	0	0	0	0	0
Rm9778d6521584t1	0	0	0	0	1	0	0	0	1.2494	0	0	0	0	0	0	0	0	0	0	0
Rm240288d4705203t1	0	0	0	0	0	0	0	0	0	0	0	0	0	0	0	0	0	1	0	0
Rm43241d4940770t6	1	0	0	1	0	1	1	0	1	2	0	0	2	0	5	0	0	0	1	2
Rm284619d4730216t1	0	0	0	0	0	0	0	0	0	1	0	0	0	0	0	0	0	0	0	0
Rm1385d6719304t2	268.825	71.2002	271.999	123.667	81.5383	232.581	114.625	73.4118	25.3636	87.5	56.7105	217.412	145.797	212.949	69	30.4211	48.8281	12.9375	30	26.3636
Rm55242d4180826t1	0	0	1	0	0	0	0	0	0	0	0	0	0	0	0	0	0	0	0	0
Rm78893d672453t1	16	12	4	5	5	2	10	6	7	16	4	6	8	7	3	7	8	12	7	7
Rm140014d4649418t2	0	0	0	0	0	0	0	0	0	0	0	0	0	0	0	0	0	0	0	0
Rm117088d1386309t1	3	8	8	6	2	7	3	5	9.41726	7.39912	8	7.25278	5.36061	5	5	3	2	1.10551	3	4
Rm58018d4964321t2	0	0	0	2	0	0	6.1414	0	0	9	0	1	0	2	0	0	0	0	2.64973	1
Rm25550d6905691t1	0	0	0	0	0	0	0	0	0	0	0	0	0	0	0	0	0	0	122.533	0
Rm27532t10	0	0	0	0	0.999999	0	5.4499e-05	0	0	0	0	0	0	0	0	0	0.00461588	0	0	0
Rm213735d6482952t1	0	0	0	0	0	0	0	0	0	0	0	0	0	0	0	0	0	0	0	0
Rm11808d42564t1	0	0	0	0	0	0	0	0	0	0	0	0	0	0	0	0	0	0	0	0
Rm155294d6123697t1	0	1	0	0	0	0	0	0	0	0	0	0	0	0	0	0	0	0	0	0
Rm112683d877176t1	0	1	1	0	3	0	0	0	0	0	0	1	2	0	1	0	3	2	1	0
Rm118267t3	0	0	0	0	0	0	0	0	0	0	0	0	0	0	0	0	0	0	0	0
Rm31588d6912436t1	50	91	52	159	126	56	115	67	275	159	73	47	64	50	51	78	47	75	56	62
Rm24581t7	3	3	3	4	2	1	0	8	1	3	4	1	3	4	2	2	0	1	0	1
Rm14284d5241084t10	0	0	0	0	0	0	0	0	0	0	0	0	0	0	0	0	0	0	0	0
Rm59997t4	10	45	21.9274	31	34	9	29.9541	50	34	56	70	23	57	20	15	19	12	45.9822	11	14
Rm2088d5903772t2	0	1	0	1	0	3	0	2	0	2	0	1	0	0	0	0	0	1	0	0
Rm202304d4295002t1	0	0	0	0	0	0	0	0	0	0	0	0	0	0	0	0	0	0	0	0
Rm16061d9028224t1	0	0	0	0	0	0	0	0	0	0	0	0	0	0	0	0	0	0	4	0.104029
Rm484t1	260	18	107	167	71	197	294	168	143	272	92	191	105	279	7	81	32	345	57	38
Rm70540d6055925t2	0	0	0	0	0	0	0	0	0	0	0	0	0	0	0	0	0	0	0	0
Rm15860d3329733t1	162	43	212	81	67	134	167	419	262	170	75	149	29	77	4	118	52	135	291	91
Rm67550d6606754t1	0	0	0	0	0	0	0	0	0	0	0	0	0	0	0	0	0	0	1	0
Rm1264t26	2.11978	3.46006	6.04812	6.40867	0	1.7615	0	3.12618	3.37133	0	0	1.78767	1.90416	5.25732	0	2.00585	0	10.6587	0	1.56764
Rm3276t30	0	0	2.95362	0	0	0	0	0	0	0	1.68848	1.19198e-06	1.8039	0	0	0	1.14402	0	8.25391e-06	0
Rm160211d5787313t1	0	0	0	0	1	0	0	0	0	0	0	0	0	0	0	0	0	0	0	0
Rm14163d8812827t7	1105.99	7940	3950	6812	4741	2060.99	4505	3816	14848	7787	933.996	1947.98	1210.97	3061	1970.99	2428	637.859	1678.96	1969.97	1151
Rm235697d4701921t1	0	0	0	0	0	0	0	0	0	0	0	0	0	0	0	0	0	0	0	0
Rm162911d6443028t1	0	0	0	0	0	0	0	0	0	0	0	0	0	0	0	0	0	0	0	0
Rm53430d831706t1	0	1.23105	2.10182	0.367898	0	0	0	3.17718	4.33019	2.10601	6.87103	0	2.02911	3.51433	3.76157	0	1	1.18627	1.08731	1
Rm37972d1852055t4	0.669925	0	0	0	0	0	0	0	0	0	0	0	0	0	0	0	0	0	0	0
Rm29371d3735684t1	0	0	1	1	0	0	0	0	1	1	0	0	0	0	0	0	0	0	0	0
Rm10031d1415909t2	739	345	463	457	633	491	459	440	487	700	309	678	675	556	350	717	443	712	294	357
Rm119717d5759704t3	0	0	1	0	0	0	0	0	0	0	0	0	0	0	0	0	0	0	24	0
Rm165299t4	0	2	1	1	0	8	3	7	0	5	0	0	0	0	2	0	1	0	0	0
Rm215939t2	0	0	0	0	0	0	0	0	0	0	0	0	0	0	0	0	0	0	0	0
Rm25926d5647148t3	29	83	81	118	163	33	77	78	147	133	39	56	91	54	50	84	45	67	52	51
Rm76357d3835130t1	1	1	1	1	1	0	1	0	0	0	1	0	0	2	0	0	0	2	0	0
Rm51526d1874672t2	0	0	0	0	0	0	0	0	0	0	1	0	0	0	0	0	0	0	0	0
Rm33609d8631088t1	0	0	0	0	0	1	0	0	2	1	1	0	1	0	0	0	0	0	0	0
Rm41098d263544t3	4	5	2	2	1	2	6	3	7	1	1	1	2	2	1	6	3	6	4	2
Rm12284d8807006t2	10.7108	0	0	0	0	1.2955	6.00022	1.13847	2.19386	1.26552	0	3.80164	0	4.97387	0	10.2315	7.29811	5.06025	65.7265	3.30709
Rm16238d213822t3	1	12	5	2	6	0	4	3	9	8	6	1	7	4	1	11	3	2	4	2
Rm47288d3786701t1	0	0	0	0	0	0	0	0	0	0	0	0	0	0	0	0	0	0	0	0
Rm31321d432793t2	1	1	3	2	2	3	6	8	4	1	2	1	1	1	2	4	2	3	7	1
Rm121741d8478106t1	0	0	0	0	0	0	0	1	0	0	0	0	0	0	0	0	0	0	0	0
Rm79851d1726213t1	0	0	0	0	0	0	0	0	0	0	0	0	0	0	0	0	0	0	1	0
Rm45986d1466390t1	14	12	37	21	8	34.4046	35	60	25	18.3691	28.3066	17.2374	9.17064	19.5789	6	13	7	6	36	20
Rm220581t1	0	0	0	0	0	0	0	0	0	0	0	0	0	0	0	0	0	1	0	0
Rm661d3580406t3	2	4	6	4	3	1	2	2	18	12	1	5	1	1	0	3	0	4	6	2
Rm135316d3888225t2	0	0	0	0	0	1	0	0	0	0	0	0	0	0	0	0	0	0	0	0
Rm22487d962794t5	51	158	86	116	126	98	100	125	337	159	48	58	70	71	57	105	56	101	84	51
Rm67862t2	0	3	1	1	0	0	2	0	1	6	0	0	2	0	0	0	0	0	0	0
Rm52560d108535t2	0	0	0	0	0	0	0	0	0	0	0	0	0	0	0	0	0	0	0	0
Rm280609t1	0	0	0	0	0	0	0	0	0	0	0	0	0	0	0	0	0	0	0	0
Rm764d901258t4	8	8.9038	15.5352	12	13	8.89956	6.62839	31	20	14	4	5.55646	13	16	1	9	7	15	15	4
Rm71570d6359456t1	17	22.295	36.1519	23	23	31.2578	22	38.3242	56.8259	43.5625	22	31	23	21	22	17.8635	32	33.4166	47	25
Rm23114d415858t4	15.2031	23.7307	11.0891	7	39.8312	24.7317	13.5888	16.2377	8.31309	24.666	3.05082	29.0081	23.4236	28.4532	7.54666	14.285	19.5519	9.26633	6.50659	3.97892
Rm78249t1	0	0	0	1	0	0	0	0	0	0	0	1	0	0	0	0	0	0	1	0
Rm7241d182857t4	50	39	48	50	65	53	102	115	147	137	58	34	44	52	8	37	30	69	56	50
Rm58361t5	0	3	1	0	0	2.39006	6.33181	1	0	0	1.28692	0	4	1	0	2	0	1.1313	1	0
Rm278606d5120965t1	0	0	0	0	0	0	0	0	1	0	0	0	0	0	0	0	0	0	0	0
Rm18069d6539878t1	0	1	0	1	0	0	2	3	3	1	0	0	0	1	2	0	1	1	4	1
Rm10947d4037991t7	14	0	2	0	3	1	3	3	3	1	4	4	2	3	0	2	4	1	8	2
Rm49880d6586759t1	466.631	544.322	450.115	525.197	358.624	368.871	404.481	612.845	595.484	608.55	374.823	590.23	543.634	640.122	465.575	499.875	388.849	803.71	898.016	381.417
Rm27711d2737166t5	2	5	1.08992	0	17.3348	10	5.10406	11.6427	3.0653	5.28838	1	13.1858	1	0	4	5.13338	6	4	2	1
Rm120725t9	4.90601	15.8005	8.19465	21.4947	15.9933	11.1875	12.3582	13.9806	16.6988	17.4581	14.0096	7.22406	8.52966	7.52372	17.4379	13	3.85502	10.1267	9.73082	9.81298
Rm6037d2572295t3	4	5.37435	5.92774	11.3691	4.832	5.1832	10.0415	6.90508	25.9378	9.30097	6	4.82423	5.91627	8.80026	2.14917	5.77566	2.29596	5	5.76249	2.60322
Rm13996d1555271t5	992.978	745	771.972	1026	1300	640	813	1248	1719	2359	680	1237	970	1211	343	900	709	1691	970	696
Rm8113d4821503t6	0	0	0	0	0	1.32578	0	0	0	0	0	0	0	0	0	0	0	0	0	0
Rm37991d6320925t3	0	0	0	0	0	1	1	0	0	0	0	0	0	0	0	0	0	0	0	0
Rm103020d500323t1	2	0	1	0	0	0	1	0	0	3	0	1	0	0	0	0	0	0	0	1
Rm49897d3450016t4	0	0	0	0	0	0	0	0	0	0	0	0	0	0	0	0	0	0	0	0
Rm46228d1466655t1	180	452	322	398	288	259	257	367	435	334	256	284	363	261	437	550	367	272	300	296
Rm4493d546220t7	205	501	238	391	238	236	219	836	1631	785	401	552	381	314	265	216.437	311	661	489	232
Rm13761d48017t1	132	237	248	347	291	166	258	318	726	472	139	183	215	169	172	247	127	117	167	128
Rm124043d700271t1	0	0	0	0	0	0	1	0	0	1	0	0	0	0	0	0	0	0	0	1
Rm336191t3	0	0	0	0	0	0	0	0	0	0	0	0	0	0	0	0	0	0	0	0
Rm45925t7	0	0.86881	0.490059	2	0	4.51593	10.7495	2	1	1	5	0	0	0	3	0	1	0	0	0
Rm19368d3694352t2	155	144	328	243	103	101	258	348	364	322	251	253	376	351	268	211	104	329	378	244
Rm73754t6	0	0	0	0	0	0	0	0	0	0	2	4	1	0	1	0	0	0	0	0
Rm240441d4705300t1	0	0	0	1	0	2	2	0	1	1	0	1	0	0	0	0	0	2	0	0
Rm21545d6292431t1	23	9	51	13	12	15	17	46	35	54	29	36	21	11	3	14	10	16	17	11
Rm24040d4101186t1	6.14672	11.205	3.53296	7.30774	5.15114	6.5767	17.8057	12.5295	16.7817	10.2316	1.59581	4.05827	4.6307	5.49227	0	6.05066	7.92052	4.79202	0	1.9283
Rm4722d2910405t4	9.1526	335.282	118.114	370.346	89.2367	35.953	188.921	992.102	1359.93	385.41	0	1.20238	19.649	0	26.6965	29.809	1.8779	51.2074	229.747	22.134
Rm155526d8242212t3	0	0	0	0	0	0	0	0	0	0	0	0	0	0	0	0	0	0	0	0
Rm16391d9497913t1	116.7	81.4844	168.451	135.749	85.6968	64.1382	115.592	173.58	133.589	65.2068	112.292	191.009	60.186	143.059	87.2412	94.9271	114.962	159.873	165.292	129.837
Rm90731d1512522t1	0	3	0	0	3	1	0	2	3	4	1	0	1	0	1	0	2	0	2	1
Rm16604d8340869t2	9	9	16	8	13	4	8.52256	21	13	13	9	13	7	9	7	6	4	32	14.6844	18
Rm41928d4547398t5	0	1	1	1.4116	0	1	3	1	2	0	0	0	2	0	0	1	0	0	1	0
Rm9403d5588951t5	354	244	139	101	141	153	159	211	162	152	127	284	477	346	245	232	390	162	174	232
Rm14243d3321096t4	0	0	1	0	0	0	1	0	0	0	0	0	0	0	0	0	0	0	0	0
Rm40834d6922441t1	143	245	153	268	243	106	161	270	752	313	91	156	134	112	77	110	81	200	158	116
Rm118820t11	0	0	0	0	0	0	0	0	0	0	0	0	0	0	1	0	0	0	0	0
Rm145301d6689254t1	0	0	0	0	0	0	0	0	0	0	0	0	0	0	0	0	0	0	0	0
Rm98970d9132154t4	0	0	1	0	0	0	0	0	0	0	0	0	0	0	0	0	0	0	0	0
Rm8487d4022950t10	2	0	0	0	1.07466	3.97617e-05	0	0	0	1.07473	2.53595	0	0	0	0	0	0	5.91355e-05	0	3.11553e-06
Rm5795t9	129	328	494	293	185	137	192	705	138	205	193	375	186	263	71	168	99	329	308	118
Rm10895d3649300t2	16	3	2	3	7	6	5	4	5	7	3	2	14	16	3	2	6	3	9	4
Rm25712d792601t1	51	106	67	102	87	55	86	83	154	106	49	40	96	54	101	63	42	60	74	58
Rm38079d813246t2	80.3067	208.335	67.895	34.9672	149.715	53.3331	174.655	137.008	150.276	103.791	27.2688	157.564	83.2158	84.822	234.161	147.751	151.582	33.5804	92.9933	72.3098
Rm9653d4030151t9	170	227	198.886	214	132	191	278	270	388	230	162	234	208	188	96	169	121	252	187	132
Rm82310d4216694t1	1	0	5	3	1	2	2	2	0	1	3	0	1	0	0	1	1	4	1	1
Rm10957d1270637t1	35	174	121	138	86	64	130	181	259	174	54	62	61	74	50	96	48	101	136	113
Rm246533t1	0	0	0	0	0	0	0	0	0	0	0	0	0	0	0	0	0	0	0	0
Rm77089t5	35	122.829	116.54	83	29.0617	39.1099	88.7192	18.4076	44.4356	73.2015	102.855	117.841	90.5268	32.5026	80.1297	103.22	68	79	48	42.1283
Rm79030d7888209t2	2	1	2	6	3	0	0	4	3	18	1	0	2	1	1	1	0	2	4	2
Rm49320d6790668t1	34	30	27	47	32	24	33	69	181	46	17	23	23	28	4	27	17	29	31	17
Rm195995t1	0	0	0	0	0	0	0	0	0	0	0	0	0	0	0	0	0	0	0	0
Rm34099d1580474t1	0	10	8	0	3	7	7	8	3	5	0	2	0	0	0	0	0	0	0	0
Rm30948t5	0	0	2	0	0	2	0	2	3	1	0	1	1	1	0	1	0	0	0	0
Rm15174d4460596t1	0	0	1	0	0	0	0	1	0	0	0	0	0	0	2	0	0	0	1	0
Rm2574d5906431t7	175	296	274	224	311	198	436	366	548	579	124	257	146	300	98	358	192	213	209	127
Rm22037d6901726t1	5	7	28	8	12	10	6	18	18	9	13	21	7	10	0	8	3	6	6	3
Rm95639d3856618t1	0	3	3	5	2	4	1	6	3	1	1	1	0	2	3	1	0	8	8	4
Rm108341d6089696t1	43.4726	196.788	38.9453	48.6946	33.3054	22.7427	29.3003	47.4027	52.2599	94.0489	27.4439	91.3619	94.4279	44.6342	69.4391	14.4745	56.1777	62.8756	51.9688	82.1682
Rm51318d6033822t1	0	0	0	1	0	0	0	0	0	0	0	0	0	0	1	0	0	0	0	1
Rm425741t1	0	0	0	0	1	0	0	0	0	0	0	0	0	0	0	0	0	0	0	0
Rm963d1732524t1	0	0	0	0	0	0	0	0	0	0	0	0	0	0	0	0	0	0	0	0
Rm39304d2370938t3	1	0	0	0	0	1	2	0	2	0	1	0	0	0	2	0	0	0	0	0
Rm12525d2821569t2	18.7802	3.13253	22.9654	19.8539	20.3284	7.93019	12.1758	24.5976	38.384	44.6926	9.381	6.28858	20.3818	18.7683	9.67893	12.6032	11.9465	17.5077	24.4397	16.79
Rm34734d4136650t1	0	0	2	2	1	0	0	1	1	0	0	0	0	0	0	0	0	0	2	0
Rm139339d7271566t1	0	0	0	0	0	0	0	0	0	0	0	0	0	0	0	0	0	0	0	0
Rm379t107	1	3.10705	2	1	0	1	1	0	0	0	0	1.02157	0	0	1	0	1.05985	0	0	1
Rm118478d5758779t1	0	0	0	0	0	1	0	0	0	0	0	0	0	0	0	0	0	0	0	0
Rm866d6990483t5	2.01779	2.09665	0	2.66003	3.70752	5.72327	11.9244	3.86985	0	0	2.02162	7.30255	3.34002	0	0	0	0	2.19894	0	0
Rm27228d1827930t2	11	13	21	36	39	24	18	59.4123	126	25	19	16.1658	10	15	3	15	16	24	35	18
Rm95476d3856421t1	0	1	0	2	1	0	6	0	1	1	0	4	4	1	0	1	0	0	0	0
Rm11299d4838820t4	0	0	0	0	0	0	0	0	0	0	0	0	0	0	0	0	0	0	0	0
Rm2422d8983983t1	41	87	85	139	99	57	112	206	289	105	46	40	54	69	40	105	38	45	76	59
Rm32203d5298258t5	4	0	2.69929	2.01947	0	3.776	2.69948	8.81934	6.44099	15.5796	2	2.31304	1	5	0	6.10861	1	2.36373	0	3
Rm113977d4245204t1	0	0	0	0	0	0.463873	0	0	0	0	0	2	0	0	0	0	0	0	0	0
Rm2482d4385793t3	192	479.756	327	568	401	349	482	410	501.715	475	266	372	324	314	491	771	342	331	311	282
Rm84067d4218524t1	0	0	1	0	0	0	0	0	0	0	0	0	0	0	0	0	0	0	0	0
Rm65876d2661358t1	0	0	0	0	0	0	0	0	0	0	0	0	0	0	0	0	0	0	1.27002	0
Rm26794d5649525t2	0	1	1	1	0	0	1	2.58374	0	0	0	1	1.74225	0	0	0	0	1	0	0
Rm26191d1571068t1	7	11	4	3	6	3	7	13	7	9	3	10	12	21	8	3	4	5	4	0
Rm87531t3	0	0	0	0	0	0	0	0	1	2	0	0	0	0	0	0	0	0	0	0
Rm66206t4	1	0	1	1	0	0	1	0	3	4	0	2	1	0	3	0	1	0	1	1
Rm58761d6346133t1	0	0	0	0	0	1	0	0	1	0	0	1	0	3	0	1	0	1	2	0
Rm3964t5	51	115	63	136	119	39	77	124	176	112	70	58	75	83	95	93	49	107	81	102
Rm12384d2926512t2	2.86186	3.45438	4.04794	0	4.16136	5.58583	0	5.53707	7.75981	3.02818	8.83489	0	3.06558	4.22165	0	4.1044e-05	3.33164	2.0302	4.77285	5.62189
Rm4645d356317t1	4	29	4	8	11	4	9	5	14	7	6	8	11	4	9	4	2	1	6	6
Rm125300d8482929t2	11	8	10	11	10	10	8	15	28	18	4	7	5	13	7	12	9	3	8	4
Rm102620t6	0	1	0	1	0	0	2	1	0	1	2	1	0	1	2	0	0	0	2	1
Rm61566t5	0	0	0	0	0	0	0	0	0	0	0	0	0	0	1	0	0	0	0	0
Rm40704d5315905t1	0	0	0	0	1	0	0	0	0	0	0	0	0	0	0	0	0	0	0	0
Rm138801t5	0	0	0	0	1	0	0	0	0	0	0	0	0	0	0	0	0	0	0	0
Rm136551d516763t1	1	14	1	3	46.6398	9	5	12	7	9	4	9	1	7	1	6	20	2	4	0
Rm17107d7439513t8	11.6346	23.2812	9.04614	18.1381	15.5134	3.87959	14.1961	12.9035	77.6077	20.6908	2.58397	10.3423	3.87752	6.17819	2.58612	3.88373	3.70156	6.45359	10.3412	7.75837
Rm148684d4654809t1	0	0	0	0	0	0	0	0	0	0	0	0	0	0	0	0	0	0	0	0
Rm234116t2	0	0	0	0	0	0	0	0	0	0	0	0	0	0	0	0	0	0	0	0
Rm662d8528940t5	59	183	146	222	185	108	163	288	224	80	139	102	96	84	94	128	103	162	190	158
Rm9416d4828807t4	3.4863	19.4455	5.6827	7.4626	5.14637	10.5671	16.2757	9.30842	6.63337	21.595	14.1331	12.1732	9.87334	7.37013	0	1.68805	7.37267	10.6998	10.5364	7.4682
Rm168968d4280559t1	0	0	0	0	0	0	0	0	0	0	0	0	0	0	0	0	0	0	0	0
Rm23476d1567761t1	19	15	8	43	16	15	24	27	34	22	23	23	29	13	24	16	9	15	26	26
Rm19994t1	0	0	1	0	0	0	0	3	2	1	0	0	0	1	0	0	0	0	0	0
Rm1257d5490t1	1.16456	0	0	5	0	2.19536	3.58657	5.76771	6.76874	2	5.34041	0	0	0	0	1.2498	0	2.57916	2	0
Rm43468d7841868t5	0	0	0	0	0	0	0	0	0	0	0	0	0	0	0	0	0	0	0	0
Rm22895t8	0	0	0	0	0	0	0	0	0	0	0	1.26832	0	0	0	1	0	0	0	0
Rm33785d7133748t8	0	3	3	6	6	5	6	7	8	5	4	0	1	0	2	1	0	2	5	2
Rm16642d1796789t7	64	57	85	60	53	65	69	97	151	88	44	71	74	79	31	54	53	52	91	45
Rm4026d2290673t8	2	1.56108	2.36529	1.65674	0.475178	1	2.35877	4.72442	5.72457	5.81157	1	7.90635	0.714903	0.149806	3.68996	9.27056	2.70027	0	4	0
Rm57242d1178688t1	0	0	0	0	0	0	0	0	0	1	0	0	0	0	0	0	0	0	0	0
Rm11964d6267619t5	21	35	20.3345	17	20	20.2237	37	38	50	30	21.0825	14	30	15	9.59447	20	15	17	15	25.7783
Rm545d9174351t2	2743.18	2543.72	4916.24	3597.66	3160.32	3620.63	4070.69	6155.88	3008.2	3278.79	2331.84	4060.96	2163.63	3698.54	826	3068.65	2619	3675.32	4250	2269.91
Rm221168d5082669t1	0	0	0	0	0	0	0	0	0	0	0	1	0	0	0	0	0	0	0	0
Rm111685d8469376t2	0	0	0	0	0	0	0	0	0	0	0	0	0	0	0	0	0	0	0	0
Rm145309d7275272t1	0	0	0	1	0	1	0	1	0	0	0	0	0	0	0	0	0	0	0	0
Rm19419d4479780t3	0	0	0	0	0	0	0	0	0	0	0	0	0	0	0	0	0	0	0	0
Rm9480t24	0	0.711688	4	1.49422	0	3.58171	0	1.53065	1.04398	3.56932	3.39529	0	7.95007	2.09317	1.17644	2.27685	0	0	0	1.62796
Rm16937d2174621t7	82	110	139.944	116.824	92.8199	39	91.7235	157.407	93.4493	112.835	46.2353	98.6931	63.2825	104.915	113.893	105.493	37.8525	55.5205	132.308	58.8722
Rm256796t3	0	0	0	0	1	0	0	0	0	0	0	0	0	0	0	0	0	0	0	0
Rm117215d3874998t1	0	0	0	0	0	0	0	0	0	0	0	0	0	0	0	0	0	0	0	0
Rm8826d373365t1	0	0	0	0	0	0	0	0	0	0	0	0	0	0	0	0	0	0	0	0
Rm3717d5187177t8	0	0	0	0	0	0	0	0	0	0	0	0	0	0	0	0	0	0	0	0
Rm178483t1	0	11	6	29	14	3	53	6	51	6	0	0	0	0	0	8	0	0	0	0
Rm11575d3305995t6	1	1	0	0	2	0	0	0	2	1	0	0	2	2	1	1	0	0	2	0
Rm19589d5261647t4	196	341.886	219.663	342.596	361.974	210.799	297.667	355.948	475.854	368.922	315	370.924	470.942	292.921	325	421.939	341.934	374	331.863	311.928
Rm232147t1	0	0	0	0	0	0	0	0	0	0	0	0	0	0	0	0	0	0	0	0
Rm9246d3639152t1	0	1	2	1	0	1	2	2	1	2	1	1	0	1	1	1	0	0	2	0
Rm104089d6849873t1	0	0	1	1	0	0	0	0	2	0	0	0	0	0	0	1	1	0	0	0
Rm6276d4009034t5	8.26869	67.6091	59.9995	0	100.667	33.9996	69.2692	28.0126	214.957	64.401	60	0	41.4537	34.852	18.4317	20.5248	26	72	64.271	15.6025
Rm43768d6328455t1	0	0	1	0	0	0	2	0	0	0	0	0	0	0	0	0	0	0	1	0
Rm28968d243888t1	0	0	0	0	0	0	0	0	0	0	0	0	0	0	0	0	0	0	0	0
Rm47998t1	0	0	0	0	0	0	0	0	0	0	0	0	0	0	0	0	0	0	0	0
Rm50388t8	0	0	0	0	1	0	1	0	1	0	0	0	1	0	0	0	0	0	0	0
Rm168613t1	136	277	879	2038	828	1727	1788	732	3764	999	698	725	648	145	43	404	316	184	408	278
Rm34536d3753045t1	0	0	0	0	0	0	0	0	1	0	0	0	0	0	0	1	0	0	0	0
Rm12159t6	0	0	0	0	0	0	0	0	0	0	0	0	0	0	0	0	0	0	0	0
Rm34945d4531451t3	0	0	0	0	0	0	0	0	0	0	0	0	0	0	0	0	0	0	0	0
Rm230404d4698034t1	26.7492	2.3297	0	0	1	2	10	1	1	1	1	30	16.2545	79.8006	30.2774	9.36946	68.6226	13	5	13.9926
Rm79253d3500638t1	2	1	1	0	1	0	1	0	0	1	0	0	0	1	1	0	0	0	1	0
Rm69107d3486456t1	0	0	1	0	0	1	0	1	0	0	0	1	0	0	0	1	0	0	0	0
Rm263799d4719478t1	0	0	0	0	1	0	1	0	0	0	0	0	0	0	0	0	0	0	0	0
Rm23489d1437955t4	499	960	493	911	659	342	776	1075	2129	897	564	474	488	458	396	754	427	727	1069	515
Rm61788d3474127t2	0	0	0	0	0	0	0	0	0	0	0	0	0	0	0	0	0	0	0	0
Rm101786d7243351t3	0	0	0	0	0	0	0	0	0	0	0	0	0	0	0	0	0	0	0	0
Rm126916t4	0	0	0	0	0	0	0	0	0	0	0	0	0	0	0	0	0	0	0	0
Rm40132d3769337t4	3	2	3	1	2	2	1	1	1	0	0	1	1	0	2	0	1	1	0	0
Rm1531d1735263t1	0	0	0	0	0	0	0	0	0	0	0	0	0	0	0	0	0	0	0	0
Rm36393d1455135t1	62	56	47	113	90	77	69	91	335	277	44	60	60	58	22	70	40	62	57	61
Rm40922d4936464t3	0	0	0	0	0	0	1	0	1	2	1	0	0	0	1	0	0	0	1	0
Rm12291d2709043t8	7.62569	0.000132302	0	10.2981	5.92495	10.86	15.6734	13.8447	11.4611	9.13081	10.6846	13.2952	10.993	8.15468	7.97153	6.36862	10.7058	10.1498	12.736	7.38381
Rm204209t1	0	0	0	0	0	0	0	0	0	0	0	0	0	0	0	0	0	0	0	0
Rm20613d6900087t1	1	0	0	0	0	0	0	0	0	1	0	0	0	0	0	0	0	0	0	0
Rm53933d1475068t1	2	1	0	1	3	1	2	0	1	1	0	1	2	6	0	1	1	2	2	0
Rm56121d6938515t1	110	494	231	271	232	167	270	315	643	322	194	165	224	212	207	270	186	203	267	238
Rm13206t7	5541	18890	14224	14538	11180	9667	15617	24938	16458	14581	11208	13488	17840	12972	21148	16648	10462	15633	25910	19657
Rm16546d1558815t1	72.0215	3.00007	13.0004	1.00004	1.00002	9.00142	4.00007	12.0011	2.00049	9.00158	140.019	90.0097	58.0047	75.0199	6.00074	6.00228	56.0014	134.045	30.003	44.0052
Rm3472d730335t4	4.06409	5.47217	10.8422	16.9682	7.20107	1.3579	9.40568	25.1554	19.7909	115.062	5.45997	8.14095	10.4885	8.11225	4.06177	7.87442	5.4953	10.9075	10.8611	5.0279
Rm12833d6891028t1	276	268	296	536	411	274	329	553	1871	851	238	292	318	449	66	211	210	458	439	193
Rm86729t8	5	0	11	14	6	2	5	1	3	9	11	15	6	0	2	2	4	2	1	5
Rm202501d6164029t1	0	0	0	0	0	0	0	0	0	0	0	0	0	0	0	0	0	0	0	0
Rm2633d726903t2	0	1.12308	6.2651	2.28826	6.33985	4.13974	8.94697	5.66497	3.64897	4.73412	0	2.4155	0	0	0	4.39909	2	0	4.71292	1.22767
Rm4710t6	7.88536	1	13	10	6	4	14.5819	16	16	12	3	6	2	14	0	9	8	19	19	13
Rm102225d4622019t1	0	0	0	0	0	0	0	0	0	0	0	0	0	0	0	0	0	0	0	0
Rm26903d3379870t3	3.21115	0	0	0	0	0	5.38082	1.5923	0	3.15457	1.708	3.17997	0	1.70357	0	1.67332	0	0	1.85455	3.25427
Rm31144d6768917t1	12.8725	11.1136	24.0105	27.3482	9.3468	15.6019	19.0753	20.5372	46.1163	10.7394	7.60246	9.13478	1.5559	3.46153	7.25787	15.5231	5.24705	14.4697	36.0927	4.25514
Rm54680d110274t1	15.6408	12.2212	18.3984	19.697	10.2429	5.16698	3.95926	18.0318	36.6595	14.9485	9.03253	12.4026	12.6598	11.6386	3.42683	7.97699	9.29233	7.72694	21.3105	10.65
Rm32944d1678506t1	6.77951	48.9881	9.43224	37.1518	14.864	8.56563	19.1016	3.95686	22.3422	24.3852	9.02392	8.76419	16.7377	1.48906	53.6283	28.3107	16.687	4.48587	9.87684	27.3757
Rm89507t3	1.32386	1.43816	0	0	0	0	1	0	0	0	2.023	1.91718	0	0	0	0	0	0	0	0
Rm123543d321140t1	0	0	0	0	0	0	0	0	0	0	0	0	1	0	0	0	0	0	0	0
Rm87459d3848220t1	0	0	0	0	0	0	0	0	0	0	0	0	0	0	0	0	0	0	0	0
Rm47455d4557868t1	0	1	0	0	0	0	0	0	0	0	0	0	0	0	0	0	1	0	0	0
Rm20251d5264111t2	0	1	0	0	0	0	0	0	0	0	0	0	0	0	0	0	0	0	1	1
Rm32506d7129969t2	1	0	0	0	0	0	3	2	1	0	1	0	1	1	0	1	0	0	1	0
Rm32565d6564169t2	0	2	7	6	2	2	4	5	6	1	1	3	1	2	0	3	0	1	3	0
Rm933d1939794t11	0	0	0	0	0	0	0	1	1	0	0	0	0	0	1.13661	0	0	0	2	0
Rm340457t1	0	0	0	0	0	0	0	0	0	0	0	0	0	0	0	0	0	0	0	0
Rm93057d1514881t1	0	1	0	0	2	0	1.63439	0	1	0	0	1	1	0	0	4	1	1	0	0
Rm10050t7	87.044	128.204	86.5934	135.568	96.6317	73.5304	110.047	134.969	167.851	154.564	84.783	91.4594	99.616	85.5283	63.9279	120.899	85.4098	89.0119	84.4307	82.6874
Rm72204d1620740t1	0	0	0	0	0	0	0	0	0	0	0	0	0	0	0	0	0	0	0	0
Rm15392d8587661t1	1	0	8	5	4	4	2.32486	2.59057	7	7.59741	2	4.60773	1	1.26163	1.50894	0	0	3.47271	1	4
Rm4818d357045t6	0	0	0	0	1	1	1	1.25266	1.91972	0	0	0	0	1	1	0	2	0	1	0
Rm93049d682301t1	1	7	2	0	4	1	1	4	2	3	0	2	4	1	0	3	1	1	1	0
Rm39016d989872t2	0	0	0	0	0	0	0	0	1.73192	0	0	0	0	0	0	0	0	3.03886	0	0
Rm103525d3863801t3	1	0	0	0	0	0	0	0	1	0	0	0	0	0	0	0	0	0	0	0
Rm39138d1158305t5	40806	4272	17343	4950	8776	8978	4195	1869	1219	4301	9432	20463	19196	12808	10065	6282	18168	7214	1523	1184
Rm49577d4170475t1	1	0	0	0	0	0	0	0	0	0	0	0	0	1	0	0	0	1	0	0
Rm51165d460438t1	49	63	126	77	46	100	165	177	135	59	75	64	48	74	23	53	42	49	100	104
Rm113528d8205497t2	0	0	0	0	0	0	0	0	0	0	0	0	0	0	0	0	0	0	0	0
Rm121961d8478413t1	0	2	2	0	3	1	1	2	0	1	1	1	2	2	0	0	0	0	1	0
Rm38741d5674783t3	5	21	11	18	11	23	28	24	28	49	8	17	26	19	7	5	10	15	31	4
Rm217668d5464740t1	0	0	0	0	0	0	0	0	1	0	0	0	0	0	0	0	0	0	0	0
Rm13674d8056606t2	2	5.83423	5.94029	4.27008	2.41367	0	4.32879	10.6821	10.8616	6.59416	0	3	0	1.19106	0	0	0	0	4	0
Rm42318t8	0	0	2.37433	0	0	1.96104	0	1.33649	1.46866	0	0	0	0	0	0	0	0	0	0	0
Rm9195d5936776t9	2	8	0	0	4.03186	0	0	3	4	1	0	1	5.08349	0	1	0	0	0	0	1
Rm30584d5658459t1	61	59	33	149	96	118	139	29	218	115	30	50	40	78	8	119	45	29	23	22
Rm1082d6227654t1	1	0	0	0	0	0	0	0	0	0	0	1	0	0	0	0	1	0	0	0
Rm294750t4	0	0	0	0	0	0	0	0	0	0	0	0	0	0	0	0	0	0	0	0
Rm200999t2	2	1	1	1	1	0	1	3	1	1	3	2	1	1	2	2	3	0	0	1
Rm67327t2	0	0	0	0	0	0	0	0	0	0	0	1	0	0	0	0	0	0	0	0.562009
Rm23316d8089880t1	317	133	377	297	152	262	395	385	397	409	172	315	170	421	70	211	166	334	202	113
Rm89193d5375149t1	0	0	0	0	0	0	0	0	0	0	0	0	0	0	0	0	0	0	0	0
Rm8433d8562972t9	5	7	4	1.07611	2	2	2	8.17704	3.26718	4	2.07064	7	8	3	11	7	9.21116	6.7234	5	6.12313
Rm19162d6287137t2	1	0	0	0	0	0	1	0	0	0	0	1	0	0	0	0	0	1.34767	0	2
Rm3051d4790860t5	568	754	774	846	681	497	997	1055	1385	995	465	848	609	543	371	703	455	593	875	423
Rm186d1073491t1	56	27	44	127	77	82	90	88	272	294	40	58	29	49	6	69	28	61	42	22
Rm191725d5065259t1	0	0	1	2	0	1	0	2	2	1	0	0	0	0	0	0	0	1	1	1
Rm74705d6614446t1	1	1	0	0	0	0	0	2	0	1	0	1	1	1	0	0	0	1	2	1
Rm38728d4932093t7	4	2	3	1	5	0	0	3	0	3	0	0	0	1	0	2	0	0	406	2
Rm28231d2029820t1	57.4088	119.109	65.9368	77.1969	73.5831	41.4326	82.0124	83.863	135.153	111.572	60.1321	76.7553	92.5648	83.8136	46.3595	134.206	77.9577	74.5518	46.7898	45.2596
Rm13030d4449560t2	44	48	14	32	45	48	36	64	92	59	31	64	51	55	12	45	27	46	34	23
Rm7111d8027040t8	13.5829	7.5869	16.3088	14.9309	4.53278	7.04248	12.1759	16.4875	15.4258	11.5603	4.05799	4.67257	2.87576	7.35679	1.64385	5.45073	0	1.42678	15.1123	5.9625
Rm207143d7664411t1	0	0	0	0	0	0	0	0	0	0	0	0	0	0	0	0	0	0	0	0
Rm154575d3900412t1	0	0	0	0	0	0	0	0	0	0	1	0	0	0	0	0	0	0	0	0
Rm7695d369166t7	0	0	0	0	0	0	0	0	0	0	0	0	0	0	0	0	0	0	1.74458	0
Rm276900t6	0	0	0	0	0	0	1	0	0	0	1	0	0	0	0	0	0	0	0	0
Rm14971d5244010t2	28	28	12	59	55	31	33	50	66	71	57	13	19	14	18	41	18	65	25	29
Rm59672d4187913t2	1	1	0	2	0	0	0	1	2	2	1	1	0	1	1	0	0	1	1	1
Rm134497d3887664t1	0	0	0	0	0	0	0	0	0	0	0	0	0	0	0	0	0	0	0	0
Rm8457t38	0	0	0	0	0	0	0	0	0	0	0	0	0	0	0	0	0	0	0	0
Rm12696d9210147t6	0	4	0	1	3.20673	2	4.06796	7	3	4.09742	8	10	5.18798	7	6	7	2	2	4	1
Rm43698d4941698t1	0	0	0	0	0	0	0	0	0	0	0	0	0	0	0	0	0	0	0	0
Rm12668d2589803t1	0	0	5.2183	0	0	1.5704	0	0	0	0	0	0	0	0	0	0	0	0	1.4946	0
Rm37860d4930248t1	0	0	0	0	0	0	0	0	0	0	0	0	0	0	0	0	1	0	0	0
Rm233834d6186314t1	0	0	0	0	0	0	0	0	0	0	0	0	0	0	0	0	0	0	0	0
Rm254756t1	0	0	0	0	0	0	0	0	0	0	0	0	0	0	1	0	0	0	0	0
Rm12106d4444562t2	13	1	12	11	12	9	12	8	8	6	7	15	11	8	0	7	12	10	13	3
Rm163671t6	6	3	3	1	5	2	2	0	11	4	0	5	2	1	4	3	2	1	4	1
Rm278t72	0	2.81469	5.92135e-06	6.47162	2.12065	0	1.93058	1.49365	1.12722	0	0	4.50931	8.91451	17.4372	3.52114	0	4.07678	0	2.47159	0
Rm374454t1	0	0	0	0	0	0	0	0	0	0	0	0	0	0	0	0	0	0	0	0
Rm76741d2407427t1	1	1	0	2	4	8	4	3.00512	6	4	3.01858	3	0	6	1	2	3	1	4	0
Rm106473d6088196t2	0	1	0	0	0	0	0	0	0	0.5	0	0	1	0	0	0	0	0	0	0
Rm60988d1886995t1	0	0	0	0	0	0	2	0	1	0	0	0	0	0	0	0	0	0	0	0
Rm9235d1414388t2	0	0	0	0	0	0	0	1	0	1	0	0	0	0	0	1	1	1	1	0
Rm178222d5436398t1	0	3	2	2	0	2	0	5	3	0	0	0	0	0	0	1	0	0	0	0
Rm10230d4033676t8	173	487	147	156	601	279	1164	3292	18656	2348	68	256	179	253	118	154	94	377	480	118
Rm7106d4815864t3	0	0	0	0	0	0	0	0	0	0	0	0	0	0	0	0	0	0	0	0
Rm90740d493089t1	0	0	0	1	0	0	0	0	0	0	0	0	0	0	0	2.80723	0	0	0	0
Rm143521d3556436t1	0	0	0	0	0	0	1	0	0	0	0	0	0	0	0	0	0	1	0	0
Rm88602d1637203t1	0	0	1	0	0	0	0	0	0	0	0	0	0	0	0	0	0	0	0	0
Rm13013d3314267t5	264	506	242	334	327	206	361	311	515	510	158	270	339	197	189	346	157	251	170	138
Rm54910d4180315t3	0	9	3	1	2	4	5	2	4	1	1	5	5	6	3	2	3	4	4	1
Rm86227d3846786t1	0	0	0	0	0	0	1	0	0	0	0	0	0	0	0	0	0	0	0	0
Rm34515d3200161t2	5	13	23	14	22	12	10	27	11	27	10	9	13	5	3	16	5	11	402	5
Rm13468d1422185t2	7.87942	0	5.88691	2.47311	2.84161	5	3.48343	1.63945	4.88164	1.12781	2	2	4.31261	0	1	1.34291	4.75612	1.98963	2.2484	0
Rm2112d1645141t1	9	14	12	14	13	14	11	24	25	32	6	18	8	4	4	14	5	9	21	7
Rm332862t1	7	3	2	4	5	3	3	1	9	4	3	6	3	3	4	2	5	7	5	2
Rm11293d4039944t1	49	60	58	47	42	57	56	73	113	82	47	51	76	59	29	44	39	49	49	32
Rm114057d138031t1	0	0	0	0	0	0	0	0	0	0	0	0	0	0	0	0	0	0	0	0
Rm111442d8469174t1	1	2	0	1	2	3	1	1	2	4	0	1	5	0	2	2	2	1	0	0
Rm10826d7045614t6	5	34	12	51	41	23	18	28	71	26	9	16	16	15	9	29	17	21	24	20
Rm22302d3360479t3	237	94	239	295	341	182	387	442	296	422	217	199	219	376	16	200	161	338	271	146
Rm143837t10	0	0	0	0	0	0	0	0	0	0	0	0	0	0	0	0	0	0	0	0
Rm1360d903537t1	3	2	3	5	5	4	6	3	16	13	1	5	9	1	5	5	1	3	5	6
Rm114172d1926371t1	0	0	0	0	0	0	2	0	3	1	0	0	0	0	0	0	0	0	0	0
Rm49587d8410837t1	4	1	7	5	2	2	7	4	2	1	1	3	3	5	1	5	2	4	2	1
Rm27822d6764410t3	0	0	0	0	0	0	0	0	0	0	0	0	0	0	0	0	0	0	0	0
Rm124620t5	20	3	1	4	2	13	24	54	6	11	4	55	15	45	23	6	5	9	27	6
Rm12961d1421259t1	8.89857	8.00999	12.4405	15.5141	12.1308	10.8698	2.18571	14.5866	32.0104	26.6252	4.36673	14.7705	4.58014	3.66342	2.54504	8.56026	7.39901	13.5976	13.2552	4.02121
Rm334924d5889676t1	0	0	0	0	0	0	0	0	0	0	0	0	0	0	0	0	0	0	0	0
Rm18973d4874138t1	28.407	56.4632	37.9814	43.1127	25.0425	18.6269	36.861	65.3008	86.7204	27.3312	20.1488	39.7704	59.8039	36.2917	40.6287	26.8115	8.51227	50.597	42.1144	16.3947
Rm18708d1561695t1	6	11	15	4	21	17	14	8	17	58	4	10	11	4	0	7	6	17	7	3
Rm90494d6074845t1	0	0	0	0	0	0	0	0	0	0	0	0	0	0	0	0	0	0	0	0
Rm250391t1	0	0	0	0	0	0	0	0	0	0	0	0	0	0	0	0	0	1	0	0
Rm14258d1423531t1	93	43	49	43	27	67	65	132	87	63	20	40	53	106	14	67	27	50	45	24
Rm4075d6506407t2	132	304	169	336	232	118	307	273	376	237	105	110	115	106	143	274	166	127	119	147
Rm39743d8396239t5	0	0	0	0	0	0	0	0	0	0	0	0	0	0	0	0	0	0	0	0
Rm28619d80307t1	23	145	33	134	79	34	81	84	209	145	39	27	35	32	69	50	34	55	54	64
Rm99832d6845472t1	0	0	0	0	0	0	0	0	0	0	0	0	0	0	0	0	0	0	0	0
Rm1783d6230719t1	37	139	53	98	131	51	63	67	174.882	113.96	25	27	45	38	40	67	33	39	59	18
Rm14462d1555926t4	4	5	14	3	8	1	7	8	34	6	5	6	12	2	3	9	4	2	11	1
Rm86859t1	6	2	4	13	1	10	8	16	9	1	3	9	3	15	1	9	9	7	2	2
Rm181932d5060390t1	0	0	0	0	0	0	0	0	0	0	0	0	0	0	0	0	0	0	0	0
Rm13840d48233t1	0	0	0	0	0	0	0	0	0	0	0	0	0	0	0	0	0	0	0	0
Rm23501d2190690t1	0	0	0	0	0	0	0	0	0	0	0	0	0	0	0	0	0	0	0	0
Rm7201t11	971.993	1643.93	2427.28	1450.91	1924.6	1047.48	2700.35	6946.09	7379.55	2831.02	944.193	1085.54	674.059	2222.17	163.326	1095.84	730.845	1350.98	2956.49	866.336
Rm13845d579306t1	142.94	141	181	221.912	111	195	234	299	238	187	232.991	212	232	92	113.964	142	152	284	718	432
Rm965d1076366t2	0	0	1.09554	0	0	0	0	0	4	0	0	1.59787	0	0	0	0	1	1	1	0
Rm3422d2432208t3	3.94113	10.7861	4.90093	4.64301	0	3.64481	12.6746	0	0	0	1.60922	5.8777	0.272856	2.62797	0.938234	0	1.51438	1.45286	0.0772877	0
Rm29442d4120489t1	11	18	5	5	17	6	8	10	19	12	5	5	12	6	13	10	8	17	9	5
Rm50135d3792651t1	0	0	0	0	0	0	0	0	0	0	0	0	0	0	0	0	0	0	0	0
Rm10879d1980616t6	0.632435	0	0.883548	2.31645	0	0	3.4192	2.76799	0	0	0.614307	0	0	0.267305	0	0	2.89296	5.64851	0	2.61495
Rm40305d3425397t5	0	0	0	0	0	0	0	0	0	0	0	0	0	0	0	0	0	0	0	0
Rm14912d5612220t1	103	86	71	98	74	47	78.9952	109	410	201.456	74	92	72	52	26.4757	57	48	119	83	37.4432
Rm5871t15	0	0.0968455	1.63016	1.34137	0	0	0	0	0	0	3.36262	0	3.07821	0	0.000289203	0	0	0	0	2.65459
Rm49496d7172701t5	0	0	0	0	0	0	0	0	1	0	0	0	0	0	0	0	0	0	0	0
Rm6531d8555432t8	11	6.28047	3.07568	2.89433	8	0	8.08663	6.9795	9.3856	3.5584	0	3	8.73144	0.636748	1.04818	4	3.03012	4.8169	2.75453	0
Rm175740d7642186t1	0	0	0	0	1	0	0	0	0	1	0	0	0	0	0	0	0	0	0	0
Rm69989d4202185t1	0	2	0	5	0	1	1	2	0	2	0	0	0	0	0	1	1	0	1	0
Rm127430d4641039t1	0	0	0	0	0	0	0	1	0	0	0	0	0	0	0	0	0	0	0	1
Rm42612d8869499t4	0	0	1.01816	0	0	0	0	1.2949	0	0	0	0	0	0	0	0	0	1.59455	0	0
Rm122152d4637342t2	0	0	0	0	0	0	0	0	0	0	0	0	0	0	0	0	0	0	0	0
Rm436910d4768064t1	0	0	0	0	0	0	0	0	0	0	0	0	0	0	0	0	0	0	0	0
Rm195790d7658010t1	0	0	0	0	0	0	0	0	0	0	0	0	0	0	0	0	0	0	0	0
Rm58344d6042507t1	6	9	10	7	4	0	4	11	7	12	0	2	3	13	5	2	1	9	3	5
Rm85615d677287t1	0	0	0	0	1	0	1	0	0	0	0	0	0	1	0	0	0	0	0	0
Rm27355t1	8	7	14.0253	5.11117	6.38003	8.93648	5.08677	23	12.6947	6	7	8.93121	6.37684	3.81927	1.27655	6.39598	7.65306	2.54404	3.82718	2.55276
Rm142131d6422102t1	4	5	10	4.98529	3	12	7	7	10	10.8646	1.66867	2	6	7	1	6	3	2	6	4.94679
Rm103014d1375411t1	22.4262	27.848	29.894	20.7432	32.2234	43.6218	74.6185	77.3578	48.894	49.3696	14.9304	53.4577	8.50933	30.7498	28.3097	53.8216	37.752	23.4244	9.0735	10.4974
Rm54741d4179959t2	0	0	0	0	0	0	0	0	0	0	1	0	0	0	0	0	0	0	1	0
Rm62637d1015777t3	1	0	0	0	1	0	1	0	3	1	0	1	0	0	1	0	0	4	1	1
Rm201532d5450913t1	0	0	0	0	0	0	0	2	0	0	0	0	0	0	1	0	0	0	1	0
Rm17140d6748688t7	5.47549	2.20369	8.89218	4.04652	1.5755	10.2719	5.2782	7.65591	6.559	4.77656	13.2081	7.33504	8.35266	1.31141	7.34921	3	3.53866	2.75483	4.97025	2.44454
Rm64798d660854t1	0	0	0	0	0	2	0	1	2	4	0	2	0	0	1	0	0	1.8132	0	0
Rm94158d6978066t1	0	0	0	0	0	0	0	0	0	0	0	0	0	0	0	0	0	0	0	0
Rm264650t1	0	0	0	0	0	0	0	0	0	0	0	0	0	0	0	0	0	0	0	0
Rm27199t9	0	0	0	0	0	0	0	0	0	0	0	0	0	0	0	0	0	0	0	0
Rm5550d2570774t7	271	397	311	366	368	249	529	435	312	455	380	450	485	285	384	380	359	285	334	422
Rm28736d5654201t1	0	1.4972	2	3	0	3	1.24874	5.01791	1	0	0	3	5	3	3	1	1	0	2	0
Rm190332t1	0	0	0	0	0	0	4	0	0	0	0	0	0	0	0	0	0	0	0	0
Rm16916d5251874t1	0	3	10	10	3	8	18	10	11	3	5	13	15	3	1	11	6	8	5	4
Rm114806t1	0	0	1	0	0	0	0	0	0	0	0	0	0	0	0	0	0	0	10	0
Rm10487t1	97	20	30	108	80	99	71	42	156	93	30	73	31	32	11	67	36	47	30	22
Rm111871t10	0	0	0	0	0	0	0	0	0	0	0	0	0	0	0	0	0	0	0	0
Rm304369t1	0	0	0	0	0	0	0	0	0	0	0	0	0	0	0	0	0	0	0	0
Rm28765d5996857t1	62	89	40	73	66	48	44	67	42	66	31	46	106	41	42	71	32	48	33	14
Rm16872d4069462t1	0	0	0	0	0	0	0	0	0	0	0	0	0	0	0	0	0	0	0	0
Rm101251d6386766t3	227.856	884.924	319.149	327.789	306.66	245.479	350.141	366.16	506.59	596.839	224.7	456.745	357.443	274.84	231.863	193.051	278.165	358.647	281.466	293.771
Rm15407d2827300t3	170.017	66.7139	43.6612	33.109	23.2109	57.1175	78.4315	70.8959	19.5764	25.8732	35.483	106.962	44.6335	135.323	43.9312	48.5533	29.5324	40.928	16	31.722
Rm33309d1150485t1	2	2.11712	2	1.05291	0	1	3.55834	2.18273	3	0	0	0	0	4	0	0	0	0	1	0
Rm61446d3813748t1	14	5	27	10	4	6	9	18	3	9	5	3	11	6	4	3	3	2	98	12
Rm1932t6	191	35	80	55	47	124	95	227	69	66	107	154	92	80	38	100	103	171	39	116
Rm233521d5092826t1	0	0	0	0	0	0	0	0	0	0	0	0	0	0	0	0	0	0	0	0
Rm22577d6548293t2	202	222	253	308	233	147	195	346	717	333	126	194	222	250	114	166	125	236	224	127
Rm98011d7587936t1	0	0	0	0	0	1	0	0	0	0	0	0	0	0	0	0	2	0	0	0
Rm5432d550085t9	0	0	0	0	0	0	0	0	0	0	0	0	0	0	0	0	0	0	0	0
Rm138798d6682842t2	0	0	0	0	0	0	0	0	0	0	0	0	0.603129	0	0	0	0	0	0	0
Rm8938d4426966t9	0	0	0	0	0	0	0	0	0	0	0	0	0	0	0	0	0	0	0	0
Rm33557d6314460t1	9.14467	30.5057	13	22.9992	31.088	13.4332	23.7395	46.9953	41.9361	34.826	20.9376	23.3882	35.6786	26.4582	27.7067	15.432	19.2866	16.773	28.8452	9.15875
Rm76472d5723264t2	0	0	1	0	0	1	0	0	1	1	0	0	0	0	1	0	0	0	0	1
Rm73838d1025586t1	0	2	1.02905	2	0	1	2	0	0	2	2	0	2	1	0	2.01879	2	2	4	0
Rm9560d1771234t3	8	3	6	6	8	2	5	9	1	8	2	7	5	7	7	10	6	4	8	1
Rm148530d6429210t1	0	0	0	0	0	1	0	0	0	0	0	1	0	0	0	0	0	0	0	0
Rm14629d9214678t3	40	89	52	128	103	71	113	71	309	143	43	55	78	67	31	102	31	45	57	43
Rm30462t3	1	0	0	0	0	0	0	0	0	0	0	0	0	0	1	1	0	0	0	0
Rm1324d8765519t12	0	7.56706	4.42421	11.5216	0	0	2.27068	2.85206	8.62758	5.8971	1.76912	6.3884	1.78524	2.75661	7.98938	1.78699	2.89704	2.25358	8.29586	3.4161
Rm43960d3779134t4	0	0	0	0	0	0	1	0	1	0	1	0	0	0	0	0	0	0	0	0
Rm7446d9002131t1	30	98	80	98	60	29	45	98.9053	171	90	29	44	81	36	44	49	27	26	52	38
Rm57243d6041140t1	0	0	0	2	0	1	0	1	6	0	1	2	0	2	0	0	0	0	3	0
Rm186142t5	0	0	0	0	0	0	0	0	0	0	0	0	0	0	0	0	0	0	0	0
Rm198154t1	0	0	0	0	0	0	0	0	0	0	0	0	0	0	0	0	0	0	0	0
Rm56682d6798802t1	29	22	28	28	36	22	30	25	37	41	11	13	20	44	23	43	10	19	22	19
Rm29194d2355324t2	0	0	0	0	1	0	1	2	0	0	0	0	0	0	0	1	0	0	2	1
Rm38846t7	2.40522e-06	1599.18	19.317	188.501	138.39	3.06137e-08	0	65.3089	112.905	106.968	301.451	198.974	434.505	15.4965	1589.6	884.887	0	0	19.6463	404.867
Rm27353d4113459t5	0	0	0	0	0	0	0	0	0	0	0	0	0	0	0	0	0	0	0	0
Rm223972d5469687t1	0	0	0	0	0	0	0	0	0	0	0	0	0	0	0	0	0	0	0	0
Rm65652d289068t1	1	0	1	1	2	1	0	4	7	3	0	0	0	3	0	1	0	1	15	0
Rm106757d6391460t1	0	0	1	1	0	5.04108	1	3	10	0	0	0	4	1	0	0	0	1	1	0
Rm100352d686797t1	8	5	1	1	10	3	4	4	1	5	1	5	2	2	3	8	2	2	2	0
Rm57508t7	15	29	29	56	37	19	47	31	49	82	22	39	25	52	3	59	23	32	35	20
Rm270000d5116413t2	0	0	0	0	0	0	0	0	0	0	0	0	0	0	0	0	0	0	0	0
Rm69596d9437933t1	0	0	1	0	0	0	0	0	0	0	0	0	0	0	0	1	1	0	0	1
Rm65072d6049993t1	331	783	474	695	611	333	425	453	485	467	448	382	332	494	801	792	406	297	446	466
Rm14891d1116798t3	24	24	17	12	15	10	17	24	8	17	5	16	23	11	8	26	12	12	14	8
Rm79463d7888617t1	1	2	2	4	4	4	2	3	21	5	0	2	2	3	0	2	2	1	0	2
Rm67390d6355244t2	1.98448	0	1	0	0	2	0	1	0	0	1	1.42654	0	1	0	0	0	2.04512	0	0
Rm11033d5944221t5	166	27	59	31	27	70	46	49	20	35	34	92	156	73	35	39	70	67	14	17
Rm340146d5146675t1	0	1.22444	3.0183	6.13607	3.03245	2.1954	5.72678	8.4126	9.56748	8.7218	0	2.58986	5.36702	2.08728	4.25966	7.05494	3.27686	3.88916	5.55892	0
Rm166090d3906399t1	0	1	3	1	0	1	4	2	0	0	1	0	0	0	0	1	0	0	0	1
Rm154387d3562865t1	0	0	0	0	0	0	0	0	0	0	0	0	0	0	0	0	0	0	0	0
Rm38511d1684253t1	2	0	4	5	3	2	5	4	103	4	3	1	6	5	1	3	2	1	42	1
Rm15359d4461452t5	0	0	5.11716	1.09769	0	0	2.22919	3.35916	1.05429	4.28707	1.07229	1.21241	0	0	0	1.31905	3.4792	1.22673	1.18317	0
Rm104649t7	0	1	0	1	0	0	3	0	0	0	0	1	0	1	1	0	0	0	2	2
Rm5105d358317t5	0	0	10.8351	3	2	4.53873	3	5	1	1	1	3	2.34077	1	0	0	0	0	1.10666	2
Rm47181t1	0	0	1	2	0	1	0	1	0	1	0	0	0	0	1	0	1	0	0	1
Rm115652t2	0	0	0	0	0	0	0	0	0	0	0	0	0	0	0	0	0	0	0	0
Rm352497t1	0	0	0	0	0	0	0	0	0	0	0	0	0	0	0	0	0	0	0	0
Rm289772t1	0	0	0	0	0	1	0	1	0	0	0	1	0	0	0	0	0	0	0	0
Rm67857t1	76	136	91	92	78	45	64	96	82	104	81	124	163	80	224	158	94	93	101	94
Rm2072d6232008t1	262	231	373	331.963	266	163	252	299	410.931	344	349.871	369.879	357	300.953	150	232	229.872	493.824	355	353
Rm1430d7359767t3	0	0	0	0	0	0	2	0	0	0	0	0	0	0	1	0	0	0	0	0
Rm1315d3585593t4	0	0	0	0	0	0	0	0	1	0	0	1	1	0	0	0	0	1	0	0
Rm28014d1142200t1	0	0	1	0	0	0	0	0	0	0	0	0	0	0	0	0	0	0	0	1
Rm8569d1652552t1	139.109	266.961	211.373	236.702	154.298	114.439	204.737	422.439	299.363	108.675	134.242	141.955	242.304	158.798	197.158	271.095	136.017	146.403	271.857	225.908
Rm1740d7999511t2	1028	3428	2042	2766	2365	1055	1586	4263	7202.99	2918	1485	1724	1999	1589	1401	1787	1180	2023	2640	1314
Rm162497d4277068t1	0	0	0	0	0	0	0	0	0	0	0	0	0	0	0	0	0	0	0	0
Rm176786d6454941t1	0	0	0	0	0	0	0	0	0	0	0	0	0	0	0	0	0	0	0	0
Rm1180d5899035t3	59	76	66	52	30	50	32	78	23	47	20	31	53	62	16	80	42	15	1938	53
Rm16708d6747941t2	97	401	205	487	343	172	205	278	1457	553	92	143	157	150	82	156	64	122	163	84
Rm347172t1	0	0	0	0	0	0	0	0	0	1	0	0	0	0	0	0	0	0	0	0
Rm41785t4	0	0	0.000100804	0	10.9605	0	5.29732	2	0	0	0	3.29242	9.09006e-05	0	4.52113e-06	0.00022021	0	0	3.14011e-05	0
Rm111375d5393261t1	17	98	30	21	17	1	22	161	17	34	28	35	56	31	36	90	17	25	6	40
Rm1056d9176185t13	462.298	701.91	920.203	1097	811.641	777	1093.98	1150.97	1403.62	761.981	734.93	972.417	533.826	636.195	484	828.809	539.932	620.537	878.97	585.813
Rm3275d350440t3	0	0	2.1127	3.16651	3	2.13436	3.00694	4.00481	3	0	2	4.09455	0	2	0	0	3	0	4.01355	0
Rm13231d4848782t5	68	25	61	29	41	59	20	33	24	46	25	65	39	37	2	36	39	118	46	27
Rm177672t1	0	0	1	0	0	0	0	0	1	0	0	0	0	0	0	0	0	0	0	0
Rm16033t5	4062.94	12197	6565.98	6649	6144	4915	7422.99	12440	10086	7936.99	6785	7072.99	10337	7156	15780	6900	5864.99	6644.98	13149	10057
Rm76244d6364135t1	2	1	3	0	0	0	2	2	3	1	0	0	0	2	1	0	0	0	5	0
Rm62055d3474593t1	28	33	19	33	40	17	25	31	118	71	17	22	25	32	11	21	16	23	25	14
Rm78212d124902t1	0	0	1	1	0	0	1	1	0	0	0	0	0	0	0	2	1	0	0	0
Rm80855d5367435t1	1	0	1	1	1	0	0	0	3.41053	1	0	1	0	1.66254	0	1	0	1	2	0
Rm17718d6283594t1	0	2.59336	2.58383	8.75152	6.11626	11.9013	3.01471	5	9.27682	4.74907	2.16405	1.03438	7.10085	1.48655	4.01436	0	2	0	7.09946	3.02375
Rm40854d2053406t1	3	2	0	3.91704	0	0	0	2	1	4	0	1.29336	2	0	4.01339	0	0	2	1.29276	0
Rm68182t3	130.815	12.8888	141.933	15.0483	30.9477	378.235	57.3072	106.177	25.3827	58.0047	127.575	389.355	2.54682	722.316	51.2926	3	2	6.14511	0	112.614
Rm91479t2	2	2	1	3	2	1	1	3	0	0	0	1	2	4	1	5	3	2	1	1
Rm39575d3423309t5	0	0	1	0	0	0	1	0	1	0	0	0	0	0	0	0	0	0	0	0
Rm96990t1	0	0	0	0	1	0	0	0	1	0	0	0	0	0	0	0	1	0	1	0
Rm183562d3572910t1	0	0	0	0	0	0	0	0	0	0	0	0	0	0	0	0	0	0	0	0
Rm1222t11	0	0	0	0	0	0	0	0	0	0	0	0	0	0	0	0	0	0	0	0
Rm13323d3663251t4	0	0	0.840934	0	0	0	0	0	0	0	0	0	0	0	0	0	0	0	0	0
Rm45860d5686230t1	8	21	6	17.6621	18	9	16	19	44	24	10	19	22	17	13	12	11	18	12	14
Rm4521d4800371t2	101	115	208	164	98	99	100	263	248	103	88	112	105	136	62	143	112	96	180	109
Rm11047d8572960t2	2	2.01546	0	0	0	1.00471	1.00508	3.02195	3.01685	2.01278	2	4	2.01082	2.01087	0	3	0	1.00552	3	1
Rm19552d62551t1	0	0	0	0	0	0	0	0	0	0	0	0	0	0	0	0	0	0	0	0
Rm103249t1	0	0	1	0	0	1	0	0	0	0	0	0	0	0	0	0	0	0	0	1
Rm145106d6116749t1	0	0	0	0	0	0	0	0	0	0	0	0	0	0	0	0	0	0	0	1
Rm258750t1	1	0	0	0	0	1	0	1	1	0	0	0	0	0	1	0	1	0	1	1
Rm44463d7161769t2	0	0	1	1	2	0	1	1	0	3	0	0	1	0	0	0	1	0	0	1
Rm149934t5	0	0	0	0	0	0	0	0	0	0	0	0	0	0	0	0	0	0	0	0
Rm15182d4857876t1	2	1	1	4.56088	1	0	0	3.37916	1	1	1.1494	0	1	1	0	0	0	3	1.21859	2
Rm190918d6154534t1	0	0	0	0	0	0	0	0	0	0	0	0	0	0	0	0	0	0	0	0
Rm21203d411511t8	3	3.94117	0	0	1	0	1	0	3.84288	0	0	0	1.67023	3	3.93171	1	1.6702	0	1	0
Rm17233d4470314t1	1.03269	11.3142	6.18671	10.0466	7.20404	8.75118	7.07946	19.2365	21.582	17	4	7.25336	2.04532	3.20845	8.07421	5.01864	3.0274	8	6.15463	1.02707
Rm38760d6015641t1	3.59441	0	13.1485	2.21736	5.30004	2.16296	0	0	2.11661	1.07421	1.13369	7.89968	3.1706	7.29301	1.14626	1.18143	1.077	3.41145	3.3209	5.54676
Rm8309d3633343t3	0	0	0	1	0	0	0	0	0	0	0	0	0	0	0	0	0	0	0	0
Rm260026t3	0	0	0	0	0	0	0	0	0	0	0	0	0	0	0	0	0	0	0	0
Rm150691d6431442t1	0	0	0	0	0	0	0	0	0	0	0	0	0	0	0	0	0	0	0	0
Rm11382t1	42	0	11	4	0	3	3	10	3	3	3	12	3	12	3	3	13	29	5	15
Rm254265d5107123t3	15	4.17403	14.5792	24.4753	17.3034	23.4502	15.7159	27.0376	45.2788	21	10	14	13.2981	29.4316	6	17	20	21.7795	21.6417	7
Rm73637d8172158t3	11	1	7.02963	3	0	3.65094	1	5	0	4	9.91691	23	19	4	47.9341	5	23	11	5.40383	4
Rm16413d7071861t8	1	2	11	9.52341	4	1.01911	1.04526	1.01325	5.66677	2	2	7.13659	1	0	1	5.23015	1	1.69964	5	2.2732
Rm38454d1157428t1	4	21	11	22	13	7	10	41	66	31	5	20	21	16	12	6	6	21	15	17
Rm65686d5711938t1	0	0	0	0	1	0	0	0	0	0	2	0	0	0	0	0	0	0	0	0
Rm187620t1	0	0	0	0	0	0	0	0	0	0	0	0	0	0	0	0	0	0	0	0
Rm9290t11	0	1.06361	0	0	1.86076	0	0	0	0	0	0	0	0	0	1.10053	0	0	0	0	0
Rm51245d460528t1	0	0	0	0	0	0	1	0	0	0	0	1	0	1	0	0	0	0	0	0
Rm20709d7783564t6	59	45	79	104	78	61	92	117	91	105	52	57	97	68	74	102	55	45	88	86
Rm17545d7771940t6	0	1	0	0	0	1	0	2	1	0	0	0	0	2	0	1	1	0	0	1
Rm154309d8748701t3	8	35	12.0247	47.0583	24	15.0396	21	28.0845	14.0231	30	17	15	19	23	5	17	9	19	9	9
Rm17803d6539389t2	63	297	134	336	289	98	232	175	510	271	101	79	99	94	71	124	50	84	107	63
Rm105245d1526985t2	0	0	0	0	0	0	0	0	0	0	0	0	0	0	0	0	0	0	0	0
Rm45168d4944270t1	0	1	1	0	0	0	0	0	0	0	0	0	0	0	0	0	0	0	2	0
Rm6672d554938t3	150	301	343	538	946	378	398.318	513.553	948	771.551	123.32	164.375	244.984	270	100.032	232	110	215	282	104.653
Rm90836t2	0	2	3	1	1	1	0	1	2	1	2	0	0	2	1	1	0	1	10	2
Rm28069d4115775t2	0	1	1	1	0	1	2	1.28864	2.32086	2	0	3.97879	0	1	1	2	2	0	7.02831	1
Rm15756d6278377t8	7.10792	4.27392	1.27115	9.17665	4	3.39514	6.34636	8.05647	21.8702	4.0374	1	5.2956	1.00137	5	1.05377	1	2.40408	2.91826	6	1.00179
Rm4599d7378455t4	0.5	0	0	0	0	0	0	0.656312	0	0	0	0	0	0	0	0	0.5	0	0	0
Rm145738d3557816t1	0	0	0	1	0	1	1	1	0	0	0	0	0	1	0	0	0	2	2	0
Rm26262d1441878t1	56	46	84	59	33	47	88	173	173	122	38	52	49	114	23	50	42	67	70	50
Rm38553d3764913t1	1	0	6	0	1	1	2	0	3	3	1	2	2	1	0	1	0	0	1	0
Rm10784d9205381t8	242.897	477.585	319.46	226.582	297.731	92.4021	239.394	428.122	242.117	203.066	224.922	202.286	527.861	243.787	519.101	431.605	251.862	152.688	422.786	275.182
Rm31641d6002772t3	1	7	6	5	4	5	2	9	7	5	6	11	12	7	13	4	10	8	9	10
Rm69493d1491291t2	0	2.36317	0	0	1.31884	0	0	0	2.14047	0	0	0	1	0	0	0	0	0	2.24556	0
Rm34524d6915637t1	0	2	4	8	11	4	17	8	41	9	2	4	5	0	2	4	5	4	3	4
Rm124831d6870374t1	0	0	0	0	0	0	0	0	0	0	0	0	0	0	0	0	0	0	0	0
Rm120372t2	0	1	1	0	0	1	2	2	0	0	1	0	0	0	1	1	1	1	3	1
Rm185944d5805203t1	0	0	1	0	0	0	0	0	0	0	0	1	1	0	0	0	0	0	0	1
Rm58756d1704873t1	3	0	0	1	3	1	0	4	16.9479	1	0.440135	3	0	1	2	1	2.74629	0	0	0
Rm7562d29106t1	0	0	0	0	2.00615	0	1.50359	0	2.20107	0	0	0	1	0	0	1	0	0	1.97022	0
Rm48619d5328872t1	0	1	0	2	0	0	2	2	2	0	1	1	1	1	0	0	0	1	1	0
Rm171302d3908971t1	0	0	0	0	0	0	0	0	0	0	0	0	0	0	0	0	0	0	0	0
Rm170210d5054422t1	0	0	0	0	0	0	0	0	0	0	0	0	0	0	0	0	0	0	0	0
Rm279049t2	0	0	0	0	0	0	0	0	0	0	0	0	0	0	0	0	0	0	0	0
Rm2286d2428159t3	26188	106493	92680	103315	103570	48603	85164	289079	130938	94918	77211	89231	84168	125423	89228	81997	36812	106934	178017	121294
Rm205159d6476905t1	0	0	0	0	0	0	0	0	0	0	0	0	0	0	0	0	0	0	0	0
Rm441671t1	0	0	0	0	0	0	0	1	0	1	0	1	0	0	0	0	0	1	0	0
Rm74859d6818210t1	0	0	0	0	0	0	0	0	0	0	1	0	0	1	0	0	0	0	0	0
Rm14330d6274406t2	0	0	0	1	0	0	1	0	0	0	0	1	0	0	0	0	0	0	0	0
Rm95759t3	0	0	1	0	0	0	0	0	0	0	1	1	0	0	0	1	0	1	0	0
Rm22213d4093476t1	13	4	21	11	10	8	6	8	16	0	17	19	5	4	3	10	3	9	14	2
Rm40685d3770840t1	16	207	38	177	171	52	112	99	829	226	35	34	59	37	103	104	30	26	47	63
Rm23415d4098677t4	2.31257	9.28697	3.95786	22.1343	6.89065	27.9677	28.2751	16.1172	10.8699	10.77	2.51357	18.6168	9.53575	9.58854	0	6.91586	4.15777	2.31074	5.32193	5.87366
Rm27469d1572616t1	540	454	786	691	609	515	471	1007	558	743	412	658	465	719	231	512	543	521	689	282
Rm46457d270269t5	0	0	0	2	0	1	0	0	2	0	0	0	0	2	1	0	1	0	0	0
Rm95683d1042189t1	1	0	7	1	1	9	7	1	1	2	14	20	4	0	1	1	7	2	0	5
Rm94283d1368170t1	1	0	1.75367	0	0	0	2	0	0	0	0	2.86609	0	0	1	1	0	0.176057	0	1
Rm1748d3243151t1	3	24	10	14	12	1	14	13	17	15	1	5	8	1	13	1	3	5	464	2
Rm117241d6660328t1	0	0	0	0	0	0	0	0	0	0	0	0	0	0	0	0	0	0	0	0
Rm79961d6823561t1	0	0	0	0	0	0	0	0	0	0	0	0	0	0	0	0	0	0	0	0
Rm4774d2690401t7	120.691	293.485	106.812	148.384	343.757	223.31	177.065	358.339	291.274	316.956	82.1426	235.207	96.8291	154.426	51.0241	177.983	301.708	225.94	210.754	110.128
Rm211765d4298190t1	0	0	1	0	0	0	0	0	0	0	0	0	0	0	0	0	0	0	0	0
Rm15729d5615386t1	1	0	0	0	0	0	1	0	0	0	1	0	0	0	0	0	1	0	0	0
Rm113505d5018550t2	2	2	4	4	0	0	4	4	4	8	6	2	4	0	1	4	2	2	0	1
Rm200936d5450316t2	0	2	0	0	1	0	0	1	0	0	1	0	0	0	0	0	0	0	0	0
Rm136008t4	0	1	0	0	1	0	1	0	0	0	0	2	1	0	0	0	0	0	2	2
Rm327922t1	0	0	0	0	0	0	0	0	0	0	0	0	0	0	0	0	0	0	0	0
Rm21915d7787773t5	0	0	0	0	0	0	0	0	0	0	0	0	0	0	0	0	0	0	0	0
Rm81862t4	7.43932	18.2454	7.11295	25.7825	16.6012	13.9612	8.76464	11.4991	23.9831	20.5706	14.6782	15.3254	18.6057	16.0233	6.06182	11.9463	7.17373	8.7865	18.1529	9.1829
Rm131388d3548602t1	0	0	0	0	0	0	0	0	0	0	0	0	0	0	1	0	0	0	0	0
Rm6854d1409577t1	267.674	457.716	807.023	820.303	424.514	231.355	417.951	662.804	849.573	503.349	366.581	382.205	432.658	488.302	441.619	520.152	324.323	347.762	484.214	330.697
Rm410260t1	0	0	0	0	0	0	0	0	0	0	0	0	0	0	0	0	0	1	0	0
Rm233785d6186278t1	0	0	0	0	1	0	0	1	0	0	0	0	0	0	0	0	0	0	0	0
Rm9444d931229t3	142	324	172	292	361	114	232	300	1109	472	122	169	145	89	69	187	81	115	154	89
Rm65764t1	1	0	0	1	0	1	0	2	5	0	0	0	0	3	0	1	0	1	0	0
Rm339202t1	0	0	0	0	0	0	0	0	0	0	0	0	0	0	0	0	0	0	0	0
Rm318699t3	0	0	0	0	0	0	0	0	0	0	0	0	0	0	0	0	0	0	0	0
Rm257083d4318239t1	0	0	0	0	0	0	0	0	0	0	0	0	0	0	0	0	0	0	0	0
Rm103521t4	0	0	0	0	1	0	0	2	0	0	0	1	0	0	0	0	1	0	0	0
Rm102668t4	0	1	0	0	0	0	0	0	0	0	0	0	0	0	0	0	0	0	0	0
Rm10316d7741349t12	61	183	173	189	188	128	191	249	289	149	82	110	147	96	156	132	92	114	236	114
Rm136119d6416066t1	0	0	0	0	0	0	0	0	0	0	0	0	0	0	0	0	0	0	0	0
Rm45144d268656t1	0	0	0	0	0	1	0	0	0	0	0	0	0	0	0	0	0	0	0	0
Rm35228d7138054t6	0	0	0	0	0	0	0	0	0	0	0.480781	0	0	0	0	0	0	0	1	0
Rm41952d3774089t4	0	1	0	0	0	0	0	1	1	0	0	0	0	0	1	2	0	2	5	0
Rm36027d5669640t1	5.7068	6.06943	13.3695	3.47972	9.93729	1.16117	7.38547	4.50511	6.10447	6.05583	3.52739	12.1858	9.50457	8.25405	7.82455	13.9948	14.8472	6.65959	2.19915	4.54756
Rm15507d4462211t7	0	0	0	2	0	0	0.107812	3.32425	12.3861	0	0	0	0	0	0	0	0	1.65056	5.43744	0
Rm105504d6390414t1	0	0	0	0	0	0	0	0	0	0	0	0	0	0	0	0	0	0	0	0
Rm149683d6119888t2	1	2	0	2	0	1	0	1	6	1	0	1	0	1	1	2	2	1	0	1
Rm1772d8767544t4	0	13.3998	83.5012	0	0	29.081	15.026	32.7267	2.70403	7.98941	18.312	0	11.485	0	19.2754	15.3887	0	26.5286	17.1368	0
Rm32855d3747502t2	354	534	288	285	389	170	204	548	1062	875	154	422	726	338	216	341	276	308	274	156
Rm282223d5505545t1	0	0	0	0	0	0	0	0	0	0	0	0	0	0	0	0	0	0	0	0
Rm3453d6723771t2	1.16853	13.2758	6.95977	4.78648	4.1573	3.05155	8.42734	12.1451	15.4821	9.1892	3.2405	12.12	9.1377	8.12895	3.18237	9.60064	12.0908	6.14839	7.64751	5.3471
Rm96253d3519882t1	0	0	1	0	1	0	0	0	0	0	0	0	0	0	0	0	0	0	1	0
Rm15066d7762244t1	1	0	3	3	1	3	2	0	0	0	2	1	0	0	1	1	1	0	2	1
Rm12684d1274492t2	104	177	157	550	496	272	337	200	1644	560	186	112	147	137	125	282	109	161	133	135
Rm291083t1	0	1	0	0	1	0	0	0	0	1	1	0	0	0	1	0	0	0	0	0
Rm3698d2131047t2	8	17	37	9	21	9	25	16	14	21	21	17	18	16	4	12	9	19	5	7
Rm62794d6601487t1	0	0	0	0	0	0	1	0	0	0	0	0	0	0	0	0	0	0	0	0
Rm146019d895410t1	1003	495	1057	848	710	1098	945	1583	1495	1856	641	800	511	967	184	734	573	1172	1423	484
Rm55206d5338287t1	1	0	0	0	0	0	1	1	0	1	0	0	0	0	0	0	0	0	0	0
Rm10022d3643980t6	38	23	67	48	33	24	33	78	49	64	11	35	22	44	3	36	16	25	44	11
Rm118095d3875657t1	0	0	0	0	0	0	0	0	0	0	0	0	0	0	0	0	0	0	0	0
Rm14087d3667527t6	1	3	8	9	9	3	2	4	9	10	0	0	3	7	1	3	2	18	13	12
Rm50936d4173051t2	0	0	0	0	0	1	0	0	0	3	0	0	0	1.43673	0	0.228298	0	0	0	0
Rm88770d6972679t1	0	0	2	1	0	0	0	2	0	0	0	1	0	0	0	1	1	0	0	0
Rm916d3582410t10	66.6714	100	105.734	125	77	65	62	170.825	222.061	78	86	104	107	93	62	113	77	104	127	95
Rm5691d1542590t1	105	49	100	64	45	60	63	90	104	100	47	116	78	87	28	83	97	109	102	54
Rm14242d3321088t6	0	1	0	0	0	1	0	0	0	0	0	1	0	0	0	0	0	0	1	0
Rm116249d5396989t1	0	0	7	4	5	5	5	4	7	7	3	5	6	8	9	0	0	0	2	9
Rm6109d3272856t4	15	1	6	4	8	13	8	18	34	12	6	8	2	7	2	6	1	8	12	4
Rm73366d7212590t1	0	0	0	0	0	0	0	1	0	0	0	0	0	0	0	0	0	0	0	0
Rm19889t9	7	41	20	20	15	12	24	12	10	21	4	42	7	16	33	34	8	7	36	19
Rm65954d843946t1	2	0	2	1	0	0	0	7	4	1	0	1	0	0	0	1	0	0	0	0
Rm66127d5712437t1	0	1	0	0	0	0	0	0	1	0	0	0	1	0	0	0	0	0	0	0
Rm38527d6015242t4	25.1432	0	1	1	1	0	1	1	0	1	7	4	15.0218	14.0207	6.87154	7.70307	38.4812	2.87986	12.4003	2
Rm9637d5938611t5	294.821	617.988	600.776	710.73	804.896	388.862	483.717	747.847	2380.65	997.881	295	428	331	399.884	164	425.901	349	471	827.901	289
Rm230786t4	0	0	0	0	0	0	0	0	0	0	0	0	0	0	0	0	0	0	0	0
Rm19104d1804623t9	0	0	0	0	0	0	0	0	0	0	0	0	0	0	0	0	0	0	0	0
Rm73082d5359432t1	0	0	2	0	0	0	1	0	0	0	0	0	0	0	0	1.3354	0	0	0	0
Rm467632t1	0	0	0	0	0	0	0	0	0	0	0	0	0	0	0	0	0	0	0	0
Rm34810d8387552t2	2	4	1	1	2	4	4	0	5	4	6	7	0	3	6	2	3	1.24405	6	5
Rm122596d6404834t3	1	5	0	3	0	0	0	1	1	2	3	2	2	2	2	0	3	5	1	1
Rm27528d4904168t5	1	0	3.4677	1.17116	3	1	2.12695	0	2	0	2	2.1505	1	0	0	0	1	0	1	0
Rm132526t2	0	0	0	0	1	0	0	1	0	0	1	0	0	0	0	0	0	2	0	0
Rm59055t1	0	0	0	0	0	0	0	0	0	0	0	0	0	0	0	0	0	0	0	0
Rm135113d5770544t1	0	0	0	0	1	0	0	0	1	2	0	0	0	1	0	0	1	0	0	1
Rm317399t4	0	0	0	0	0	0	0	0	0	0	0	0	0	0	0	0	0	0	0	0
Rm75399d482555t1	0	1	2	3	0	1	7	5	1	3	1	1	0	3	1	0	0	0	2	2
Rm59964d7867046t2	0	0	0	0	0	1	0	0	0	0	0	1.84881	0	0	0	0	0	0	0	0
Rm5483d738064t6	0	0	21.4108	11.2463	0	0	0	7.90006	19.3992	1.54546e-07	6.89813	1.37493	0	7.6633	9.94569	0	0	6.36333	0	0
Rm4744d1648200t1	266.988	316.308	313.479	442.274	370.805	216.734	254.816	441.781	361.286	330.811	244.524	348.141	312.66	369.593	317.622	246.397	305.488	287.715	396.585	108.069
Rm92349d1514176t1	0	0	0	0	7	0	0	0	2.9937	0	0	0	0	0	0	0	0	0	0	0
Rm12779d3660230t1	0	0	0	0	0	0	0	0	0	1	0	0	0	0	0	0	0	0	0	0
Rm68225d1489985t3	0	14.9903	337.636	702.348	585.751	0	633.257	4501.36	4033	1649.89	0	5	16	91	89.6536	440.153	0	87	296.79	2.46556
Rm44220d1164562t3	7	4	5	2	4.20148	2	1.0545	5.0293	7.02197	7	3	7	3	3	0	5	2	2	5	1
Rm178086t1	0	0	0	0	0	0	0	0	0	0	0	0	0	0	0	0	0	0	0	0
Rm72279d6360187t1	0	0	0	0	0	0	0	1	0	0	0	0	0	0	0	0	0	0	0	1
Rm18852d4873684t6	19.7761	6.5461	44.5993	10.0675	8.91924	23.9429	3.38425	7	6	25.1752	17.1578	5.42355	10.2969	71.1313	3.96526	6.80231	9.23618	6	11	2
Rm98230d4232097t1	0	0	1	0	0	0	0	0	1	0	0	0	0	1	0	0	0	0	0	0
Rm51974t1	0	0	0	0	0	0	0	0	0	0	0	0	0	0	0	0	0	0	0	0
Rm151991t1	0	0	0	0	0	0	0	0	0	0	0	0	0	0	0	0	0	0	0	0
Rm14786d5611700t4	1.5127	3.03604	3.016	4	3.02392	3.41291	0	7.34257	7.46439	1.36969	0	1.38506	4.08189	1.11358	0	0	1.50947	0	2.31745	2.55764
Rm122804d6666489t1	0	0	0	0	0	0	0	0	0	0	0	0	0	0	0	0	0	0	0	0
Rm184493t1	0	0	0	0	0	0	0	0	0	0	0	0	0	0	0	0	0	0	0	0
Rm14283d4456090t4	3	128	27	112	83	12	194	223	28	35	1	3	4	8	6	21	1	5	14	8
Rm52007t2	1	2	0	0	1	0	1	5	1	8	2	2	0	2	0	2	0	2	1	1
Rm15593d3675374t3	50	52	97	171	109	87	114	193	321	132	106	65	43	62	10	81	51	74	97	45
Rm49023d1870970t1	1	6.14739	1.08588	1.04612	5.21437	1.07276	0	6.14038	5.12373	2	0	3	1	0	3.32888	5.09234	1	1	1.10137	1.07978
Rm8936d1768598t5	0	0	0	0	0	0	0	0	0	0	0	0	0	0	0	0	0	0	0	0
Rm5303d359227t6	0	0	0	0	0	0	0	0	1.9989	0	0	0	0	0	0	0	0	0	0	0
Rm218582d7669883t1	1	0	0	0	0	0	0	1	0	0	0	1	1	0	0	0	0	0	0	0
Rm45572d102023t1	5494	585	1781	747	710	1249	819	425	327	893	1162	2716	2984	2141	1255	912	1974	1339	340	327
Rm66541d4197641t4	0	0	1	0	1	0	0	0	1	0	0	1	0	0	0	0	0	1	0	1
Rm43472t9	108	120	129	115	109	109	140	186	170	215	58	113	126	153	116	118	100	115	103	111
Rm2322t1	39	7	11	3	6	31	7	5	9	31	2	21	11	10	1	4	21	15	5	6
Rm98030t2	0	1	2	1	1	0	2	1	1	0	0	0	1	0	0	1	0	3	1	0
Rm101839d1523541t1	0	4	0	0	3	1	0	0	0	0	0	1	0	0	0	1	11	0	1	0
Rm13547d578388t4	91	49	86	91	59	51	65	135	121	70	55	83	67	83	32	61	74	114	87	55
Rm17113d773665t1	0	0	0	0	0	1	0	0	0	0	0	0	0	0	0	0	0	0	0	0
Rm5518d3268977t1	0	5	8	15	17	7	7	11	17	24	7	6	1	4	2	4	1	1	5	2
Rm41d8973923t3	0	0	0	0	0	0	0	0	0	0	0	0	0	0	0	0	0	0	0	0
Rm276105t2	0	0	0	0	0	0	0	2	0	0	0	0	0	0	0	0	0	0	0	0
Rm122823d6666510t1	0	0	0	0	0	0	0	0	0.53639	0.466039	0	0	0	0	0	0	0	0	0	0
Rm58794d3468721t2	1	0	1.26322	0	1.87701	0	0	1	0	0	1	1	0	0	0	0	0	0	0	1
Rm142176t5	0	0	0	0	0	0	0	0	0	0	0	0	0	0	0	0	0	0	0	0
Rm45538t4	0	1	1	1	0	0	0	0	1	0	0	3	1	0	0	0	0	0	1	0
Rm120789d1389581t1	0	0	0	0	0	0	0	0	0	0	0	0	0	0	0	0	0	0	0	0
Rm31021d1576906t1	1	1	0	0	0	0	0	1	0	0	0	0	1	0	0	2	1	0	0	1
Rm7618d6516095t1	28	4	15	23	11	10	11	32	118	22	3	19	16	8	0	6	21	17	135	8
Rm36923d3415340t1	0	0	1	0	0	1	0	1	0	0	2	2	1	0	0	0	0	0	0	1
Rm74729d1900768t2	0	0	0	0	0	0	0	0	1	0	0	1	0	0	0	0	0	1.30924	0	0
Rm87420d9306440t1	0	0	0	0	0	1	0	0	0	0	0	0	0	0	0	0	0	0	0	1
Rm337712t1	0	0	0	0	0	0	0	0	0	0	0	0	0	0	0	0	0	0	0	0
Rm13920d5955194t9	1.01324	2.0313	0	0	0	2.02948	0	0	0	0	1.02809	2.01194	1.00707	0	1	1.01482	0	0	1.00599	0
Rm146844t1	0	0	0	0	0	0	0	0	0	0	0	0	0	0	0	0	0	0	1	0
Rm27732d8101944t5	0	0	0	0	0	0	0	0	0	0	0	0	0	0	0	0	0	0	0	0
Rm8724d1547556t1	0	1	0	0	0	0	0	0	0	1	0	0	0	0	0	0	0	0	0	0
Rm38551d6015277t1	0	0	0	0	0	0	0	0	0	0	0	0	0	1	0	0	0	0	0	0
Rm151355d3898464t1	0	0	0	0	0	0	0	0	0	0	0	0	0	0	0	0	0	0	0	0
Rm120130t2	0	0	0	0	0	0	0	0	0	0	0	0	0	0	0	0	0	0	0	0
Rm243182d5483368t1	0	0	0	0	0	0	0	0	1	1	0	0	0	0	0	0	0	0	0	0
Rm121458d6099786t1	0	0	0	0	0	0	0	0	0	0	0	0	0	0	0	0	0	0	0	0
Rm58817t22	29	230	161	226	224	96	198	244	366	395	96	73	81	96	122	108	58	79	148	131
Rm3273d9183671t3	68	52	38	57	67	44	59	36	201	120	27	74	118	34	21	46	48	37.2244	21	30
Rm3071d540339t1	0	0	1	3	0	4	2	1	1	0	0	4	4	2	0	2	2	0	4	0
Rm1997d8982251t2	39	55	34	50	41	50	50	48	90	52	31	45	73	34	26	55	20	59	27	24
Rm2466t7	314.615	1074.54	913.156	1173.58	960.142	570.598	1110.72	928.743	923.844	1190.88	655.308	644.396	666.098	632.774	1086.39	1199.9	608.948	644.183	674.379	873.603
Rm641d6225659t1	0	3	1	1	3	1	3	0	1	2	1	2	3	0	1	0	2	0	377	0
Rm89507t5	15.6761	3.56184	38	0	3	16	3	2	0	1	8.977	29.0828	21	19	18	14	2	1	0	5
Rm12890d3020345t1	69	244	110	256	282	94	134	136	1181	562	69	85	101	74	42	112	80	56	71	33
Rm240945t3	0	0	0	0	0	0	0	0	0	0	0	0	0	0	0	0	0	0	3	0
Rm52589d4566594t4	0	4	0	0	0	1	1	2	4	1	1	1	1	0	1	0	0	0	1	0
Rm3939d913203t1	378	774	648.517	1369.33	1125	571	814.242	2117.42	4000.08	1275	444	359	466	600	331	740	431	668.274	983	598
Rm98894d8924659t2	0	0	0	0	0	0	0	0	0	0	0	0	0	0	0	0	0	0	0	0
Rm1916d9474204t1	20	43	65	64	45	62	50	42	63	125	26	34	22	28	11	27	19	33	33	28
Rm22959d69787t2	0	0	0	0	0	0	0	0	0	0	0	0	0	0	0	0	0	0	0	0
Rm19392t8	25	221	32	64	159	130	203	161	85	139	17	267	31	87	211	119	165	18	46	40
Rm55417t3	0	0	0	0	0	0	0	0	0	0	0	0	0	0	0	0	0	0	0	0
Rm278518d4328913t1	0	0	0	0	0	0	0	0	0	0	0	0	0	0	0	0	0	0	0	0
Rm70706d6953730t1	0	0	1	1	0	0	0	1	1	1	2	0	0	0	0	0	0	0	0	1
Rm48071t7	0	0	0	0	0	0	0	0	0	0	0	0	0	0	0	0	0	0	0	0
Rm160182d6127033t1	0	2	1.36692	1.19923	0	1	1.89597	0	4.86408	2.22999	0	0	0	2	2.42053	0	0	3	1.51764	1
Rm13895d1114498t1	2	14	5	7.00116	3	4	3.20737	7.31062	7.00278	3	2	4	5	8.26998	6.2306	4.00373	1.00299	1	3.17622	1.00013
Rm14733t26	14	59	27	26	50	13	24	36	112	28	12	18	23	22	8	19	6	16	14	7
Rm34937d5667466t2	1	0	1	0	2	2	0	0	3.72255	1	1	0	1	0.486391	0	1	0.141745	1	0	0
Rm276780d3935124t1	0	0	0	0	0	0	0	0	0	0	0	0	0	0	0	0	0	0	0	0
Rm47502d2381221t1	0	0	0	0	0	0	0	0	0	0	0	0	0	0	0	0	0	1	0	0
Rm68513d846118t1	0	0	0	0	0	0	0	0	0	0	0	0	0	0	0	0	0	0	0	0
Rm71801d6057282t8	0	0	0	0	0	0	0	0	0	0	0	0	0	0	0	0	0	0	0	0
Rm11988d3655613t3	0	0	0	0	0	1	0	0	0	0	0	0	0	0	0	0	0	0	0	0
Rm186391t6	0	0	0	0	0	0	0	0	0	0	0	0	0	0	0	0	0	0	0	0
Rm191560d4290894t1	0	0	0	0	0	0	0	0	0	0	0	0	0	0	0	0	0	0	0	0
Rm28956d2849348t1	3	1	0	0	0	2	2	0	2	0	0	0	1	0	0	0	0	0	0	1
Rm220304d3922782t1	0	0	0	0	0	0	0	0	0	0	0	0	0	0	0	0	0	0	0	0
Rm953d6227055t8	525.707	1657.56	1447.98	2249.2	2180.84	803.579	1376.95	2328.12	2617.21	2518.04	479.104	746.913	736.681	986.992	1111.52	1484.36	539.076	934.849	1148.18	725.271
Rm55409d6342372t1	34.1674	46.0336	36.5413	55.9849	33.4975	32.7237	51.9955	56.2421	98.2245	51.7405	31.0117	53.4386	49.0471	62.9757	31.6372	34.7679	21.9027	43.1617	42.4253	35.1095
Rm10637d7410434t6	0	0	0	0	0	0	0	0	0	0	0	0	0	0	0	0	0	0	0	0
Rm45392t1	0	0	0	0	0	1	0	0	0	0	0	0	0	0	0	0	0	0	0	0
Rm6397d1408640t6	1234	889	1142	1819	1833	2089	1800	1827	2387	1938	1534	3481	1563	1993	332	1414	1261	2308	1370	946
Rm52217d5334206t2	0	0	0	0	0	0	0	0	0	0	0	0	0	0	0	0	0	0	0	0
Rm1357d7694263t4	98	283.586	304.379	296.31	166.511	115.408	273	256.681	280.527	237.807	113.644	200.773	310.38	230.205	203.945	242.181	112.477	157.305	204.503	217
Rm12496d8051692t8	0	0	0	0	0	0	0	0	0	0	0	0	0	0	0	0	0	0	0	0
Rm89990d1364682t1	4	1	2	2	4	1	1	2	4	3	2	2	3	2	1	2	2	6	4	0
Rm31566t1	14	67	51	67	106	30	70	83	310	79	21	23	25	22	17	64	17	23	37	13
Rm168724t1	0	0	0	0	0	0	0	0	0	0	0	0	0	0	0	0	0	0	0	0
Rm49510d9266855t1	0	1	1	2	0	1	0	0	1	0	0	0	0	0	0	0	0	0	0	0
Rm16472t11	722	1387.74	988	1064.89	900	626	948	1261	2218.81	1142.62	724.742	841	1326	1035.9	654	878	687	880	1060.92	875.733
Rm312268d4742236t1	0	0	0	0	0	0	0	0	0	0	0	0	0	0	0	0	0	0	0	0
Rm109846d3532331t1	0	0	0	0	0	0	0	0	0	0	0	0	0	0	0	0	0	0	0	0
Rm25935d4108357t3	0	0	0	0	1	0	1	0	0	1	1	1.73423	0	0	0	1	0	1	1	1
Rm88429d4998134t1	0	0	0	0	0	1	0	0	0	0	0	0	0	0	0	0	0	0	0	0
Rm57762d6345027t1	0	0	0	0	0	0	0	0	0	0	0	0	0	0	0	0	0	0	0	0
Rm308091d6222403t1	0	0	0	0	0	0	0	0	0	0	0	0	0	0	0	0	0	0	0	0
Rm158231d6438769t1	0	0	0	0	0	0	0	0	1.15134	0	1	0	0	0	0	1	0	0	0	0
Rm284723t5	0	0	0	0	0	0	0	0	0	0	0	0	0	0	0	0	0	0	0	0
Rm61541t1	0	0	0	0	0	1	1	0	0	1	0	2	0	0	0	0	0	2	1	0
Rm17280d6282389t1	5	11.83	2	6.33199	3.00957	5	9	5	21.1767	18.5068	1	8	7	6	5	2.05295	5	6	1.25811	1
Rm297725d4736179t1	0	0	1	0	0	1	0	0	0	0	0	0	0	0	1	0	0	0	1	0
Rm10452d7043849t7	0	2	0	0	0	0	1.0959	1.05335	1	0	3.07871	0	0	0	1	0	1	0	4.08231	0
Rm44437d4552328t3	0	0	0	0	0	0	0	0	0	0	0	0	0	0	0	0	0	0	0	0
Rm301473d5514504t1	0	0	0	0	0	0	0	0	0	0	0	0	0	0	0	0	0	0	0	0
Rm303650t1	0	0	0	0	0	0	0	0	0	0	0	0	0	0	0	0	0	0	0	0
Rm64323d7872475t1	0	0	0	0	0	0	0	0	0	0	0	0	0	0	0	0	0	0	0	0
Rm247040t2	0	0	0	0	0	0	0	0	0	0	0	0	0	0	0	0	1	0	0	0
Rm293887t1	0	0	0	0	0	0	0	0	0	0	0	0	0	0	0	0	0	0	0	0
Rm145842d6426333t1	0	0	0	0	0	0	0	0	0	0	0	0	0	0	0	0	0	0	0	0
Rm430303d5163292t1	1	0	0	0	0	0	0	0	0	0	0	0	0	1	0	0	0	0	0	0
Rm28475d5289013t1	1	0	0	2	0	2	1	0	4	0	1	0	0	2	0	0	1	0	0	2
Rm15148d1791785t4	8	4	21	19	10	21	17	11	27	18	5	7	3	1	0	1	4	8	9	5
Rm13324d8055193t4	20	1	15	6	7	2	9	22	9	8	9	32	21	19	17	4	23	26	6	4
Rm111684d5393521t1	0	0	0	1	0	0	1	0	0	1.27337	0	0	0	0.252301	0	0	0	0	0	0
Rm107793t9	0	0	0	0	0	0	0	0	0	0	0	0	0	0	0	0	0	0	0	0
Rm50970d460203t9	1	0	0	0	1	1	0	0	2	1	0	0	0	0	1	0	0	0	2	0
Rm267126t1	1	0	0	0	0	2	0	1	0	0	0	0	0	0	0	0	0	0	0	0
Rm28104d5995361t1	0	0	0	0	0	1.10112	0	0	1.42119	0	0	0	0	0	0	0	0	0	0	0
Rm11950d759324t2	58.7859	68.9894	131.317	77.8718	58.9308	46.8559	84.4293	145.102	123.98	117.142	29.2757	52.9681	17.14	103.813	23.5841	61.2814	42.0419	23.1909	23.7875	13.9649
Rm239733d5481046t1	0	0	0	0	0	0	0	0	0	0	0	0	0	0	0	0	0	0	0	0
Rm59624d7191616t1	0	0	0.843933	0	1	0	0	0	0	0	0	0	0	0	0	0	0	0	0	0
Rm33048d2854794t2	2	0	2	0	0	0	1	3	1	0	0	0	2	0	0	1	1	1	1	0
Rm313808d5137195t1	0	0	0	0	0	1	0	0	0	0	0	0	0	0	0	0	0	0	0	0
Rm30721d7487139t2	0	0	2	1	1.44769	4.41689	1	0	1	0	0	0	3	1	1	0	0	0	1.29334	0
Rm108988t2	46	31	94	154.494	91	97	51	161	62	114	39	71	19	163	4.04197	58	43.1807	145	129	18
Rm21110d2185208t9	1.0273	37.4119	53.7925	20.0537	11.7311	7	48.0485	30.9298	23.7228	20.5781	13.5233	10.7274	7.61011	26.2354	25	28.9628	20.082	4.47031	17.3268	18.4763
Rm30311d6911036t1	336.157	470.546	275.232	347.009	295.943	218.68	245.772	452.881	528.189	429.449	310.99	503.871	876.277	388.616	466.905	439.608	373.892	457.884	356.149	240.104
Rm166218t1	0	0	0	0	0	0	0	0	0	0	0	0	0	0	0	0	0	0	0	0
Rm77353d297810t1	0	0	0	0	0	0	0	0	0	1.28861	0	2	0	1	0	0	1	0	1	1
Rm7227d5206933t2	0	1.22818	2	10.2489	6.64527	2.45866	2	10.5478	18.9353	1.18081	1.61437	2	1	3.55539	2	7.74356	0	4	5.50131	4
Rm22156d1131981t1	435	788	497	650	442	322	354	596	882	660	555	685	818	444	531	430	482	472	374	389
Rm53796d1474925t1	133	70	162	72	110	87	88	212	136	124	54	66	91	138	24	45	53	129	132	53
Rm1178t25	1429.98	3116.53	1695.55	2005.74	2060.94	1021.73	1775.38	3050.94	6512.91	3027.85	1326.39	1755.97	3007.66	1548.99	1170.45	1606.99	1416.71	1626.68	2123.94	1598.35
Rm106238t6	0	0	0	0	1	0	0	0	0	0	0	0	0	0	0	0	2	1	24	0
Rm76130d2543618t1	0	0	0	0	0	0	0	0	0	0	0	0	0	1	0	0	0	0	2	0
Rm6918d4814775t3	136	353	243	403	287	87	411	542	1679	438	242	164.946	193	131	94	152	93	243	327	180
Rm219951d5466543t2	0	0	0	0	0	0	0	0	0	0	0	0	0	0	0	0	0	0	0	0
Rm16484d4863750t7	0	0	1.50104	0.817022	0	2	2	0	0	1.49445	2.76116	0	2.39901	0	0	1.54279	0	0	0	2
Rm47388d271411t5	1	0	0	2	4	0	1	0	1	0	1	0	1	0	2	2	1	3	1	0
Rm70536t8	10.1118	0	3.7933	40.966	5.20019	0	5.04732	17.5322	0	0.000137932	0	3.86379	0	0	0	3.82591	4.08008	0	34.548	0
Rm18709d5625773t3	46	50	35	57	81	39	104	118	157	56	41	86	51	54	38	55	39	66	37	35
Rm8106d4821463t3	0	0	0	0	0	0	0	0	0	0	0	0	0	0	0	0	0	0	0	0
Rm31952d4128536t7	0	0	0	0	0	0	0	0	0	0	0	0	0	0	0	0	0	0	0	0
Rm18345d1430173t1	1	0	0	1	0	0	1	0	0	0	0	0	0	0	0	0	0	0	0	0
Rm195012t1	0	0	0	0	0	0	0	0	0	0	0	0	0	0	0	0	0	0	0	0
Rm33045t3	0.920668	0	0	0	0	0	0	0	0	2.53903	0	0	0	0	0	0	0	0	0	0
Rm78651t1	0	0	0	0	0	0	0	0	0	0	0	0	0	0	0	0	0	0	0	0
Rm318006t1	0	0	0	0	0	0	0	0	0	0	0	0	0	0	0	0	0	0	0	0
Rm9856d1268142t4	48.8918	51.8253	67.8138	42.9305	51.0519	64.9328	51.7767	88.7086	77.8381	61.2108	34.1393	82.1994	39.4723	60.5614	24.2415	114.088	84.2718	68.1915	30.8469	33.5276
Rm3172t1	0	1	0	0	0	0	0	0	0	0	0	0	0	0	0	0	0	1	0	0
Rm270010d4722925t1	0	0	0	0	0	0	0	0	0	0	0	0	0	0	0	0	0	0	0	0
Rm2201t1	126	61	104	78	98	102	100	120	41	193	37	154	170	127	34	128	97	194	112	66
Rm21451d6546319t3	75	169	100	192	167	94	171	187	458.948	239	73	104.762	123.953	98.7253	89	114	56	103	94	54
Rm3165t13	0	4	0	2	4	1	2	0	1	1	2	0	3	0	2	1	3	0	0	1
Rm181765t1	0	3	1	0	2	0	0	0	0	5	2	1	0	0	0	0	0	2	3	0
Rm6973d3278338t1	0	2	1	4	1	0	1	5	0	1	0	1	0	1	0	1	1	2	1	0
Rm16265d2828842t1	0	0	0	0	0	0	0	0	0	0	0	0	0	0	0	0	0	0	0	0
Rm97342d4617854t2	0	0	1	0	0	0	0	1	0	0	0	0	0	0	0	0	0	0	1	0
Rm31578d7816478t9	2	11	10	8	6	11	9	5	1	4	11	12	18	6	30	14	14	3	4	7
Rm115769d6658597t1	0	1	0	0	1	0	0	2	0	1	0	0	0	0	0	0	0	0	0	0
Rm60505d5706058t1	0	0	0	0	0	0	0	0	0	0	0	0	0	0	0	0	0	0	0	0
Rm77502d1196869t1	0	2	0	1	1	0	1	0	2	3	1	3	2	1	0	0	0	0	0	0
Rm146464d4267608t1	0	0	0	0	0	0	0	0	0	0	0	0	0	0	0	0	0	0	0	0
Rm9455d8566939t3	2	0	0	0	0	0	1	4	0	0	0	0	0	1	0	0	0	0	0	0
Rm27160t4	0	0	0	0	1	0	0.486739	0	0	0.96812	0	0	0	0	0	0	0	0	0	0
Rm115779d5756783t1	0	2	5	3	6	11	2	3	5	7	2	9	6	0	2	4	2	3	2	2
Rm38884d3765851t1	0	0	0	1	0	1	1	3	2	1	2	2	0	0	0	2	0	1	2	0
Rm28491d427449t5	1.31534	4.65811	6	2.54314	1	2.54092	2.51264	3.79373	8.50935	3.82509	4	9.42724	1	3.49765	3	4.71439	1	0	0	3.33742
Rm29427d4120426t2	58	109	121	153	82	52	60	197.56	279	113.569	115.552	68	113	101	104	148.492	62	128	145	134
Rm198824d6161052t1	0	0	0	0	0	0	0	0	0	0	0	0	0	0	0	0	0	0	0	0
Rm25343d3720480t1	19	42	31	58	17	34	117	23	342	53	10	17	16	15	9	20	8	39	21	7
Rm7248d3279951t3	0	0	0	0	0	0	0	0	0	0	0	0	0	0	0	0	0	0	0	0
Rm135703d3551539t4	0	0	0	0	0	0	0	0	0	0	0	0	0	0	0	0	0	0	0	0
Rm44259d9077582t3	14	3	12	7	8	12	16	6	17	13	4	8	64	18	11	11	4	10	7	2
Rm1944d4382058t10	2.20034	1	2.24004	1.11916	0	0	1.0504	0	3.34638	1.09377	0	1.04962	0	3.27471	1	5	0	1.08439	2.09478	1
Rm128598d3546629t2	0	0	0	0	0	0	0	0	0	0	1	0	0	0	0	0	0	0	0	0
Rm176491t1	0	0	0	0	0	1	1	0	1	0	0	0	0	0	1	0	1	0	2	0
Rm34007d3751301t1	0	0	0	0	0	0	0	0	0	0	0	0	0	0	0	0	0	0	2	0
Rm12172d1781362t9	9	48	21	39	123	41	26	39	119	58	9	14	17	17	3	27	27	15	12	8
Rm20047d8601416t1	0	0	0	0	0	0	0	0	0	0	0	0	0	0	0	0	0	0	0	1
Rm38492d7146772t1	0	0	1.7142	2.59172	4	6.86552	6	5.87702	5	0	3.42682	0	0	0	1	1.71977	0	0	0	0
Rm323217t2	0	0	0	0	0	0	0	0	0	0	0	0	0	0	0	0	0	0	0	0
Rm31242d7488623t4	4	11.5365	6	8	1.15653	4	6	0	7	12	1	3	7.42138	1	9	5	4	6	0	3
Rm82669d301273t6	0	0	0	0	0	0	0	0	0	0	0	0	0	0	0	0	0	0	0	0
Rm101776d1374391t1	0	0	0	0	0	0	0	0	0	0	0	0	0	0	0	0	0	0	0	0
Rm57394d4184375t1	0	0	0	0	0	0	0	0	0	0	0	0	0	0	0	0	0	0	0	0
Rm166334t2	0	0	0	0	0	0	0	0	0	0	0	0	0	0	0	0	0	0	0	0
Rm67947d476547t1	0	1	0	0	0	0	0	0	0	0	0	0	1	0	0	0	0	0	0	0
Rm14527d7063272t4	0	0	0	0	0	0	0	0	0	0	0	0	0	0	0	0	0	0	0	0
Rm2392d3247658t4	191	163	162	271	184	233	259	293	210	258	258	146	190	293	33	195	72	216	171	62
Rm84168d6967939t1	0	0	0	0	0	0	0	0	1	0	0	0	0	0	0	0	0	0	0	0
Rm234651t1	0	0	1	1	0	3	0	0	0	0	0	0	0	0	0	0	0	0	0	0
Rm390480t1	0	0	0	0	0	0	0	0	1	0	0	0	0	0	0	0	0	0	0	0
Rm130940t7	1	0	0	0	3	2	0	0	1	0	0	2	0	0	0	0	0	0	0	0
Rm131873d7613256t2	0	0	0	0	0	0	0	0	0	1	0	0	0	0	0	0	0	0	0	0
Rm34844d1581340t1	4	7	36	27	20	10	12	37	107	43	3	1	3	3	0	5	2	2	6	1
Rm87103d4608646t1	1	1	0	3	0	0	0	4	1	2	0	5	2	1	0	3	3	2	2	0
Rm79708t1	1	3	0	0	2	0	1	3	7	5	1	1	0	0	0	2	0	2	3	2
Rm346751d4352659t1	0	0	0	0	0	0	0	0	0	0	0	0	0	0	0	0	0	0	0	0
Rm322354d4746122t1	0	0	0	0	0	0	0	0	0	0	0	0	0	0	0	0	0	0	0	0
Rm2538d3594601t7	444	1138	1031	999	1020	515	759	1774	1280	850	528	727	748	1002	367	648	371	806	941	529
Rm153153d330949t1	2	3	2	1	3	0	5	0	1	0	2	7	3	1	1	8	0	0	1	1
Rm82197d6067449t2	1	3	2	2.00297	3	2.0395	5	2	9	4	1	2	2	1.18338	0	1	2	1	2	1
Rm24015d8838181t1	0	0	0	0	0	0	0	0	0	0	0	0	0	0	0	0	0	0	0	0
Rm87433t1	0	1	0	2	1	0	1	1	8	2	0	1	1	0	0	1	1	0	0	3
Rm38273d2049207t1	1	0	2	0	0	0	1	0	0	0	0	1	0	2	1	0	3	0	1	0
Rm27095d1443055t1	19.056	5	1	5	5	14.5681	2	2	0	0	1.12681	25.9214	4	6	3	28.441	10.8039	6.46828	2.57945	12
Rm10323d6737126t1	0	0	0	0	0	0	0	0	0	0	0	0	0	0	0	0	0	0	0	0
Rm311361d4741902t1	0	0	0	0	0	0	0	0	0	0	0	0	0	0	0	0	0	0	0	0
Rm3941t14	0	0	1	1	0	0	0	0	2	0	0	0	1	2	0	0	0	2	2	1
Rm11642d5228963t5	90	36	38	23	32	28	39	32	33	67	17	54	82	28	26	42	49.0883	34	47	28
Rm15013d3325311t5	156	331	149	188	176	108	280	176	599	414	142	191	213	178	120	93	168	297	138	181
Rm13070t1	14	9	6	26	8	82	53	19	8	10	32	21	13	6	0	19	6	33	12	10
Rm460871t1	0	0	0	0	0	0	0	0	0	0	0	0	0	0	0	0	0	0	0	0
Rm574d1643316t1	24	20	59	26	28	9	24	22	34	25	62	42	61	30	14	30	44	53	11	23
Rm116228d1055981t1	0	1	0	0	0	0	0	0	0	0	0	2	0	0	1	0	0	0	0	0
Rm291824t2	0	0	0	0	0	0	0	0	0	0	0	0	0	0	0	0	0	0	1	0
Rm57791t1	0	0	0	0	0	0	0	0	0	0	0	0	0	0	0	0	0	0	0	0
Rm56393d7185968t6	4	16	1	3	1	0	7	3	1	3	10	4	2	2	2	0	7	6	5	0
Rm15360d8063105t8	0	0	0	0	0	0	3	2.33592	1	0	1	0	0	0	2	0	2.07918	0	0	0
Rm91945t5	42	97	81	118	70	40	77	84	254	200	73	81	92	41	28	35	43	88	49	37
Rm151939d8505569t1	0	0	0	0	0	0	0	0	0	0	0	0	0	0	0	0	0	0	0	0
Rm67464d6052579t2	0	0	2.05495	2.06317	3	0	0	0	2.05392	3	2	2	0	0	0	0	0	0	0	2
Rm80697d2095265t1	0	0	0	0	0	0	0	0	0	0	0	0	0	0	0	0	0	0	0	0
Rm25155d3372738t3	53	19	61	25	20	17	55	72	39	86	21	57	24	81	8	21	18	65	47	18
Rm124818d1061010t1	0	0	0	0	0	0	0	0	0	0	0	0	0	0	0	0	0	0	0	0
Rm87355d129141t1	0	2	3	0	0	0	0	0	2	1	2	3	0	3	1	3	0	1	1	0
Rm11978d8806005t8	42.0897	31	47	47.0551	10	23	52	75.1015	56	29	51	72.3027	98	71	60	53.0576	46	85	73.1015	39
Rm446489d3961931t1	0	0	0	1	0	0	0	0	0	0	0	0	0	0	0	0	0	0	0	0
Rm1009d1732829t8	0	0	0	0	0	0	0	0	0	0	0	0	0	0	0	0	0	0	0	0
Rm16131d8589807t3	3.49686	1.34442	3	7.62262	0	2	6.03977	0.780473	0	2	2.34293	15.1384	1	2.62905	0	0	2	1.95618	1	1.62211
Rm38043d630521t3	0	0	0	0	0	0	0	0	0	0	0	0	0	0	0	0	0	0	0	0
Rm344027t1	0	0	0	0	0	0	0	0	0	0	0	0	0	0	0	0	0	0	0	0
Rm506t20	12.7491	23.1677	21.1029	46.4325	11.3643	17.5107	19.0433	41.8091	18.4726	15.6096	21.6698	24.4719	60.2025	79.3087	28.937	7.54342	5.78088	21.1252	15.9835	9.65853
Rm26199d8616379t1	1	0	2	1	0	0	0	2	0	1	4	0	1	3	0	1	0	0	0	0
Rm76818d1353496t1	3	3	0	3	1	2	1	2	1	1	0	2	3	0	4	2	4	0	2	1
Rm7501t15	0	0	0	0	0	1	0	0	0	0	0	0	0	1	0	0	0	0	0	0
Rm41343d7837994t3	0	0	0	0	0	0	0	0	0	0	0	0	0	0	0	0	0	0	0	0
Rm4658d915670t3	2	1	5	10	2	6	2	7	27	3	4	3	0	2	0	2	1	5	2	3
Rm46553d6928502t1	3	5	4	2	2	6	2	3	1	6	2	2	6	2	7	3	1	2	4	2
Rm103267t2	0	0	1	0	0	0	0	1	0	0	0	2	1	1	1	0	0	0	5	1
Rm270825t2	0	0	0	0	0	0	0	0	0	0	0	0	0	0	0	0	0	0	0	0
Rm3991d6725004t1	6	8	10	7	5	6	13	26	14	9	5	16	13	8	18	7	12	14	18	11
Rm84544d1908595t1	0	0	1	0	0	0	0	0	0	0	0	0	0	0	0	1	0	0	1	0
Rm147290d520817t1	0	0	0	0	0	0	0	0	0	0	0	0	0	0	0	0	0	0	0	0
[truncated: 60,203 more rows]
