# Supplementary material for: Benchmarking differential expression analysis tools for RNA-Seq: normalization-based vs. log-ratio transformation-based methods
Source: BMC Bioinformatics. 2018 Jul 18;19:274. doi: 10.1186/s12859-018-2261-8 (PMC6052553; doi:10.1186/s12859-018-2261-8)
Supplement: Supplementary file 3 — Estimated relative abundance for Rollins et al. data (by stsl method). This table contains the relative transcript abundances as estimated using the stsl procedure. (CSV 4579 kb) [file 12859_2018_2261_MOESM3_ESM.csv]

	RM0010M_quant.sf	RM0021M_quant.sf	RM0034M_quant.sf	RM0039M_quant.sf	RM0045M_quant.sf	RM0061M_quant.sf	RM0082M_quant.sf	RM0087M_quant.sf	RM0092M_quant.sf	RM0094M_quant.sf	RM0106M_quant.sf	RM0108M_quant.sf	RM0118M_quant.sf	RM0127M_quant.sf	RM0135M_quant.sf	RM0169M_quant.sf	RM0170M_quant.sf	RM0171M_quant.sf	RM0179M_quant.sf	RM0189M_quant.sf
Rm268032t1	0	0	0	0	0	0	0	0	0	0	0	0	0	0	0	0	0	0	0	0
Rm105713d3528719t1	1	0	1	1	0	0	1	0	0	1	0	0	0	1	0	0	1	0	1	0
Rm53907t1	5	16	35	11	8	6	9	37	30	57	15	10	2	8	3	11	9	9	48	7
Rm85418d9303871t1	88.8852	4	25	9	3	39.8338	5	3	6	7	20.6087	107.878	112	34	107	18	87.9527	8.32079	8	10.1957
Rm23058d3710920t3	0	0	0	0	0	0	0	0	0	0	0	0	0	0	0	0	0	0	0	0
Rm48409d3446719t1	13	21	12	19	19	6	10	17	15	34	14	8	7	15	8	13	10	22	7	16
Rm81297d6964896t1	0	0	0	0	2	0	1	0	2	1	1	0	0	3	0	0	4	1	0	0
Rm86325t1	0	0	0	0	0	1	0	1	0	1	0	0	0	1	0	0	0	0	0	0
Rm53079t11	0	0	0	0	0	0	0	0	0	0	0	0	0	0	0	0	0	0	0	0
Rm74125d5360572t1	0	0	0	0	1	1	0	0	0	0	0	1	0	0	0	0	0	0	0	0
Rm44620d6024712t7	2	0	4.10842	3.90496	1	0.91138	1	0	1	1	0	3	4	4	2.00248	1.82749	0	3	5	0
Rm57465d2528272t1	0	0	0	0	0	0	0	0	0	0	0	0	0	0	0	0	0	0	0	0
Rm526999t1	0	0	0	0	0	0	0	0	0	0	0	0	0	0	0	0	0	0	0	0
Rm1282d721244t9	72.7986	162.866	150.813	83.3656	44.6758	65.1389	58.0504	156.106	182.256	85.8594	22.028	45.3386	79.3124	119.792	84.4742	100.683	46.1704	33.7651	93.9264	96.6086
Rm12870d9210581t2	0	2	1	1.41049	1	1	2.52854	0	1	0	0	1	1	0	0	3.98748	1	1	0	0
Rm99367t1	0	0	0	0	0	0	0	0	0	0	0	0	0	0	0	0	0	0	0	0
Rm52935t1	4	0	3	2	1	2	1	4	4	6	0	1	1	7	3	4	3	2	5	2
Rm101668d6084298t1	0	0	1	0	1	0	0	0	0	0	0	1	0	0	0	0	0	0	0	0
Rm80689d4602324t1	0	0	0	0	0	0	0	0	0	0	0	1	0	0	0	0	0	0	0	0
Rm38993d1458257t4	2	3	3	1.46811	3.25061	0	0	4	1.66605	1	0	0	0	1	2	5	4.7575	0	3	3
Rm83810d6068849t3	0	0	0	0	0	0	0	0	1	0	0	0	0	0	0	0	0	0	2	0
Rm233968d6186411t1	0	0	0	0	0	0	0	0	0	0	0	0	0	0	0	0	0	0	0	0
Rm50889t2	1	0	0	1	0	0	1	0	0	1	1	1	1	0	0	1	2	1	0	0
Rm60708d114763t1	0	0	0	3	1	0	8	1	0	0	1	2	1	0	0	0	0	0	0	1
Rm72084d4592840t4	0	0	0	0	0	0	0	0	0	0	0	0	0	0	0	0	0	0	0	0
Rm208167d5456818t2	0	0	0	0	0	0	0	0	0	0	0	0	0	0	0	0	0	0	0	0
Rm9987d5221049t1	6	0	2	1	1	2	1	1	1	7	1	6	4	2	0	3	5	2	3	0
Rm112812d6654875t4	0	0	0	0	0	0	0	0	0	0	0	0	0	0	0	0	0	0	0	0
Rm26784t4	0	0	0	0	0	0	0	0	0	0	0	0	0	0	0	0	0	0	0	0
Rm233300t1	0	0	0	0	0	0	0	0	0	0	0	0	0	0	0	0	0	0	0	0
Rm28021d6305181t1	3	1	0	0	0	0	1	0	0	0	1	1	2	0	0	1	0	0	2	2
Rm204283t4	0	0	0	0	0	0	0	0	1	0	0	0	1	0	0	1	0	0	0	0
Rm43911d5321377t1	0	0	0	0	0	0	0	0	0	0	0	0	0	0	0	0	0	0	0	0
Rm88168d1636756t1	1	0	0	0	0	0	2	2	0	1	0	0	0	0	0	0.618193	2	2	0	0
Rm230710t1	0	0	0	0	0	0	0	0	0	0	0	0	0	0	1	0	0	0	0	0
Rm10198t8	61	36	83	98	70	76	113	126	197	168	87	62	56	90	19	73	42	98	93	63
Rm11378d7746395t1	4	12	17	31	14	4	11	15	60	21	4	3	0	3	2	8	1	10	5	6
Rm21762d8085163t2	0	0	0	0	0	0	0	0	0	0	0	0	0	0	0	0	0	0	0	0
Rm69766d847171t1	0	0	0	0	0	0	0	0	0	0	0	0	0	0	0	0	0	0	0	0
Rm72696d1898868t1	2	0	1	0	2	0	1	1	0	0	0	0	0	0	0	0	0	0	0	0
Rm13948d3319394t2	81	27	25	18	31	21	16	28	26	31	25	58	58	32	12	30	53	35	45	15
Rm14928t3	2	0	0	1	0	0	0	0	0	1	0	0	1	0	0	0	0	3	0	0
Rm186700d6150783t1	0	0	0	1	0	1	1	3	1	1	2	0	1	1	1	0	0	0	0	1
Rm36816d257392t3	3	2	5	0	1	2	3	2	1	1	4	8	4	5	6	2	1	5	8	5
Rm13465d578136t2	4.258	31.9605	24.7062	53.0984	28.2988	21.4785	30.3221	25.295	37.3482	20.2984	18.7467	7.05187	19.4103	17.4469	36.4794	37.5226	13.862	5.26166	22.7092	25.8189
Rm282036d5122705t1	0	0	0	0	0	0	0	0	0	0	0	0	0	1	0	0	0	0	1	0
Rm26720d1140180t4	17.761	18.856	32.6455	45	20	28	32.3149	51.944	49.9027	31.6579	21.5171	41.801	23.5805	36.0573	11.5082	19.9245	16	29.7354	32.6684	14.3913
Rm10377d4435218t2	45	70	110	105	139	85	97	139	376	154	17	60	39	62	21	74	56	85	102	49
Rm14770d7761069t9	0	0	0	0	0	0	0	0	1	0	0	0	0	0	1	0	0	0	1	0
Rm151131d7625479t1	0	0	0	0	0	0	0	0	0	0	0	0	0	0	0	0	0	0	0	0
Rm1310d1534839t1	20	5	7	3	4	5	7	6	5	10	2	10	16	2	7	10	8	6	2	3
Rm20140d6899554t1	59.6248	30.5102	37.4479	50.208	52.1816	26.6027	35.8157	15.6242	261.577	229.506	27.4153	54.0465	33.0227	24.6747	12	19.5063	11.039	94	28	7.0491
Rm14425d6274664t2	22	71	47	23	31	14	29	38	62	62	30	53	43	31	35	48	29	26	15	31
Rm35092d7499261t1	0	0	0	0	0	0	0	0	0	0	0	0	0	0	0	0	0	0	0	0
Rm154690d7280680t2	0	0	0	0	0	0	0	0	0	0	0	0	0	0	0	0	0	0	0	0
Rm124d3230840t8	0	0	0	0	0	0	0	0	0	0	0	0	0	0	0	0	0	0	0	0
Rm56210d4182498t1	0	0	2	0	0	0	0	1	0	0	0	3	0	0	0	0	0	1	1	0
Rm472893t1	0	0	0	0	0	0	0	0	0	0	0	0	0	0	0	0	0	0	0	0
Rm28736d3387013t7	0	0	0	0	0	0	0	0	0	0	0	0	0	0	0	0	0	0	0	0
Rm123677d1391863t1	0	0	1	1	0	3	1	0	0	2	4	3	2	0	1	1	1	2	1	1
Rm71198d4980693t1	0	0	0	1	0	0	0	0	0	0	0	0	0	0	0	0	0	0	0	0
Rm17343t37	0	14.3831	2.45228	5.09578	0	0	2.28745	1.76798	5.11032	2.30152	1.08353	2.37852	2.37308	0	3.21355	1.40082	1.38758	2.29395	2.24708	3.37739
Rm102118d5386074t2	158	228	163	302	208	138	301	159	162	283	209	251	171	228	245	246	203	272	184	269
Rm338258t1	0	0	0	0	0	0	0	0	0	0	0	0	0	0	0	0	0	0	0	0
Rm21966d5636149t1	3	8	1	2	0	0	7	10	2	6	4	1	3	6	3	2	1	1	3	4
Rm109597d6855427t1	0	0	1	0	0	0	0	0	0	0	0	0	0	0	0	0	0	1	0	0
Rm44701d8136431t1	2	0	1	0	1	1	0	1	0	0	1	0	12	6	1	0	2	0	2	0
Rm143852d3893765t2	0	0	0	0	0	0	0	0	1	0	0	0	0	0	0	0	0	0	0	0
Rm13287d6529901t1	0	0	1	0	0	1	0	0	0	0	1	1	0	1	0	0	0	0	0	0
Rm134749d5409890t1	0	0	1	0	0	0	0	0	0	0	0	1	0	0	0	0	0	0	0	0
Rm113088t13	0.888232	0	0	0.455084	0	5.09203e-07	0	0	0	0	0	0	0	0	0	0.421321	0.441965	0	0	0
Rm25857d792893t2	1	0	0	0	1	0	0	0	0.312939	0	0	1	0	0	0	0	0	0	0	1
Rm13182d3315178t9	0	0	0	0	0	0	0	1.40281	0	0	0	0	0	0	0	0	0.133841	0	0	0
Rm115481t4	0	0	0	0	1	0	0	2	0	1	0	0	0	0	1	0	0	1	0	0
Rm8090d6255073t9	432.412	170.625	792.614	605.929	273.057	567.606	656.985	1321.33	1153.58	330.812	871.29	474.137	295.561	735.289	150.171	271.643	429.717	918.918	1545.18	875.979
Rm12487d7053827t5	0	0	0	0	0	0	0	0	0	0	1.65217	0	0	0	0	0	0	0	0	0
Rm12771t5	1	0	0	0	0	0	0	0	0	2	0	1	0	1	0	0	0	0	1	0
Rm90810d6631481t3	0	1	0	0	1	0	0	0	0	1	1	1	0	0	0	0	0	0	0	0
Rm54828d3801976t1	0	0	0	0	0	0	0	0	0	0	1	0	0	0	0	0	0	0	0	0
Rm131644d8733507t1	0	0	0	0	0	0	0	0	0	0	0	0	0	0	0	0	0	0	0	0
Rm169357d3569505t1	0	0	0	0	0	0	0	0	0	0	0	0	0	0	0	0	0	0	0	0
Rm115243d506553t1	1	0	2	0	0	0	0	0	0	0	0	0	0	0	0	0	0	0	0	0
Rm160046d6126944t1	0	0	0	0	0	0	0	0	0	0	0	0	0	0	0	0	0	0	0	0
Rm147691d3558879t1	0	0	0	0	0	0	0	0	0	0	0	0	0	0	0	0	0	0	1	0
Rm18189d6284718t1	0	0	0	0	0	0	0	0	0	0	0	0	0	0	0	0	0	0	6	0
Rm44632d6580425t2	117.032	73.0072	125.117	84.0327	60.0101	113.112	54.0154	93.0317	70.0492	82.0321	90.0267	202.109	123.028	144.072	79.0075	142.111	130.066	97.0302	85.031	53.0309
Rm24950d5987999t8	33	56	46	56	59	17	30	43	82	49	51	31	9	52	18	37	19	5	38	7
Rm77489t3	2	5	4	3	0	1	1	3	1	1	0	5	1	1	3	5	3	1	3	5
Rm338981t1	0	0	0	0	0	0	0	0	0	0	0	0	0	0	0	0	0	0	0	0
Rm143389d3556364t1	0	0	0	0	0	0	0	0	0	0	0	0	0	0	0	0	0	0	0	0
Rm172253t1	2	4	0	1	1	1	0	2	1	2	0	1	0	0	0	0	0	1	2	0
Rm67233t3	0	5	0	3	0.662115	3	0	3	0	1	0	0	0	0	0	0	0	0	1	0
Rm11152t1	444.439	1167.8	1171.84	2330.78	1977.32	2390.56	1728.89	1949.47	2215.09	2340.92	546.789	469.947	151.835	401.167	40	542.369	343.815	934.236	1140.56	317.05
Rm77458d1196832t1	0	6	0	3	5	3	1	1	19	7	3	1	2	0	0	3	0	1	0	1
Rm13643d4850606t4	11	9	9	6	15	9	21	13	10	12	3	17	9	5	14	25	11	7	10	6
Rm19072d221542t5	6064	18497	11391	10640	9142	8028	11095	19041	15446	13325	9255	12055	13697	11489	16295	12503	7807	9891	19173	11341
Rm17339d8343314t3	0	0	0	0	0	0	0	0	0	0	0	0	0	0	0	0	0	0	3	0
Rm10944d6524476t2	20	17	47	35	16	24	35	54	52	23	24	27	18	24	1	14	16	46	34	29
Rm28699d9240914t1	19	16	46	48	18	33	29	35	36	36	26	39	26	11	2	30	17	37	28	21
Rm57595d1335512t1	0	3	0	3	1	0	1	3	8	4	1	1	2	3	0	2	2	1	7	2
Rm42054d4547645t1	2	1	1	0	2	1	2	10	1	0	4	3	0	6	0	1	3	4	1	6
Rm37690d6320515t3	0	0	0	0	0	0	0	0	0	0	0	0	0	0	0	0	0	0	0	0
Rm100647d6984423t1	2229.18	3128.21	2664.66	2813.65	1701.25	2068.09	1399	1032.28	644.982	1563.24	2259.1	3793.52	8135.19	1803.23	7918.56	2298.18	3991.88	2302.91	1509.05	3381.66
Rm18830t3	4	4	3	6	3	2	4	3	5	0	0	3	4	4	2	2	4	4	4	1
Rm101787d8461612t1	0	0	0	0	0	0	0	0	0	0	0	0	0	0	0	0	0	0	0	0
Rm3438d3601152t7	4	1.41218	4.23105	1.41271	2.81926	2.82299	2	4.22058	4.23841	4.23551	1	1.41107	0	2.81742	1.41133	0	1	2.81374	1.41078	0
Rm1715d6230470t2	97	174	149	190	153	176	350	226	351	219	82	157	228	198	296	346	152	249	277	325
Rm74046d4207264t1	0	0	0	0	0	0	0	0	0	0	0	0	0	0	0	0	0	0	0	0
Rm47358d1467906t1	4	1	4	2	4	2	5	2	1	1	1	1	3	3	0	1	0	3	1	1
Rm230318t5	0	0	0	0	0	0	0	0	0	0	0	0	0	0	0	0	0	0	0	0
Rm11799t10	108	159	101	133.866	108	69	141	272	457	316	63	65	93.5609	96	32	105	60	136	107	64
Rm14295d4456175t8	25	127	55	222	119	81	164	110	276	161	82	43	43	84	74	113	42	80	71	103
Rm89184d9122279t1	0	0	0	0	0	0	0	0	0	0	0	0	0	0	0	0	0	0	0	0
Rm107699t1	0	0	0	0	0	0	0	0	0	0	0	0	0	0	0	0	0	0	0	0
Rm10131d6522477t1	145	115.639	171.578	278.956	230.541	132.778	161	184	328.477	308.51	149	172.511	164	131	55.1389	155.851	150	251	177.086	114
Rm8067t1	0	1	1	0	1	2	0	0	0	0	0	0	0	0	0	0	0	0	1	0
Rm18272d3689106t1	12	31	21	21	30	12	11	16	30	13	22	13	17	6	12	28	13	25	18	3
Rm1796d3589257t6	136.158	176.706	63	150.404	163.41	76	147.051	130.837	543.009	240.838	60.2672	92.4564	71	93.1105	37.1698	93.884	74.4426	172.959	120.258	84.4077
Rm157875d8243790t1	0	0	0	0	0	0	0	0	0	0	0	0	0	0	0	0	0	0	0	0
Rm38530d6919979t1	0	0	0	0	0	0	0	0	0	0	0	0	0	0	0	0	0	0	0	0
Rm2692d7701893t2	0	0	0	0	0	0	0	0	0	0	1	0	0	0	0	0	0	0	0	0
Rm127230d5404879t1	0	0	0	0	0	0	0	0	0	0	0	0	0	0	0	0	0	0	0	0
Rm10409t6	0	0	0	0	0	0	0	0	0	0	0	0	0	0	0	0	0	0	0	0
Rm6278d7721350t4	0	0	22.7276	0	0	0	0	0	0	0	0	0	0	0	0	0	7.82789	0	20.249	0
Rm7668d8029643t8	0	0	0	0	0	0	0	0	0	0	0	0	0	0	0	0	0	0	0	0
Rm57955t8	1	1	3	2	0	0	0	0	1	3	1	1	1	1	0	1	2	1	0	0
Rm4657d3609532t5	0	4	3	2	3	8	13	6	13	15	3	3	2	2	0	1	1	2	2	1
Rm1030d5545525t8	0	0	0	0	0	0	0	1	0	0	0	0	0	0	0	0	0	0	12	0
Rm70595t2	1	6	2	2	1	0	6	7	9	3	3	2	1	4	0	1	1	0	0	0
Rm94409d9314095t1	0	0	0	0	0	0	0	0	0	0	0	0	0	0	0	0	0	0	0	0
Rm2770d3984835t2	2	0	3	0	0	0	0	0	0	0	1	1	2	2	0	2	1	0	0	0
Rm93038d6633807t1	0	0	2	0	0	0	2	0	0	0	0	0	1	0	0	1	0	0	1	1
Rm78d716088t10	1	0	0	0	0	0	1	1	0	0	0	0	0	0	0	0	0	0	0	0
Rm46134d5686723t7	3218	8679	6398	10870	9052	3689	7494	13850	14599	11844	2791	3747	3447	5562	2635	6888	2486	4848	5993	2720
Rm10852d4037460t2	0	0	0	0	0	0	0	0	0	0	0	0	0	0	0	0	0	0	0	0
Rm410677t1	0	0	0	0	0	0	0	0	0	0	0	0	0	0	0	0	0	0	0	0
Rm149968d5780660t1	0	0	2	0	0	0	0	1	0	2	0	1	1	0	0	1	0	1	0	0
Rm1301d5899692t5	4	27	9.10132	47.2286	10.4857	10.4468	18	20.5156	80.3274	31	7.35363	5.98917	7	6.73467	7	9.42306	2.69181	7	11.5227	11.1708
Rm520763t1	0	0	0	0	0	0	0	0	0	0	0	0	0	0	0	0	0	0	0	0
Rm15881d4064441t1	2	2	1	1	0	0	1	3	3	0	2	1	1	1	0	0	0	0	2	1
Rm109643d6855473t1	0	0	0	0	0	0	0	0	0	0	0	0	0	0	0	0	0	0	0	0
Rm54405d5698380t3	0	4	2	2.34883	5	6	4.10903	4	20.5636	8	1	3	7	3	2	2	3	1	3	2
Rm14889d4856506t3	0	0	0	0	0	0	0	0	0	0	0	0	0	0	0	1	0	1	0	0
Rm40651t3	3	7	11	3	4	4	11	34	19	9	2	2	5	7	2	4	2	1	8	1
Rm97957d3858863t1	0	0	0	0	0	0	0	1	0	0	0	0	0	0	0	0	0	0	0	0
Rm34630d3408102t3	0	1	0	0	0	1	1	0	4	3	3	2	0	3	0	2	0	1	0	1
Rm105528d1527306t1	0	0	0	0	0	0	0	0	0	0	0	0	0	0	0	0	0	0	0	0
Rm132776d1235893t1	0	0	0	0	0	0	0	0	0	0	0	0	0	0	0	0	0	0	0	0
Rm11423d5945789t1	0	0	0	0	2.01538	3.99264	0	0	0	0	0	0	0	0	0	0	1.295	0	0	0
Rm10034d37146t1	293	390	292	504	514	334	333	284	919	624	208	376	296	391	221	411	291	366	224	282
Rm27234d5650632t1	0	0	3	0	0	1	1	2	1	3	0	1	0	0	0	0	0	0	0	0
Rm410d5894678t6	7.59615	30.5929	30.0653	42.2584	40.0369	26.8621	42.3004	44.7303	109.007	55.76	25.1352	13.0788	10.5797	14.9997	24.4483	21.225	11.6367	9.6427	18.6117	12.2471
Rm48638d644391t1	0	1	2	2	1	1	2	2	7	2	3	0	0	2	0	1	0	1	1	0
Rm233938t1	0	0	0	0	0	0	0	0	0	0	0	0	0	0	0	0	0	0	0	0
Rm422645t1	0	0	0	0	0	0	0	0	0	0	0	0	0	0	0	0	0	0	0	0
Rm4665d915690t1	859	1597	1808	1404	1302	755	1597	2832	2607	1080	981	1033	760	1323	861	916	627	1482	1750	1529
Rm25735t1	0	0	0	0	0	1	0	0	0	0	0	0	1	0	0	0	1	1	0	0
Rm134124d3887400t4	1	6	0	3	6	0	0	1	1	0	1	0	1	1	2	3	2	1	5	1
Rm5961d4007038t3	4	10	11	63	22	67	131	6	9	1	27	33	6	2	1	21	7	1	2	5
Rm17389d57492t1	4	27	15	28	19	7	20	27	73	24	6	11	7	11	7	15	5	5	12	4
Rm193066t4	0	0	1	0	0	0	0	3	2	2	0	0	0	0	0	0	0	0	0	0
Rm403t12	0	0	3.06412	0	0	0	5.40368	1.98653	0	0	0	2.34855	0	0	0	0	0	0	0	0
Rm27930d1142076t1	9.36277	5.3904	12.9923	8.31333	1	4.1638	6.20433	2.19731	4.16322	1	3.06799	5.1365	1.01591	8	2	2.11732	3	9.813	3	6
Rm23384d8836771t3	11.6875	3.73446	9.16454	0	1.21287	0	2.83952	0	0	1.52786	0	5.04379	7.23921	8.86411	0	5.04309	1.66099	1.96554	0	1.31277
Rm10634d2155960t10	448.046	3538.77	82.1557	384.442	228.531	8.18716	13.4952	481.761	1051.51	7880.45	46.3965	460.7	386.208	670.733	129.019	60.9796	181.764	1059.16	324.573	313.876
Rm1722d158876t9	7.17189	2.27679	0	0	53.1291	32.7799	0	0	42.7249	0	0	43.6343	0	0	0	22.001	0	0	0	0
Rm45608d4554495t4	0	0	0	0	0	0	0	0	0	0	0	0	0	0	0	0	0	0	1	0
Rm90614d9123544t3	0	2	0	0	0	1	0	1	0	0	0	0	0	0	1	0	0	0	0	0
Rm136277t1	0	0	0	0	0	0	0	1	1	1	0	0	0	0	0	0	0	0	0	0
Rm173418d5433659t1	0	0	0	0	0	0	0	0	0	0	0	0	0	0	0	0	0	0	0	0
Rm5159d5195511t4	43	165	79	93	60	75	135	160	145	79	66	75	104	74	72	75	43	74	99	61
Rm54179d9089098t1	0	1	1	3	0	0	0	3	1	0	1	2	0	1	0	0	1	1	3	1
Rm244977d4312495t1	0	0	0	0	0	0	0	0	0	0	0	0	0	0	0	0	0	0	0	0
Rm89690d6833849t1	0	0	0	0	0	0	0	0	0	0	0	0	0	0	0	0	0	0	0	0
Rm32844t6	0	0	0	0	0	0	0	0	0	0	0	0	0	0	0	0	0	0	0	0
Rm24692d5987356t2	10	37	23	34.9579	28	26.0592	25.6378	50	160.221	55.9342	19	15.4344	23	17.9921	13	17	9	15	25	7
Rm70169t6	0	0	1	0	0	2	1	0	0	0	0	1	0	0	0	1	1	1	0	0
Rm47047d6332596t1	0	0	0	0	0	0	0	0	0	0	0	0	0	0	0	0	0	0	0	0
Rm22181t6	23	67	43	154	80	52	71	69	349	138	28	22	32	36	21	71	23	38	30	29
Rm73257d6956380t1	0	0	0	0	0	0	0	0	0	1	0	0	0	0	1	0	0	0	0	0
Rm269288t3	0	0	0	0	0	1	0	1	1	0	0	0	3	0	0	0	0	0	1	0
Rm10688t1	2	1	3	4	1	3	2	5	0	3	1	4	2	0	0	2	0	2	3	3
Rm19052d6751666t1	28	222	119	349	242	85	149	173	329	203	156	59	92	82	52	58	36	139	118	114
Rm133100d3549818t1	0	0	0	0	0	0	0	0	0	0	0	0	0	0	0	0	0	0	0	0
Rm176876t1	0	0	0	0	0	0	0	0	0	0	0	0	0	0	0	0	0	0	0	1
Rm24668t6	0	0	0	0	0	0	0	1.60762	0	0	0	0	0	0	0	0	1	0	0	0
Rm19421d5261027t1	0	0	0	0	0	0	0	0	0	0	0	0	0	0	0	0	0	0	0	0
Rm37989d2048739t2	0	1.29065	0	0	0	0	0	0	0	0	0	0	0	0	0	0	0	0	0	0
Rm134378d4259867t1	0	0	0	0	0	0	0	0	1	0	1	1	0	0	0	1	1	0	0	0
Rm34884d7137039t9	61	99	118	100	95	51	72	198	125	195	61	43	56	73	16	64	48	58	103	52
Rm14147d5956020t1	95.0197	41.422	0	2	16.3785	4.13839	0	49.6456	38.2506	18.891	20.1302	16.0142	8.05548	65.3783	32.3546	44.3709	34.5126	162.218	29.7788	69.0624
Rm22289d7459818t5	0	0	0	0	0	0	0	1	1	0	0	0	0	0	1	0	0	0	0	1
Rm30110d1447197t1	1.02263e-06	7.43087e-06	2	1.34352e-06	1.58445	2.59284e-06	6.93686e-07	7	0	11	0	0	8.71222e-06	0	0	7	1.57981e-05	0	4	2
Rm106052d1527887t1	0	0	0	0	0	0	0	0	0	0	0	0	0	0	0	0	0	0	0	0
Rm10139d4033155t10	24	5	66	23	38	23	32	33	12	24	17	22	15	10	1	22	19	18	15	11
Rm326441t1	0	0	0	0	0	0	0	0	0	0	0	0	0	0	0	0	0	0	0	0
Rm128319d5405632t4	0	0	0	0	0	0	0	0	0	0	0	0	0	0	0	0	0	0	0	0
Rm142105d892770t1	0	0	0	0	0	0	0	0	0	0	0	0	0	0	0	0	0	0	0	0
Rm114055d4631509t3	0	0	0	0	0	0	0	0	0	0	0	0	0	0	0	0	0	0	0	0
Rm113895t8	0	1.34956	2	1	1	1	1	1	0.395679	0	1.79654	2	1	2	1.38088	0	0	3	0	0
Rm146082d6426601t1	0	0	0	0	0	0	0	0	0	0	0	0	0	0	0	0	0	0	0	0
Rm9571d8797752t9	0	0	0	0	0	0	0	0	0	0	0	0	0	0	0	0	0	0	0	0
Rm67163d6606333t1	0	0	0	0	0	0	0	0	0	1	0	1	1	0	0	0	0	0	0	0
Rm55835d3803835t1	0	0	0	0	0	0	0	0	1	0	0	0	0	0	0	0	0	0	0	0
Rm185277t2	0	0	0	0	0	0	0	0	0	0	0	0	0	0	0	0	0	0	0	0
Rm45660d4945197t2	0	0	1	0	0	1	3	4	2	2	1	1	1	0	0	1	1	0	1	0
Rm67069d6949984t1	54	31	137	44	56	139	93	158	89.8555	89.6231	35	98.9963	33.7963	10.7338	2	69	49	31.1582	54	37
Rm44457t1	12	8	1	9	1	1	2	11	3	16	12	15	18	11	6	9	13	10	7	15
Rm3928d3604650t2	0	0	0	0	0	0	0	0	0	1	0	0	0	0	0	0	0	0	0	0
Rm174328d7291570t1	0	0	2	1	0	0	0	1	0	0	1	0	0	0	0	1	0	1	0	1
Rm283066d5871612t1	0	0	0	0	1	0	0	0	0	0	0	0	0	0	0	0	0	0	0	0
Rm4309d5563809t2	111	62	109	48	58	31	54	97	87	69	24	62	100	68	38	54	52	48	72	33
Rm47806d9264996t1	0	0	2	1	1	0	3	0	2	1	1	2	0	0	0	0	0	0	1	0
Rm19785d5262410t1	8	16	20	41	21	9	22	26	155	23	6	17	15	12	3	20	5	16	12	9
Rm106000d6851799t1	0	0	0	0	0	0	0	0	0	0	0	0	0	0	0	0	0	0	0	0
Rm5570d5921046t1	145.801	66.7942	65.3667	37.8904	37.4352	16.4608	26.5935	86.3751	42.9826	61.9768	87.1726	75.1598	102.498	52.0931	4.18499	72.9322	56.5734	131.656	55.0753	51.6872
Rm11412d8804097t1	63.5574	93.7909	51.852	48.0762	58.9878	59.1927	53.9383	102.557	119.029	77.5412	36.6664	80.3012	76.8306	81.8953	31.8489	44.6488	45.9761	28.6189	48.8405	13.9298
Rm34488d6566914t1	16	33	35	38	42	37	44	44	106	57	19	22	22	25	9	22	15	19	31	11
Rm46221d1323773t1	0	1	2	0	3	0	0	0	3	3	1	2	1	2	0	2	2	1	2	0
Rm153617d6122593t2	0	0	0	0	0	0	0	0	0	0	0	0	0	0	0	0	0	0	0	0
Rm16429d9371078t1	1	3.26992	2.25762	2.18205	1.54604	0	1	1.56091	5	6.13532	1	0	1.37066	4	0	1.51111	1	1	2.70149	0
Rm109846d4241828t1	0	0	0	0	0	0	0	0	0	0	0	1	1	0	0	0	0	0	0	0
Rm27848d241761t1	0	0	0	0	0	0	0	0	0	0	0	0	0	0	0	0	0	0	0	0
Rm121298t7	0	0	0	0	0	0	1.81176	0	0	0.137917	0	0	2	0	0	0	0	1	0.430043	0
Rm88793d6629385t1	0	0	2	2	0	2.43115	0	2	1.11113	0	0	0	0	0	0	0	1	0	2	0
Rm138055d4262294t1	0	0	0	0	0	0	0	0	0	0	0	0	0	0	0	0	0	0	0	0
Rm74478d7883555t1	0	0	0	0	0	0	0	0	0	0	0	0	0	0	0	0	0	0	0	0
Rm93807t9	1	0	16	6	0	3	1	11	21	6	1	10	4	2	1	8	0	4	6	14
Rm4806d2568491t3	0	0	0	0	0	0	0	0	0	0	0	0	0	0	0	0	0	0	0	0
Rm25160d74164t2	0	0	0	0	0	0	0	0	0	0	0	0	0	0	0	0	1	0	0	0
Rm56528d6343654t1	3	1	1	5	1	4	0	1	1	1	2	0	1	0	0	3	0	0	2	0
Rm12793d4048328t6	163	167	251	334	179	114	182	363	693	342	79	176	135	145	36	73	87	210	157	119
Rm32699d1149576t1	1	1	6	6	1.0974	8	3	1	11.1221	9	2	6	5	3	1	3	1	3	2.16333	2
Rm67390d6355245t3	1.48382	0	2.42027	0	2.18216	0	1.193	0	1	0	0	0	1	0	1.70007	0	0	1	2.18031	1.62596
Rm10045d6261530t1	0	0	0	0	0	0	0	1	0	0	0	0	0	0	0	0	0	0	0	0
Rm50428d5692980t1	0	0	0	0	0	0	0	0	0	0	0	0	0	0	0	0	0	0	0	0
Rm49409d2646473t2	0	5	7	5	1	4	5.05852	4	8	6	2	2	5	4	1	6	8	2	5.00822	5
Rm3777t11	150	100	115	189	249	173	193	183	437	281	140	163	212	202	79	168	130	137	139	120
Rm115105d1384819t1	0	0	0	0	0	0	0	0	0	0	0	0	0	0	0	0	0	0	0	0
Rm303835t1	2	0	0	0	9	2	0	0	15	0	0	6	0	0	0	0	0	0	0	0
Rm125362d6407118t2	0	0	0	0	0	0	0	0	0	0	0	0	0	0	0	0	0	0	0	0
Rm159844t1	0	0	0	1	0	0	0	0	0	0	0	0	0	0	0	0	0	0	0	1
Rm109419d5015440t1	0	0	0	0	0	1	0	0	0	0	0	0	0	0	0	0	0	0	0	0
Rm397d1937144t7	1.47898	0.996339	0	0	0.0454902	0	0.874123	5.83706	0	3.62463	0	0.649159	0	6.03002	0	0	0	0	1.79896	0
Rm106d7686473t2	56	516	327	466	259	212	380	412	727	706	165	110	133	167	211	282	109	140	351	209
Rm69895d5355982t1	0	0	0	0	0	0	0	0	0	0	0	0	0	0	0	0	0	0	0	0
Rm103075d8462623t2	0	0	0	0	0	0	0	0	0	0	0	0	0	0	0	0	0	0	0	0
Rm36685d9067657t1	0	0	0	0	1	0	0	0	0	0	0	0	0	1	0	0	1	0	0	0
Rm161573d6441804t1	0	0	0	0	0	0	0	0	0	0	0	0	0	0	0	0	0	0	0	0
Rm86507d4221022t1	0	0	0	0	0	0	0	0	0	0	0	0	0	0	0	0	0	0	0	0
Rm1486d6229472t1	131	123	373	248	246	150	200	749	470	168	84	265	136	213	133	324	309	232	194	219
Rm34901d5667400t2	4.26142	19.2062	23.8814	24.3815	16.5746	13	16.3695	23.4275	33.6624	48.1958	10.7251	26.7121	18.3131	25.6317	8.78258	9.59746	8.503	23.6635	36.8928	10.8189
Rm12775d4048276t10	96	408	201	367	259	106	173	321	392	239	183	161	224	163	186	144	180	238	241	184
Rm32116d8112709t1	0	0	0	0	0	0	0	0	0	0	0	0	0	0	0	0	0	1	0	0
Rm19240d6287304t1	32	15	56	24	20	9	64	79	38	29	55	50	61	26	13	35	22	24	17	26
Rm18333d6540374t5	11	5	10	7	3	9	6	5	4	16	11	8	12	32	17	14	20	20	9	15
Rm125943d4640008t1	0	0	0	0	0	0	0	0	1	0	0	0	0	0	0	0	0	0	0	0
Rm109342t3	0	2	0	1	2	2	1	3	0	0	0	0	0	0	0	1	0	0	0	0
Rm40016d1459505t2	1	0	0	0	0	0	0	0	0	0	1	0	1	0	0	0	0	0	0	1
Rm27564d1443761t1	0	0	0	4.27691	0	4.65009	0	1.57526	2.33078	2.79101	0	0	0	0	0	0	0	0	0	1
Rm44567d452606t1	0	0	1	1	0	0	0	1.56997	1.22865	3.1201	0	0	0	0	1	0	1	0	0	0
Rm1772d8767546t6	0	1.93467e-07	0	0	0	0	0	0	0	0	1.33384	0	0.608714	0	0	0	0	0	0	0
Rm105325d6390256t1	0	0	0	0	0	0	0	0	0	0	0	1	0	0	2	0	0	0	0	0
Rm2496d5554022t8	1	8.61525	7	25	15	4.03596	10	10	46.6547	22	3	6.26543	4.41627	4	0	1	0	2	8	4
Rm79647d8443234t1	0	0	0	0	0	0	0	0	0	0	0	0	0	0	0	0	0	0	0	0
Rm295704d6217536t1	0	0	0	0	0	0	0	0	0	0	0	0	1	0	0	0	0	0	0	0
Rm248207t3	0	0	0	0	0	0	0	0	0	0	0	0	0	0	0	1	0	0	0	0
Rm136917d8226127t1	0	0	0	0	0	0	0	0	0	0	0	0	0	0	0	0	0	0	0	0
Rm27430t1	0	0	0	0	1	0	0	0	0	0	0	0	0	0	0	0	0	0	0	0
Rm1570d6994883t6	0	0	0	0	0	0	0	0	0	0	0	0	1	0	0	0	0	0	0	0
Rm16482d8590904t2	0	0	0	0	0	0	0	0	0	0	0	0	0	0	0	0	0	0	0	0
Rm78003d5364538t1	0	1	0	0	1	0	0	0	0	0	0	0	0	0	0	0	0	0	0	0
Rm42395d636530t1	0	0	0	0	0	0	0	0	1.19488	0	0	0	1	0	0	0	0	0	0	0
Rm19810d5629452t4	0	0	0	0	0	1.15505	0	0	0	3.69671	1.10593	0	1.04707	0	1.09662	0	0	0	1.07457	0
Rm83217d1201492t2	2	10	1	8.69782	11	2	6	4	18	7.5142	7	3	15	4	6.46597	3	5	2	9	6.62793
Rm6728d1544328t1	0	0	0	0	0	0	0	0	0	0	0	0	0	0	0	0	0	0	0	0
Rm140805d5037183t1	0	0	0	0	0	0	0	0	0	0	0	0	0	0	0	0	0	0	0	0
Rm5021d357958t5	0	0	1.02501	0	0	0	0	0	0	0	0	0	0	2.22762	0	0	0	1.13141	0	0
Rm60701d470130t1	0	0.847993	0.701065	2	1	0	1	0	0	1	0	2	1	1	1	0	0	2	0	1
Rm108099t2	0	0	0	0	0	0	0	0	0	0	0	0	0	0	0	0	0	0	0	0
Rm81032d6621209t4	0	2.50798	1	1	1.58388	1	2	2	0	0	2	2.72912	2.13138	1	1	1	1	2	4.33134	0
Rm237303t3	0	0	0	0	0	0	0	0	0	0	0	0	0	0	0	0	0	0	0	0
Rm43927d5683307t10	0	2	0	0	3	1	0	2	1	5	0	0	0	0	0	0	0	9	16	4
Rm40865d3771290t1	0	0	0	0	0	0	0	0	0	0	0	0	0	0	0	0	0	0	0	0
Rm120409d319726t1	0	1	1	1	0	1	0	2	1	3	0	1	0	1	1	1	0	0	0	1
Rm33337d4132590t2	0	0	0	0	0	0	0	0	1	0	0	0	0	0	0	0	0	0	0	0
Rm59307d6043629t3	0	1	0	0	0	0	1	0	1	0	1	0	0	1	0	0	0	0	1	0
Rm243286d3926971t1	0	0	0	0	0	0	0	0	0	0	0	0	0	0	0	0	0	0	0	0
Rm82331t1	0	0	0	0	0	1	0	0	0	0	0	0	0	0	0	0	0	0	0	0
Rm17253d3336736t5	0	0	0	0	0	0	0	0	0	0	0	0	0	0	0	0	0	0	19	0
Rm20376d8353199t1	0	0	0	0	0	0	0	2.98036	0	0	1	0	0	1	0	0	0	0	0	0
Rm105441d5012297t1	0	0	0	0	0	0	0	0	0	0	0	0	0	0	0	0	0	0	0	0
Rm9d1727655t1	1	8.39473	0	9.34512	0	9.24416	9.79433	13.3595	7.68701	11.3629	0	21.3431	2.36854	10	0	20.262	1.10485	1.16826	2	5
Rm105137d1526858t1	0	0	0	0	0	0	0	0	0	0	0	0	0	0	0	0	0	0	0	0
Rm128820d1233194t1	0	0	0	0	0	0	0	1	0	0	0	0	0	0	0	0	0	0	0	0
Rm45238d8137285t4	0	0	1	0	0	0	0	0	0	1	0	1	1	1	0	1	0	0	1	0
Rm12751t2	59	127	55	54	36	145	71	114	42	124	31	126	56	159	15	117	41	110	123	43
Rm15355d4858609t1	0	0	0	1	0	1	3.84331	3	1	0	1	2.69428e-06	0	0	0	0	1	0	0	3
Rm137153d3889480t1	0	0	0	0	0	0	0	0	0	0	0	0	0	0	0	0	0	0	0	0
Rm91855d3852865t2	0	0	0	0	0	0	0	0	0	0	0	0	0	0	0	0	0	0	0	0
Rm12121d4044717t1	0	1.34719	0	0	0	2	0	3.19343	0	0	0.5	1.00033	0	0.5	0	1.5	1	0	0	1
Rm23762d7465260t6	1856	2478	565	1361	1958	972	1789	1374	2791	2227	766	1987	2425	1100	1175	1398	1640	1000	1259	617
Rm1388d1245161t5	0	0	1	0	0	0	0	0	0	0	1.78746	0	0	0	0	0	0	0	0	0
Rm12707d1783225t3	0	0	0	0	0	0	0	0	0	0	0	0	0	0	0	0	0	0	0	0
Rm283832d4729877t3	0	0	0	0	0	0	0	0	0	0	0	0	0	0	0	0	0	0	0	0
Rm105309d3865348t1	0	0	0	0	0	1	0	1	0	0	0	0	0	0	0	0	0	0	0	0
Rm1180d7693214t2	3	10	3	10	17	2	3	37	42	18	2	5	5	0	7	1	6	3	39	10
Rm12555d6741132t2	668	1463.77	1420.95	1729	2134.84	999.595	1126.75	2449.89	5191.61	3526.48	682	785.774	594	1222.94	268.952	909	735.964	910.925	1303	594
Rm115588d6398884t1	0	1	0	2	0	1	1	1	0	0	2	0	0	0	0	0	0	0	0	0
Rm23470t2	3	18	2	15	9	5	6	31	11	25	6	3	3	2	2	5	3	11	9	7
Rm40534d634150t3	3	4	4	7	2	9	6	5	16	6	1	0	7	3	9	5	3	4	4	3
Rm33478d1842819t2	7	3	15	5	5	14	24	7	7	5	11	21	7	14	7	8	6	7	6	21
Rm163946t1	0	0	1	0	0	0	0	0	1	0	0	0	0	0	0	0	0	0	0	0
Rm24512d790192t1	0	0	0	0	1	0	0	0	0	1	0	0	0	0	1	0	0	0	0	0
Rm525824t1	0	0	0	0	0	0	0	0	0	0	0	0	0	0	0	0	0	0	0	0
Rm76047d4597436t1	0	0	0	0	0	0	0	0	0	0	0	0	0	0	0	0	0	0	0	0
Rm225479t5	0	0	0	0	0	0	0	0	0	0	0	0	0	0	0	0	0	0	0	0
Rm42d6985028t3	0	0	0	0	0	0	0	0	0	0	0	0	0	0	0	0	0	0	0	0
Rm78987d4989047t2	0	0	0	0	0	0	0	0	0	0	0	0	0	0	0	0	0	0	0	0
Rm25728d1297701t1	0	2	3	4	2	1	1	1	2	0	1	1	0	0	0	3	1	6	3	1
Rm40206d3769558t8	0	0	0	0	0	0	0	0	1.98397	0	0	0	0	0	0	0	0	0	0	0
Rm134556d705305t1	0	0	0	0	0	0	0	1	0	0	0	0	0	0	0	0	0	0	0	1
Rm140536t1	0	0	0	0	1	0	0	0	0	0	0	0	0	0	0	0	0	0	0	0
Rm42999d6327485t1	0	0	0	0	0	0	0	0	0	0	0	0	0	0	0	0	0	0	0	0
Rm149950d5042704t1	0	0	0	0	0	0	0	0	0	0	0	0	0	0	0	0	0	0	0	0
Rm106320d4625335t1	0	0	0	0	0	0	1	0	2	2	0	0	0	0	1	0	0	0	0	0
Rm10326d4034255t10	1	10	6.02681	6	7	6	0	14.7553	4	4	6	2	9	2	14	3	12	0	6	11.1022
Rm70138d7560215t5	0	0	0	0	0	0	0	0	1	0	0	0	0	0	0	0	0	0	0	0
Rm31214d6310692t2	0	0	0	0	0	0	0	0	0	0	0	0	0	0	0	0	0	0	0	0
Rm17265d7440200t2	0	1	1	4	2	1	2	5	0	1	1	4	2	0	0	0	0	0	0	1
Rm26408d1825835t6	0	0	0	0	0	0	0	0	0	0	0	0	0	0	0	0	0	0	0	0
Rm14144d1555469t1	91	386	234	332	271	162	287	359	402	277	240	245	259	182	364	280	181	229	276	267
Rm25640d2947551t1	0	1	0	1	0	0	0	0	2	0	0	2	1	0	1	0	0	0	0	0
Rm434407d4767566t1	0	0	0	0	1	0	0	0	0	0	0	0	0	0	0	0	0	0	0	0
Rm37486d2216959t1	1	1	0	0	1	0	1	2	0	0	0	0	0	0	1	1	1	0	2	0
Rm233345d5092682t1	0	0	0	0	0	0	0	0	0	0	0	0	0	0	0	0	0	0	0	0
Rm12390d385998t1	0	0	0	0	0	0	0	0	0	0	0	0	0	0	0	0	0	0	0	0
Rm35484t1	1	0	0	0	0	0	0	1	0	0	0	0	0	0	0	0	0	0	0	0
Rm409871t1	0	0	0	0	0	0	0	0	0	0	0	0	0	0	0	0	0	0	0	0
Rm114d8974225t1	23.1451	15	24.5341	22.3506	20.5614	19.047	13.2575	42.0294	30.5659	26.4949	33.5829	23.4247	24.06	44.3073	13	27.1384	12.0121	41.6941	19.053	12
Rm86290d5732612t1	0	0	0	0	0	0	0	0	0	0	0	0	0	0	0	0	0	0	0	0
Rm36070d2366320t1	3	7.66271	8.56526	1	0	8.3029	7.2144	6.3671	9.76092	10	2	3	0	2.26197	0	0	1	3.87853	5	3.95861
Rm84596d6828495t1	0	0	0	0	0	0	0	0	0	0	0	0	0	0	0	0	0	0	0	0
Rm80370t3	2.58657	13.5422	8	13.6674	7	6.75358	10	10	33.4504	13.6899	8.66139	9	13	4.31285	10	12.8673	5	2	6	5
Rm137270d1068285t1	0	0	0	0	0	0	0	0	0	0	0	0	0	0	0	0	0	0	0	0
Rm69348d2538175t1	0	0	0	0	0	0	0	0	0	0	0	0	0	0	0	0	0	0	0	0
Rm115994d8718207t3	0	0	0	0	0	0	0	0	0	0	0	0	0	0	0	0	0	0	0	0
Rm67066d3822290t1	0	0	0	0	0	0	0	0	1	1	0	1	1	0	0	0	0	0	1	0
Rm93755d4227987t1	0	0	0	0	0	0	0	0	0	0	0	0	0	0	0	0	0	0	0	0
Rm11882d4043294t4	29.5998	17.5468	33.0735	67.0175	94.6759	40.8244	15.3593	41.8066	43.3397	20.4439	9.21053	50.8224	35.8137	13.4099	13.1042	23.5584	22.6844	17.333	17.1545	10.3272
Rm6391t13	0	0	0	0	0	0	0	0	0	0	0	0	0	0	0	0	0	0	0	0
Rm246882t3	0	0	0	0	0	0	0	0	0	0	0	0	0	0	0	0	0	0	0	0
Rm17420d3337637t3	0	0	0	0	0	0	0	0	0	0	0	0	0	0	0	0	0	0	0	0
Rm123861d7607858t1	2	4	1	2	2	1	2	2	0	3	4	2	2	1	0	1	4	0	2	3
Rm362026t1	0	0	0	0	0	0	0	0	0	0	0	0	0	0	0	0	0	0	0	0
Rm29298d7482766t3	0	0	0	0	0	0	0	0	0	0	0	0	0	0	0	0	0	0	0	0
Rm13318d3315836t1	20.9163	2.17073	6.64553	3.42807	4.51546	5.19816	8.50695	14.8393	10.8485	10.0367	6.06912	13.5301	20.534	12.6033	0	3.10165	6.25028	7.44577	5.68183	1.05406
Rm20023d4083895t7	98	163	77	203	132	98	148	223	493	76	70	175	267	209	91	84	126	108	197	59
Rm21098t1	0	1	2	11	7	3	3	2	9	9	4	1	1	0	6	2	1	3	7	3
Rm15496d947378t6	84	163	154.688	298.528	241.873	117	201.927	220.872	427.772	224	111	97	108	167.697	104.881	196	82.7276	152.884	147.372	120
Rm48520d6030172t2	0	0	0	0	0	0	0	0	1.07756	0	0	0	0	0	0	0	0	0	0	0
Rm101546d2274345t1	209	2580	695	1668	993	673	1302	1526	234	959	846	498	643	459	1737	2300	491	218	898	1172
Rm13866d1422869t1	11	39.2148	20.8979	29.3914	23.6927	22	17.3915	39.9197	64	38.3491	38.7701	22.2255	33.5926	27.5153	24	23.3873	9.55335	17.7681	24	13
Rm41758d3429562t4	0	0	0	0	0	0	0	0	0	0	0	0	0	0	0	0	0	0	0	0
Rm99201d133556t1	0	19	0	0	9	7	0	0	0	4	0	0	4	0	0	14	11	0	0	5
Rm21904d3358683t3	0	0	0	0	1	0	0	0	0	2	1	0	1	0	0	0	0	0	0	0
Rm33404d6565381t1	0	0	0	0	0	0	0	0	0	0	0	0	0	0	0	0	0	0	0	0
Rm6830d3623746t2	39	53	26	36	35	23	43.6201	50	61	66.7254	17	19	28	31	22	29	24	29	26	19
Rm442307t1	0	0	0	0	0	0	0	0	0	0	0	0	0	0	0	0	0	0	0	0
Rm199583d5817974t1	0	0	0	0	0	0	0	0	0	0	0	0	0	0	0	0	0	0	0	0
Rm209914t1	0	0	0	0	0	0	0	0	0	0	0	0	0	0	0	0	0	0	0	0
Rm19139d5972248t4	0	0	0	2	1	0	0	0	0	3	0	1	0	0	2	0	0	0	1	0
Rm47462t4	0	0	0	0	0	0	0	0	0	0	0	0	0	0	0	0	0	0	0	0
Rm30023d1304070t1	1.54965	3	1	2	5	3	4	4	9	5	3	3	0	1	1	1	1	7	3	0
Rm17554d1560151t1	9	4	22	7	9	5	17	9	10	12	8	11	2	8	1	15	4	14	2	3
Rm175844d5797149t1	0	0	0	0	0	0	0	0	0	0	0	0	0	0	0	0	0	0	0	0
Rm226163d5087052t1	0	0	0	0	0	0	0	0	0	0	0	0	0	0	0	0	0	0	0	0
Rm235943t5	0	0	0	0	0	0	0	0	0	0	0	0	0	0	0	0	0	0	0	0
Rm4627t6	115	130	293	213	162	173	211	368	190	641	114	229	223	144	74	136	112	140	188	99
Rm4774t29	19.8253	5.10241	10.4201	5.61229	3	7.97191	10.1124	8.20577	2.54791	3.02666	4.58644	9.33366	10.6864	10.5669	33.5257	12.5458	7.30803	5	8.53642	5
Rm162608d4663046t1	0	0	0	1	0	0	0	0	0	0	2	0	0	0	0	0	0	0	0	0
Rm16200d9370648t1	87.0001	243.215	103.445	162.474	121.226	116.265	115	96.3056	266.896	246.019	57.2408	135.01	123.79	83.6366	68.2978	115.621	83.0956	82.2565	85.4523	80.6344
Rm9685d36086t8	70.955	236	156	256	230	92.9293	199	231	209	184.878	111	114	167.731	120.711	122.749	204	73	129.963	145.866	119.606
Rm16966d8069047t8	0	0	0	0	0	0	0	0	0	0	0	0	0	0	0	0	0	0	0	0
Rm187208d6463339t1	2	1	2	1	0	2	0	0	0	2.2667	0	2	3	3.42947	0	2	0	0	0	0
Rm24117t1	8	9	15	15	10	13	13	31	163	38	5	9	2	15	5	10	2	5	7	5
Rm79127d6822691t1	0	2	0	2	2	0	1.48573	0	1	0	0	0	0	0	0	0	0	0	1.03754	0
Rm76971t6	0	0	0	0	0	0	0	0	0	0	0	0	0	0	0	0	0	0	0	0
Rm205795d5823145t1	0	0	0	0	0	0	0	0	0	0	0	0	0	0	0	0	0	0	0	0
Rm22943d7791248t3	0	0	1	0	0	0	0	0	0	0	0	0	0	0	0	0	0	0	0	0
Rm374706t1	0	0	0	1	0	0	0	0	0	0	0	0	0	0	0	0	0	0	0	0
Rm24677d8839719t1	2	3	2	2	2	3	8	0	14	15	2	3	3	1	2	2.06961	2	1	4	8
Rm4513d1254552t2	11	9	18	6	7	14	18	15	21	22	7	10	10	13	0	8	1	16	16	8
Rm4484d171259t1	8	7	11	11	17	3.67713	12	7	11.8318	23	5	8	8	12.8902	5	5	4.57853	3	11	9.57477
Rm43534d3434338t1	0	0	0	0	0	0	0	0	1	0	0	0	0	0	0	0	0	0	0	0
Rm106148d4238890t1	0	0	0	0	0	0	0	0	0	0	0	0	0	0	0	0	0	0	0	0
Rm18853d8825885t1	0	1.3252	1	3	2	2.65822	0	2.42561	1.21366	3	0	3.74326	0	0	1	1.45053	1	2	3	1
Rm10324t9	122	213	133.412	381	188	72	243.969	232.655	772	376	183	175	160	129	129.225	109	101	151	208	162
Rm41293d6325333t1	11	19	50	26	20	6	4	67	31	20	11	19	49	36	30	12	15	17	93	39
Rm167488d5430313t1	0	0	0	0	0	0	0	0	0	0	0	0	0	0	0	0	0	0	0	0
Rm6472d8786597t2	77.9299	45.7662	57.0765	63.6264	58.3625	23.0177	79.3356	62.7377	181.181	121.554	43.4039	79.3555	89.4404	60.6304	25.7313	45.3959	53.2129	67.6784	41.8486	65.0482
Rm133821d8491717t1	0	0	0	0	0	1	0	0	0	0	0	0	0	0	0	0	0	0	1	0
Rm125363d6407120t1	1	5	1	2	2	0	2	1	5	1	0	0	0	1.22067	0	0	1	0	1	0
Rm14993d6533587t1	75	60	102	140.368	115	138	122	158	382	140.006	64	76	23	28	12	72	44	79	98	62
Rm3997d2132231t5	0	0	0	1	0.633341	0	0	1	0	1	0	0	0	0	0	0	0	0	2	0
Rm173962t2	0	0	0	0	0	0	0	0	0	0	0	0	0	0	0	0	0	0	0	0
Rm215981d7315029t1	1	0	0	0	0	0	0	0	0	0	0	0	0	0	0	0	2	0	0	0
Rm29901d3391376t3	0	0.596229	0	0	0	0	0	0	0	0	0	0.66847	1	0	0	1	0	0	0	0
Rm89593d5375508t1	0	0	0	0	0	0	0	0	0	0	0	0	0	0	0	0	0	0	0	0
Rm612d3580038t4	2602	2313.39	2697.82	3595	2735.84	2858.41	2392	3436	1603.78	3551.17	2521.79	2523.75	2080.89	3629.49	2176	2022	2069.74	3923	3539.8	1771
Rm113500d5018545t1	0	0	0	0	0	0	0	1	0	0	0	0	0	0	0	0	0	0	0	0
Rm36639d1583359t1	1	0	1	3	3	3	2	2	7	1	1	3	2	2	1	2	0	1	2	0
Rm13471d3664131t5	16	25	24	29	18	28	31	50	97	43	18	21	42	20	22	19	16	34	59	34
Rm300576d7347986t1	0	0	0	0	0	0	0	0	0	0	0	0	0	0	0	0	0	0	0	0
Rm7933d6885057t1	3	9	9	13	9	8	8	12	18	12	5	9	14	8	3	9	7	9	12	5
Rm10620d7044634t1	0	0	0	0	0	0	0	0	0	0	0	0	0	0	0	0	0	0	0	0
Rm1201d1534652t1	0	5	2	1	4	2	2	1	0	25	3	0	0	0	0	0	1	2	0	0
Rm26218d3723966t1	1	0	0	1	0	0	0	0	0	0	0	5	2	2	1	2	3	4	6	0
Rm81496d486966t2	0	0	0	2	0	0	2	2	1	0	3	3	0	3	0	0	0	0	1	1
Rm99181d5743781t1	0	0	0	0	0	0	0	0	0	0	0	0	0	0	0	0	0	0	0	0
Rm11796d6889764t1	129	69	114	138	112	139	122	307	261	131	114	151	146	177	44	108	124	182	120	112
Rm32808d250966t1	0	2	16	5	0	1	6	3	8	9	0	2	2	0	0	5	0	1	0	0
Rm108641d8201827t2	0	0	0	1	1	0	0	1	1	0	1	0	0	0	0	0	0	0	2	0
Rm120743t1	0	0	0	0	0	0	0	0	0	0	0	0	0	0	0	0	0	0	0	0
Rm13907d7757493t5	749	660.505	472.783	702	716	614	520.346	814	2380.62	1530.57	433	834.559	957.365	830	243.194	425	489	725	522	353
Rm409237t1	0	0	0	0	0	0	0	0	0	0	0	0	0	0	0	0	0	0	0	0
Rm522759t1	0	0	0	0	0	0	0	0	0	0	0	0	0	0	0	0	0	0	0	0
Rm203672d5821439t1	0	0	0	0	0	0	0	0	0	0	0	0	0	0	0	0	0	0	0	0
Rm292d1241638t1	0	0	6.65608	0	5.72512	0	0	0	0	0	0	0	0	0	0	0	0	0	0	0
Rm29163t3	3	0	2	2	0	8	5	13	0	6	0	3	0	0	0	3	0	1	8	0
Rm5575d6728066t1	1	1	1	1	0	2	2	1	0	0	1	2	2	0	0	0	1	0	2	2
Rm217980d5079926t1	0	0	0	0	0	0	0	0	0	0	0	0	0	0	0	0	0	0	0	0
Rm28817d6765798t1	23.8611	12.3964	29	41.7159	27.3426	27.6535	36.8771	37.3568	87.7944	37.0663	19	23.0708	22.9088	26.8011	1	30.5808	12	35.5107	16.3153	18.5934
Rm107909t2	0	1	1	0	0	0	0	0	1	0	0	0	0	0	0	1	0	0	0	0
Rm222315t16	0	0	0	0	0	0	0	0	0	0	0	0	0	0	0	0	0	0	0	0
Rm84638t2	0	0	0	0	0	0	0	0	0	0	0	0	1	2	0	0	0	0	0	0
Rm158871d5425286t1	0	0	0	0	0	0	0	0	1	0	0	0	0	0	0	0	0	0	0	1
Rm69815d1491621t1	0	0	3	3	1	1	3	7	1	0	0	1	0	2	2	2	1	2	3	0
Rm190820t8	0	0	0	0	0	0	0	0	0	0	0	0	0	0	0	0	0	0	0	0
Rm5825d6882448t1	65.9542	81.7177	65.9378	98.9277	75.2284	75.4963	69.3504	110.771	254.2	71.2249	37.1928	52.3903	76.7454	67.1693	31.7261	74.64	49.0809	78.8804	78.3649	37.9985
Rm83177d4993207t2	0	1	0	0	0	0	0	0	0	0	0	0	0	0	0	0	0	0	0	0
Rm491250d3963284t1	0	0	0	0	0	0	0	0	0	0	0	0	0	0	0	0	0	0	0	0
Rm26708t17	3	3.09193	0	4.04615	5.16098	3.39957	1.15865	0	2.47976	0	0	5.07712	1	0	3.63516	3.217	2.40977	0	1	0
Rm113853d7600791t1	11	2	1	2	1	1	1	1	0	0	19	2	7	2	1	1	0	6	7	0
Rm46459d3784888t3	0	0	0.575696	0	0	0	0	0.868974	0	0.827718	0	0	0	0	0	0	1	0	0.862581	1
Rm27098d1299868t2	0	0	0	1	0	0	0	0	0	1	0	1	0	0	0	0	0	0	0	0
Rm27565t4	24	37	25	53	37	44	32	39	118	57	29	28	28	37	9	25	10	40	33	16
Rm17291d2934906t1	1	2	4	3	1	3.56452	2.33682	2.34076	1.39041	1	3.55802	2.3239	0	1.89597	0	0	0	1.3747	1	5
Rm848t146	0	0	0	0	0	0	0	0	4.14449	5.37688	0	0.00372155	0.203697	3.26615	0	0	0	3.84177	0	0
Rm148245d5418628t1	0	0	0	0	0	0	0	0	0	0	0	0	0	0	0	0	0	0	0	0
Rm25334d6552977t6	72	23	36	28	35	27	41	42	94	94	18	32	47	32	2	41	30	56	30	6
Rm12925d45724t2	1.5	0	0	4.00001	1.50003	6.50056	3.00108	6	8	4.00197	0	1.00143	0	0	0	0.500224	1.00077	0	5.30553	1
Rm20409d2477492t6	12.7535	5.51522	9.14434	13.3438	9.55791	5	6.01583	20.1464	23.3552	24.8325	9.14374	9	10.5218	16.6675	13.1354	11.4497	9.69292	5	19.8329	11.9705
Rm334647d5526661t1	0	0	0	0	0	0	0	0	0	0	0	0	0	0	0	0	0	0	0	0
Rm100184d5384497t1	0	0	0	0	0	0	0	0	0	0	0	0	0	0	0	0	0	0	0	0
Rm147347t1	0	2	0	0	0	0	0	0	0	3	0	0	0	0	0	0	0	0	1	0
Rm22751d230630t1	0	0	0	0	0	0	0	0	0	0	0	0	0	0	0	0	0	0	0	0
Rm25157d6552666t4	1	0	0	7	3	2	1	1	0	3	0	7.058	4	2	0	4	0	0	2	2
Rm191160t1	0	0	0	0	0	0	0	0	0	0	0	0	0	0	0	0	0	0	0	0
Rm75613d3834168t1	0	0	0	0	0	1	0	0	1	2	0	1	1	0	0	0	0	2	1	0
Rm15279d5613697t1	9	20	45	31	61	31	21	53	83	36	6	46	15	19	5	25	19	8	26	13
Rm200360d3918760t1	0	0	0	0	0	0	0	0	0	0	0	1	0	1	0	0	0	0	0	1
Rm69410d1491198t1	19	16	47	16	26	25	34	76	71	67	15	47	17.6609	53	16	18.8509	23	21	41	23
Rm22478d1814934t1	0	0	0	0	0	0	0	0	0	0	0	0	0	0	0	0	0	0	0	0
Rm57486d5341341t5	1.59028	0	0	1	1.99854	1.99985	2.81183	1.51137	1	3.60394	2.99188	0	0	1.25324	0	0	1.86013	1.92816	3.37554	2.41946
Rm148392d4654625t1	0	0	0	0	0	0	0	2	0	0	0	0	0	0	0	0	0	1	0	0
Rm1950t14	0	0	0	0	0	0	0	0	0	0	0	0	0	0	0	0	0	0	3.78582	0
Rm36482t1	0	3	1	0	0	2	3	2	0	1	1	1	2	0	0	0	2	0	0	0
Rm6564d8024472t7	10.6595	6.22772	18.1313	16.4802	10.9562	4.06453	18.2727	5.55874	0	13.5733	15.9145	26.0044	19.029	11.8881	12.1284	5.09035	21.0775	7.97311	12.8255	8.23158
Rm55754d3462707t5	0	0	0	0	0	0	0	0	0	0	0	0	0	0	0	0	0	0	0	0
Rm55272d3461818t1	0	0	0	0	0	0	0	0	0	0	0	0	0	0	0	0	0	0	0	0
Rm26852d7803323t2	0	0	2	2	0	1	1	3	2	0	0	1	0	0	1	1.21877	2	0	1	0
Rm3507d4793968t2	0	2	0	1	0	0	0	0	0	1	1	1	0	0	2	2	0	1	2	2
Rm10202d3297973t5	163	178	455	466	321	296	464	283	854	705	176	253	158	208	47	232	105	186	244	105
Rm2763d8771974t3	33.5685	181.294	249.931	329.947	267.759	106.718	97.0487	192.403	113.086	204.829	90.718	73.5583	89.4708	33.5982	211.507	247.531	27.3389	67.1747	83.4851	78.6154
Rm55175t7	0	238.295	0	13.4867	0	114.485	0	331.468	210.515	301.956	0	89.9784	0	216.394	305.731	0	293.418	331.793	203.188	150.598
Rm163642d6129411t1	0	0	0	0	0	0	0	1	0	0	0	0	0	0	0	0	0	0	0	0
Rm44408d6329258t1	2	2	3	2	3	1	1	10	5	1	0	0	0	1	3	4	3	0	1	2
Rm26707d239364t1	1	1	3	2	1	1	0	1	0	2	0	2	4	3	0	0	3	1	1	0
Rm58613d1884141t1	0	0	0	0	0	0	1	0	0	0	0	0	0	0	1	0	0	1	0	0
Rm14023t14	5.11993	7.56577	0	0	7.57672	4.08139	3.46051	18.2704	4.22824	11.5815	3.30639	7.57374	3.48805	4.65981	4.05942	5.027	9.0376	7.44389	6.40394	1.61261
Rm58659d6346020t7	0	0	0	0	0	0	0	0	0	0	0	0	0	0	0	0	0	0	0	0
Rm26998d6907332t1	50	164	84	129	182	76	75	144	206	202	38	109	148	94	197	115	52	90	146	69
Rm71066d3827998t1	0	0	0	0	0	0	0	0	1	0	0	0	1	0	0	0	0	0	0	0
Rm32847d6564591t1	2	0	11	4	2	3	5	8	2.14078	0	6	7.31959	6	1	1	3	0	9	4	5
Rm79517d4989617t1	0	1	0	0	1	0	0	3	3	0	1	1	0	0	0	0	1	0	0	1
Rm11050d2157264t7	0	0	3.31166	0	1	0	0	0	0	0	0	1	0	1	0	0	0	0	0	0
Rm3682d8775619t1	1	0	1	0	0	0	0	0	0	0	0	0	0	0	0	0	2	1	9	0
Rm20783d7090046t4	0	0	0	0	0	0	1.09245	0	0	0	1.52546	0	0	0	0	0	0	0.718926	0	0
Rm4934d5918135t4	32	94	92	199	159	133	135	222	303	126	77	50	55	67	31	100	38	58	89	45
Rm181190d6145536t1	2	3	6	11	12	6	7	12	46	5	6	7	5	2	0	4	1	6	9	1
Rm120902d6664435t2	0	0	0	0	0	0	0	0	0	1	1	0	0	0	0	0	0	0	0	0
Rm141843t1	0	1	1	0	0	0	0	0	3	6	1	3	0	6	0	1	0	3	2	1
Rm1276d5899539t5	25	225.193	60.5319	192.08	149.115	44	82	124	485.916	183.001	71.365	48	80	71	137	77	47	82	88	91
Rm58510t2	37	47	72	58	162	35	53	157	22	57	7	15	33	62	10	15	9	22	15	24
Rm115517d5019989t1	1	0	0	0	0	0	0	0	0	0	0	0	0	0	0	1	0	0	0	0
Rm14d1727690t11	1336.33	1984.35	1563.57	725.697	520.706	1004.72	590.038	1117.29	1154.17	2409.48	754.294	2506.41	951.753	1926.29	150.958	315.194	1032.83	1912.37	989.076	797.813
Rm828d6718141t1	51.2898	82.3804	102.483	151.914	117.796	76.1728	71.8624	82.2294	113.204	141.867	93.7587	69.1381	72.0387	72.2161	33.8997	102.328	74.4354	89.7659	100.931	74.728
Rm11297d6738919t3	599.444	1251.17	937.357	1463.78	950.42	764.94	1040.69	1942.27	3056.37	1230.86	674.563	853.69	741.393	1020.08	1012.81	1333.55	825.173	1084.16	1343.19	841.385
Rm116171d8718443t1	0	0	0	0	0	0	0	0	0	0	0	0	0	0	0	0	0	0	0	0
Rm177898d6455879t1	0	0	0	0	0	0	0	0	0	0	0	0	0	0	0	0	0	0	0	0
Rm60979d4189746t4	0	0	0	0	0	0	0	0	1	0	0	0	0	0	0	1	0	0	0	0
Rm44455d8647707t1	0	0	0	1	0	0	0	1	0	0	0	0	0	0	0	1	0	0	0	1
Rm14057d2463311t5	2.10275	102.717	22.1499	44.3631	79.9614	10	54.9694	52.5509	36.5179	15.7418	7	46.7926	18.1628	15.7114	37.2318	16.564	38.4125	8	18	4.60656
Rm24912d9234988t1	50	35	71	128	51	24	39	93	43	76	12	92	112	130	135	41	44	39	43	24
Rm75778d4209323t5	0	0	0	0	0	0	0	0	0	0	0	0	0	0	0	0	0	0	0	0
Rm97623d4618112t1	0	0	0	0	0	0	0	0	0	0	0	0	0	0	0	0	0	0	0	0
Rm10181d3015930t3	1055.08	1375.05	2230.42	1355.41	808.991	789.059	530.924	1641.25	2878.48	2057.65	1109.62	2530.42	2350.25	1676.4	646.665	887.827	1457.32	1632.61	1282.6	920.928
Rm37692d812675t1	0	0	0	1	0	0	1	0	0	0	0	2	0	0	0	1	0	0	0	0
Rm162285d6705691t1	0	0	0	0	0	0	0	0	0	0	0	0	0	0	0	0	0	0	0	0
Rm289672d5509165t1	0	0	0	0	0	0	0	0	0	0	0	0	0	0	0	0	0	0	0	0
Rm142867d6422952t1	0	0	2	1	0	0	1	1	2	7	2	2	0	1	1	0	0	0	0	2
Rm4937d7380316t3	0	0	0	0	0	2	0	0	0	0	0	0	0	0	0	0	0	0	0	0
Rm3956t9	2	2	7	11.5232	1	3	4	3.06595	2.92695	4.0941	7	4	2	3	1	3.1771	4	8.51788	6	6
Rm67252d8165511t4	0	0	0	0	0	1	0	0	4.28342	0	0	0	1	0	0	0	0	0	0	1
Rm11428d2924661t1	7.68111	0	18.401	2.93296	3.62036	0	2.33334	0	0	0	6.87803	5.42456	8.19794	2.82468	0	4.46488	0	2.93238e-06	0.745919	0
Rm47942t2	1	0	0	0	1	0	0	0	0	1	0	1	0	0	0	0	0	0	0	0
Rm7201d6251928t1	62	163	134	160	124	95	124	190	366	193	101	115	88	68	59	126	93	114	86	85
Rm180084d3912421t1	0	0	0	0	0	0	0	0	0	0	0	0	0	0	0	0	0	0	0	0
Rm319336d5521590t1	0	0	0	0	0	0	0	0	0	0	0	0	0	0	0	0	0	0	0	0
Rm113535d1383628t1	0	0	0	0	0	0	0	0	0	0	0	1	0	0	0	0	0	0	0	0
Rm204057d6165270t1	0	0	0	0	0	0	0	0	0	0	0	0	0	0	0	0	0	0	0	0
Rm5293d1256727t2	50.8316	50.9373	57.7979	66.3821	51.6324	36.3139	62.1835	97.9281	73.9279	67.6457	52.244	48.9919	37.932	54.5166	54.7698	67.533	27.7009	52.6827	58.7855	42.4378
Rm13810d9022130t1	24	49	19	42	35	23	20	40	52	37	15	22	50	22	17	34	20	17	34	16
Rm24754d3718253t4	0	6	0	3	2	1	1	4	0	0	0	0	1	0	1	1	0	2	0	0
Rm76853d4598309t2	1.28478	0	1	1	0	0	2	0	2.12996	1	1.58375	1	1.21635	2	0	0	2	0	2	0
Rm68665d3824597t4	0	0	0	0	2	0	2.7259	0	0	0	0	0	0	0	0	1	0	0	0	0
Rm63286t1	0	0	0	0	0	0	0	0	0	0	0	0	0	0	0	0	0	0	0	0
Rm28212t2	3787	1328	277	407	448	1555	245	221	280	536	194	38	671	3125	1994	134	559	1327	407	315
Rm35734d3411626t3	4	12	12	11	10	5	7	9	32	6	2	2	10	13	4	6	5	9	8	6
Rm133495t2	0	0	0	1	1	1	0	0	1	0	0	2	1	1	0	0	0	1	1	0
Rm57722d6344986t1	0	0	0	0	0	0	0	0	0	0	0	0	0	0	0	0	0	0	0	0
Rm172520t5	2	5	4	5	0	1	2	3	1	6	0	5	1	0	0	3	3	3	2	3
Rm226086d6181152t1	0	0	0	0	0	0	0	0	0	0	0	0	0	0	0	0	0	0	0	0
Rm120527d8210728t2	0	0	0	0	0	0	0	0	0	0	0	0	0	0	0	0	0	0	0	0
Rm67100d4975957t1	0	1	1	1	0	0	0	2	0	1	0	2	1	2	1	0	1	0	1	1
Rm10978d8572686t2	43.7429	192.498	123.008	130.793	131.626	67.0237	134.878	120.169	315.244	159.483	59.512	67.4537	106.884	65.8998	46.8082	135.526	69.8882	71.3833	82.7198	67.7455
Rm86908d303853t1	1	0	0	0	0	0	0	0	0	0	0	0	0	0	0	0	0	0	0	0
Rm46145d7846572t2	0	0	0	0	0	0	0	0	0	0	0	0	0	0	0	0	0	0	0	0
Rm3762d6724478t1	483	433	507	490	452	357	416	696	686	686	272	558	494	746	120	387	395	573	411	224
Rm54307d832573t1	0	0	0	0	0	0	0	0	1	0	1	1	0	0	1	0	0	0	0	0
Rm87027t5	0	0	0	0	0	0	0	1	0	0	0	0	0	0	0	0	0	0	0	0
Rm62153t9	0	0	0	0	0	0	0	0	0	0	0	0	0	0	0	0	0	0	0	0
Rm49163d826966t1	64.8945	64.3543	53.0471	48.5766	56.5706	29.8476	29.7748	43.5015	66.0454	64.3149	34.6	84.9094	79.8477	65.6275	24.4155	41.1245	47.3501	38.0331	25.6954	9.99228
Rm15567d6746111t1	3	3	14	9	8	11	11	10	11	15	6	9	3	3	0	3	3	16	13	5
Rm95046t1	0	0	0	0	0	0	0	0	0	0	0	0	1	0	0	0	0	0	1	0
Rm21559t10	0	0	0	0	0	0	0	0	0	0	0	0	0	2	0	0	0	0	0	0
Rm192300d4291177t1	0	0	0	0	0	0	0	0	0	0	0	0	0	0	0	0	0	0	0	0
Rm50323d1328114t1	1	1	2.7533	2	2	1	3	3	6	2	0	1	0	0	0	3	2	1	2	1
Rm14292t26	6	38	17	17	11	14	27	13	31	15	12	16	30	6	13	13	6	30	11	6
Rm72499t2	0	0	0	0	0	0	0	0	0	0	0	0	0	1	0	0	0	0	0	0
Rm337377d3950816t1	0	0	0	0	0	0	0	0	0	0	0	0	0	0	0	0	0	0	0	0
Rm392t303	0	4	1	4	3	2	5	1	3	4	1	4	0	3	0	0	0	0	0	0
Rm20338d9377627t1	0	2	0	1	2	0	3	0	2	0	1	3	2	0	0	1	0	2	1	0
Rm136848t3	0	0	0	0	0	0	0	0	0	0	0	0	0	0	0	0	0	0	0	0
Rm185153t3	0	0	0	0	0	0	0	0	0	0	0	0	0	0	0	0	0	0	0	0
Rm76683d9446665t2	0	0	0	0	0	0	0	0	0	0	0	0	0	0	0	0	0	0	0	0
Rm63121t11	0	9	6.02978	0	12.4522	3	21.719	29	15.7685	10.2783	1.1937	16.7083	1.19392	1.19336	25.1673	6.79273	16.168	3	6.48413	13
Rm17765d6896823t1	299	91	156	96	49	101	126	180	203	177	137	368	324	303	104	109	153	409	141	110
Rm2444d3248002t2	0	0	2.46082	0	0	2.19279e-06	0	0	0	0	0	0	0	0	1.91829	0	0	0	0	0
Rm62323d9429827t2	0	0	1	0	4	0	1	1	1	1	0	1	1	0	0	0	0	0	0	1
Rm35352d1846771t2	1.39628	11.8535	4	7	4	3	4.8359	3	6	3	4	3	11	6	6	7	2	4	11	3
Rm82424t10	28.0936	12.2149	16.3276	2.42718	46.3582	10.4693	27.9342	71.7934	34.5065	12.7493	2.16066	21.8614	8.86939	13.8088	8.15027	40.5466	39.6288	13.0533	17.3609	13.5304
Rm71654d6057112t1	1	10	5	12	7	7	5	8	22	12	7	8	9	8	12	2	3	6	3	3
Rm7281t7	3	5	1	4	5	4	4	9	4	0	4	5	1	6	1	1	6	4	10	2
Rm111821d6653549t1	0	0	0	0	0	0	0	0	0	0	0	0	0	0	0	0	0	0	0	0
Rm30078d976825t6	5	7	2	4	16	1	9	3	10	14	1	7	4	3	5	8	5	4	9	3
Rm188059t2	0	0	0	0	0	0	0	0	0	0	0	0	0	0	0	0	0	0	0	0
Rm60773d4189483t2	0	0	0	0	0	0	0	1	1	0	0	1	0	1	0	0	0	0	0	0
Rm11044d5596332t1	1	6.80125	2.58687	14.9071	15	10	11	12.7125	13.0611	9.63497	2.54178	8.50127	4	7.16704	7	2.79641	3	5.31795	14.4811	5
Rm62307d6349908t1	0	0	2	1	0	1	1.00821	1	2.03434	2.41243	0	1	2.09762	3	0	0	1	0	1	4.2569
Rm27054t1	1	1	0	1	0	0	0	1	0	0	1	0	0	0	0	0	0	0	0	0
Rm10713d3300958t3	1	1	4	0	0	1	2	1	0	0	1	0	3	0	0	0	0	0	0	2
Rm78993d3838451t5	3219	10521	7611	6311	5235	4664	6659	11327	7934	7856	5292	6374	7454	6913	10583	6506	5272	6105	10883	7395
Rm339044t1	0	0	0	0	0	0	0	1	0	0	0	0	0	0	0	0	0	0	1	0
Rm716d6226012t3	40.6786	75.5774	75.556	108.11	72.764	39.1076	57.1345	49.0181	147.767	112.976	55.4406	65.8127	57.6532	53.3271	38.1277	67.5856	65.8625	79.8662	61.9955	46.3523
Rm65701d4974344t1	0	0	0	0	0	0	0	0	0	0	0	0	0	0	0	0	0	0	0	0
Rm36151d5669914t2	0	0	0	0	0	0	0	0	1	1	0	0	0	0	0	0	0	0	1	1
Rm9602d3641334t9	0	5.37208	0	0	0	0	0	0	1.54146	0	0	2.46032	0	0	6.35548	3.03412	0	0	0	0
Rm13985d9213251t1	85.6355	113.783	29.7521	98.1468	115.964	35.0327	57.7826	95.4766	101.361	119.007	115.014	119.263	108.245	83.0493	104.408	163.474	105.604	70.1	103.915	48.7762
Rm24071d965927t2	0	0	2	0.367542	0	0	0	1.38342	0	0	0	1.19739	0	0	0	1	0	0	0	0
Rm67429t8	0	0	0	0	0	0	0	0	0	0	0	0	0	0	0	0	0	0	0	0
Rm1264d6228519t1	3.54123	45.5275	14.2805	49.6397	34.5756	25.7313	27.3544	24.1808	84.7958	47.418	19.3199	13.3702	22.2875	15.2943	12.5568	26.8655	8.27651	4	32.0044	21.4295
Rm210780t3	0	0	0	0	0	0	0	0	0	0	0	0	0	0	0	0	0	0	0	0
Rm39496d1458883t1	0	0	6.15546	8.97387	0	0	4.5566	0	0	0.302924	3.20859	0	4.86577	0	3	4.06071	5	0	3.19266	0
Rm248342d4710340t1	0	0	0	0	0	0	0	0	0	0	0	0	0	0	0	0	0	0	0	0
Rm89142d1637827t1	126	30	175	69	68	127	78	136	81	151	63	165	77	111	6	46	56	178	83	38
Rm64983t4	0	0	0	0	0	0	0	0	0	0	0	0	0	0	0	0	0	0	0	0
Rm13194d6742154t4	0	0	1	1	0	0	0	0	1	0	2	2	1	0	1	0	2	0	0	0
Rm3116d7004138t4	0	0	0	0	0	0	0	0	0	0	0	0	0	0	0	0	0	0	0	0
Rm33436d982210t2	23.2894	10.2589	20.4594	15.0228	11.3427	20.4912	15.0386	24.6145	33.0995	10.0782	9.30133	27.2716	39.4781	19.3864	11.5475	16.232	22.7896	23.5256	22.2473	16.0045
Rm174693d6453204t1	6	0	1	1	1	5	1	0	2	2	0	0	1	5	0	0	0	1	0	0
Rm97522d3858472t1	0	0	0	0	0	0	0	0	0	0	0	1	0	0	0	0	0	0	1	0
Rm23868d2191577t7	9	39.8244	6.9136	3.52697	29.9607	4.67974	13.0892	27.5929	12.9105	11.0309	0	6	8.76419	2	6.47156	9	5	2	7.90897	4
Rm24523d7467880t5	0	0	0	0	0	0	0	0	0	0	0	0	0	0	0	0	0	0	0	0
Rm37381t6	0	0	0	0	0	0	0	0	0	0	0	0	0	0	1	0	1	0	0	0
Rm117723d6097021t1	0	0	0	0	1	0	0	2	0	0	0	0	0	0	0	0	1	0	0	0
Rm3913d15935t2	24	55	60	54	46	38	34	82	113	48	25	17	43	34	24	55	25	29	36	16
Rm78648d4212694t2	0	0	0	0	0	0	0	0	0	0	0	0	0	0	0	0	0	0	0	0
Rm14531d581351t1	1	0	1	0	0	0	0	1	0	0	0	0	0	1	0	0	0	1	0	0
Rm9897d4031672t1	0	0	0	0	0	0	0	0	0	0	0	0	0	0	0	0	0	0	0	0
Rm15596d5961082t8	11.8076	8	11	7	4	6	6	11	13	10.5093	2.38453	8	2.98555	7	5	8.98453	11.8131	16	13.864	10
Rm136379d6416282t1	0	0	0	0	0	0	0	1	0	0	1	0	0	0	0	0	0	0	0	0
Rm145537d6117063t1	0	0	0	0	0	1	0	0	0	0	0	1	1	0	0	0	0	0	0	0
Rm144684d6116485t2	0	0	0	1	1	0	0	0	1	0	0	0	0	0	0	0	0	2	2	0
Rm39539t9	4	12	5	6	5	2	9	7	5	6	2	20	11	10	11	4	13	13	10	9
Rm30811d8109746t5	0	1	0	3.31423	0	0	0	0	0	0	0	0	0	0	0	0	0	0	0	0
Rm14124d5609169t8	22	24	14	15	19	31	44	31	52	55	20	13	14	14	1	10	11	15	23	7
Rm12434d1273914t1	664	1602	847	836	1034	624	1229	852	2344	1656	231	802	792	693	270	646	346	671	262	308
Rm1052d8273807t4	0	0	0	0	0	0	0	0	0	0	0	0	0	0	0	0	0	0	0	0
Rm169159d7636238t2	0	0	0	0	0	0	0	0	0	0	0	0	0	0	0	0	0	0	0	0
Rm555d4371805t2	0	0	0	0	0	0	0	0	0	0	0	0	0	0	0	0	0	0	0	0
Rm4806d2568490t2	0	0	0	0	2	0	0	0	0	0	0	0	0	0	0	0	1	0	0	0
Rm16291d7071253t1	5.19569	65.2233	29.0169	48.6401	29.7096	17.8313	37.667	57.4301	39.7881	46.377	17.9765	30.2976	42.7511	24.9814	82.431	42.8943	16.3287	18.6495	47.7625	39.9794
Rm80000d9297493t1	2	0	1	1	0	3	0	2	0	0	1	2	5	1	2	1	2	3	2	0
Rm8741d4425833t4	0	0	0	0	0	0	1	0	2	0	1	0	0	0	0	0	0	0	1.48698	0
Rm1093d1076799t3	389	671	471	496	469	364	495	839	1284	769	450	738	1078	628	441	513	511	589	609	441
Rm83328d6967058t1	0	0	0	0	0	0	0	0	0	0	0	0	0	0	0	0	0	0	0	0
Rm186648t2	0	0	0	0	0	0	0	0	0	0	0	0	0	0	0	0	0	0	0	0
Rm10417d8317637t9	17	26	37	49	40	20	58	21	67	50	91	39	40	14	31	62	20	41	22	31
Rm302177d5514809t1	0	0	1	0	0	0	1	0	0	0	0	0	0	0	0	0	0	1	0	0
Rm40586d4151670t1	0	0	0	0	0	0	0	0	0	0	0	0	0	0	0	0	0	0	0	0
Rm1753d7361798t20	384.091	315.61	370.507	402.535	480.438	283.956	451.849	561.017	728.633	579.724	345.275	434.037	405.99	554.449	118.07	519.012	202.283	407.066	316.389	281.436
Rm68630d119773t1	1	0	0	0	0	0	0	1	1	0	0	0	0	2	0	0	1	0	0	1
Rm10893d2313259t3	118	179	175	257	174	77	124	259	823	354	91	83	85	111	60	101	104	169	189	81
Rm145174t7	0	0	0	0	0	0	1	0	0	0	0	0	0	0	0	0	0	0	0	0
Rm20208d4879067t2	15	50	26	57	48	19	23	55	187	31	29	12	24	20	19	19	9	25	16	14
Rm335d5541125t1	0	0	0	0	0	0	0	0	0	0	0	0	0	0	0	0	0	0	0	0
Rm196562d3917841t1	0	1	1	0	0	0	0	0	0	0	0	0	0	0	0	0	0	0	0	0
Rm165997d5429457t1	0	0	0	1	0	0	0	0	0	0	0	1	0	0	0	1	0	0	0	0
Rm90086d305701t1	0	0	0	0	0	0	0	0	0	0	0	0	0	0	0	0	0	0	0	0
Rm9914d6261072t1	3	1	0	0	0	4	5	0	6	0	1	1	4	1	1	1	2	0	2	2
Rm70233d3488093t1	1	0	0	0	1	2	1	0	0	0	1	0	0	0	0	0	0	0	0	0
Rm47571d4558064t1	0	0	0	0	0	0	0	0	0	0	0	0	0	0	0	0	0	0	0	0
Rm50683d6336989t1	0	0	0	0	0	0	0	1	0	0	0	0	0	0	0	0	0	0	2	0
Rm13376t3	0	0	0	1.20282	0	0	0	1.05408	0	1.18629	0	0	1.06115	0	0	0	0	0	1.09968	0
Rm104944d3528006t1	0	0	0	0	0	0	0	0	0	0	0	0	0	0	0	0	0	0	0	0
Rm5852d6246960t3	21	4	15	9	11	8	11	9	10	17	3	19	11	8	10	10	12	16	3	8
Rm28681t4	45	44	96	50	61	33	90	50	30	81	83	24	47	18	12	53	59	21	104	37
Rm3429d2564142t2	0	4	3	4	6	2.19218	5	6.11703	8	3	3	2	3	3.0875	1	7.23702	4.11755	4.08416	4	5.1699
Rm143477t1	0	0	0	0	1	0	1	0	0	0	0	0	0	0	0	0	1	0	0	0
Rm134966d516031t4	0	0	0	0	0	0	0	0	0	0	0	0	0	0	0	0	0	0	0	0
Rm43772d1591223t1	0	0	0	0	0	1	0	1	0	0	0	0	0	0	2	0	1	1	0	2
Rm144580d3894249t1	2	1	2	0	0	0	0	1	1	0	0	1	0	0	1	2	0	1	3	0
Rm34896d984304t4	3.16292	1	4	2	2	1	0	3	1	3	3	2	0	0	0	1	0	2	1	0
Rm69934d665428t1	3	0	3	0	0	0	0	2	1	0	0	0	0	0	0	1	0	1	3	1
Rm232445d4699404t1	0	0	0	0	0	0	0	0	0	0	0	0	0	0	0	0	0	0	0	0
Rm14872t1	13	10	18	19	14	15	19	32	44	34	5	18	14	18	3	11	13	16	14	10
Rm239931d5481182t1	0	0	0	0	0	0	0	0	0	0	0	0	0	0	0	0	0	0	0	0
Rm59198d5343466t1	1	0	0	2.29023	0	0	0	0	0	0	1	0	0	0	0	0	1.60239	0	0	0
Rm37637d1851390t1	0	5	4	7	8	5	16	3	10	1	1	2	0	2	2	2	1	0	0	2
Rm77152d8175535t1	0	0	0	1	0	0	0	0	0	0	0	1	0	0	0	0	0	0	0	0
Rm118994d1227140t1	1	3	2	3	2	5	2	1	3	6	3	2	6	2	2	6	1	0	1	0
Rm51947d1599973t2	8	3	2	2	26	4	4.96752	5	4	6	5	10	3.85516	3	1	6	10	12	0	6.98166
Rm59530d7866508t4	0	1	1	0	0	1	0.635976	4	3.59276	3.54238	0	0	1	0	0	0	0	0	2	1
Rm80056d7571413t1	282	1656	296	593	819	246	399	804	1915	743	281	522	762	317	830	572	530	396	534	415
Rm2015d6231772t4	275.313	1820.54	322.594	1398.73	800.79	772.898	1741.19	803.522	8138.75	1673.48	428.295	203.354	501.497	256.396	158.797	771.125	266.148	120.378	290.589	198.297
Rm25640d4107226t5	0	1	0	0	1	0	0	0	0	0	0	0	1	1	0	0	0	0	0	0
Rm10377d2453634t5	32.7918	21.6894	38.776	28.7182	45.2627	58.931	45.6283	83.7643	74.122	45.1489	28.5474	46.743	10	26.9122	9.52275	41.4008	23	20.2218	33.4563	24.1221
Rm335361t1	1	0	0	0	0	0	0	0	0	0	0	0	0	0	0	0	0	0	0	0
Rm34528d983812t2	162	58	135	76	78	87	94	181	147	132	39	124	102	116	15	80	82	89	154	43
Rm2741d1400426t2	81	62	186	205	135	102	142	194	480	236	65	62	64	81	25	106	68	93	125	68
Rm124195t1	0	1	1	0	1	1	4	3	1	3	1	1	1	2	1	3	1	2	1	2
Rm87845d491212t1	0	0	2	4	1	4	2	4	1	0	1	1	0	1	0	1	0	0	0	0
Rm100530d1373357t1	0	1	2	3	3	4	4	3	1	6	0	3	2	3	2	0	6	5	2	0
Rm5177d174167t1	0	0	0	0	0	0	0	0	0.517984	0	0	0	0.231153	0	0	0	0	0	0	0
Rm19228d6542178t1	62	83	66	69	68	49	58	66	164	70	55	73	87	64	43	60	49	91	69	66
Rm185374t2	0	0	0	0	0	0	0	0	0	0	0	0	0	0	0	0	0	0	0	0
Rm112659d8940228t2	0	0	0	0	0	0	0	0	0	0	0	0	0	0	0	0	0	0	0	0
Rm8974d1266080t5	39	93	98	89	92	39	70	160	166	95	48	83	56	75	48	60	38	58	87	71
Rm14528d4457340t4	62.0914	58.9051	112.665	178.328	95.251	128.931	89.5924	160.707	256.607	151.513	56.6356	114.686	67.8326	46.8977	23.3691	91.5825	49.2054	91.484	82.9876	53.4947
Rm18498d4475982t10	90.7789	282.061	163.297	231.778	201.975	121.615	206.291	274.543	369.05	283.183	116.649	105.134	125.989	166.463	141.582	156.842	146.796	154.217	183.443	146.336
Rm58116d4185525t4	0	0	0	0	0	0	0	0	0	0	0	0	0	0	0	0	0	0	0	0
Rm18655d1430658t4	7.59442	19.5397	11.7016	10.6509	9.92498	10	29.3397	18.8031	31.8838	19.6117	8.66236	14.5158	4	20.5365	7.74794	14.0587	3.151	7	8.73631	7
Rm47902d3445484t1	0	0	0	0	0	0	0	0	0	0	0	0	0	0	0	0	0	0	0	0
Rm52306d3797134t1	0	0	0	0	0	0	0	0	0	0	0	0	0	0	0	0	0	0	0	0
Rm10474d38567t7	1	1	0	0	1	1.16276	1.24567	1.0283	0	0	0	0	0	1	0	0	0	1	0	0
Rm22180d3359941t5	24.1951	7.83051	19.6166	22.4223	33.5111	17	21	22.1132	40.1897	23.1334	13	15.8459	20.8793	19.5209	6	20.3224	12.9631	25.9693	33.721	28.2307
Rm3145d8986794t3	31	0	57	1	0	0	0	0	0	3	1	0	0	1	6	0	1	0	5	0
Rm229782t4	0	0	0	0	0	0	0	1	0	0	0	0	0	0	0	0	0	0	0	0
Rm23403d1817738t2	0	0	0	0	0	0	0	0	0	0	2	0	0	1	0	0	0	0	0	0
Rm113679d4244959t9	0	0	0	0	0	7.52367e-08	0	0	0	0	0	0	0	0	0	0	0	0	2.03014e-08	5.70123e-07
Rm100266d8460362t4	0	0	0	0	0	0	0	1	0	0	0	0	0	0	0	0	0	0	0	0
Rm15142d1279466t1	186	365	493	580	633	308	351	555	943	1189	168	247	402	381	117	256	202	318	351	174
Rm102476t3	2	0	0	0	0	0	0	0	0	0	0	0	0	0	0	1	0	0	0	0
Rm4684d6242555t3	2	3.58735	6.05227	8.37376	9.36904	4.46573	8.83225	9.6661	12.1291	2.68571	1.73848	1.19684	7.05286	2.53414	7.3626	0	2.28687	3.73421	1.28048	2.20452
Rm203510t1	0	0	0	0	0	0	0	1	0	0	0	0	0	0	0	0	0	0	0	0
Rm34369d438056t2	0	0	0	0	0	0	1.212	0	1.14245	0	0	0	0	0	0.5	0	0	0	0	0
Rm65237t2	0	0	0	0	0	0	0	0	1	0	1	1	0	1	0	0	0	0	0	0
Rm176335t1	0	0	0	0	0	0	0	0	0	0	0	0	0	0	0	0	0	0	0	0
Rm120179d4635932t4	0	0	0	1	0	0	0	0	0	0	0	0	0	0	0	0	0	0	0	0
Rm264084t2	0	0	0	0	0	0	0	0	0	0	0	0	0	0	0	0	0	0	0	0
Rm32750d5299521t4	0	0	0	0	0	0	0	0	0	0	0	0	0	0	0	0	0	0	0	0
Rm32852d8114339t3	12	42	18	6	24	6	22	38	20	14	0	16	12	24	39	15	13	4	20	7
Rm26106d5990834t1	0	0	0	0	0	0	0	0	1	0	0	0	0	0	0	0	0	0	0	0
Rm13269t17	20.7412	15.3667	39.271	31.3477	25.4559	18.8264	24.5731	47.785	114.307	18.6963	15.6711	23.1239	11.3344	17.344	7.38072	13.3032	11.702	29.7384	34.7332	5.34281
Rm21670d4489036t3	0	0	1	1	0	0	0	2	0	0	1	0	1	0	0	0	0	1	1	0
Rm193144d5444739t1	0	0	0	0	0	1	1	1	0	0	0	1	0	1	0	0	0	1	0	0
Rm10499d1550224t1	266	473	382	977	660	467	789	632	2756	1391	462	328	283	412	246	392	254	489	476	472
Rm32617d6564261t1	0	0	2	1	0	0	1	1	0	0	0	0	0	2	0	0	1	1	2	1
Rm35275d2857619t1	919	1957	1028	1431	1651	1373	676	885	1191	2202	471	640	1337	922	840	1113	998	581	611	303
Rm57309d1703397t1	1	9	3	5	12	0	1	5	11	9	2	8	6	7	9	3	7	1	5	4
Rm107698d6392271t1	3	3	1	3	9	8	9	6	8	5	8	16	7	2	1	2	7	7	4	3.78892
Rm21833t13	0	0	0	0	0	0	0	0	0	0	0	0	0	0	0	0	0	0	0	0
Rm37440d8637473t1	6	6	12	10	14	7	8	15	25	5	7	8	2	5	1	6	1	9	10	5
Rm19526d7449237t7	1	1	0	3.46375	1.07797	0	2	4	7.42702	2	0	1.10596	1	1.40541	0	2.21918	2	1	3	1.61878
Rm9962d5591401t1	0	2.22596	3	5.19551	8.03431	3.11307	4.17318	5.09241	0	1	2	0	5.01104	4.25148	0	0	3.34338	3	4.96584	2.15443
Rm55627d6039138t1	1	0	0	0	1	2	3	3	7	3	1	1	0	2	0	3	2	2	2	3
Rm56679d4183266t2	0	0	0	0	0	0	0	0	0	0	0	0	0	0	0	0	0	0	0	0
Rm87906d3848755t2	0	0	0	0	0	0	0	0	0	0	0	0	0	0	0	0	0	0	0	0
Rm2952d6878847t1	0	0	0	0	0	1	0	0	1	0	0	0	0	0	0	0	0	0	0	0
Rm4413d545895t1	27.4526	47.3988	54.7568	54.326	44.7874	28.4226	50	40.4674	80.9702	95.5667	21.7379	25.3882	19.2194	24.1594	18.1683	36	13.2377	28.5837	38.2724	17.6697
Rm14213d5609541t2	0	0	0	0	0	0	0	0	0	0	0	0	0	0	0	0	0	0	0	0
Rm30582t2	1	4	2	2	5	1	4	9	30	11	1	1	1	6	1	2	2	7	5	0
Rm107222t1	0	1	0	0	1	0	0	0	0	1	0	0	0	0	0	0	0	0	0	0
Rm44060d4551603t1	1	10	4	8	6	4	7	8	9	0	5	7	3	5	11	2	4	2	5	1
Rm255418t4	0	0	0	0	0	0	0	0	0	0	0	0	0	0	0	0	0	0	0	0
Rm45595d5685821t1	0	0	0	0	0	1	0	0	1	0	0	0	0	0	0	0	0	2	3	0
Rm8758d3289245t9	0	0	0	0	0	0	0	0.506801	0	0	0	0	0	0	0	0	0	0	0	1
Rm256080d7682145t1	0	0	0	0	0	0	0	0	0	0	2	0	0	0	0	0	0	0	0	0
Rm17571d8594241t8	2.17889	0	3.1694	0	3	4	0	4.9116	1.33113	2.05258	4	0	3.64184	3.01388	0	1	1.41605	1	6.19349	0.0296
Rm43872t1	0	0	0	0	0	0	1	0	0	0	0	0	0	0	0	0	0	0	0	0
Rm26872d2026786t4	15.7871	125.575	66.1534	70.4781	9.20381	12.2058	14.1886	22.6745	12.8883	14.9514	10.3781	47.8654	25.658	17.277	41.6285	48.9352	17.8658	24.0422	24.048	38.9488
Rm177809d6455805t1	0	0	0	0	0	0	0	0	0	0	0	0	0	0	0	0	0	0	0	0
Rm92375d6837049t1	0	0	0	0	0	0	0	0	0	0	0	0	0	0	0	0	0	0	0	0
Rm64465d8671014t3	0	0	0	0	0	0	0	0	0	0	0	0	0	0	0	0	0	0	0	0
Rm8729d5934874t7	1.32557	1	0	0	0	0	0	0	0	0	0	0	0	0	1.77445	1	0	0	1	0
Rm2767d7367839t10	0	0	0	0	0	0	0	3	4	1	0	0	0	0	0	1	0	0	0	0
Rm7486d8305075t7	0	1.2016	0	1.03145	0	0	0	0	0	0	0	0	0	2.18404	0	1.33715	1.30985	0	0	0
Rm64321d7872474t2	0	0	1	1	0	0	2	2	1	1.47843	2	1	1	2	0	0	1	0	1	1
Rm120331d6866009t1	0	6	5	2	2	1	1	2	5	3	4	2	7	5	2	3	5	3	3	1
Rm4348t16	23	95	102	71	92	49	69	95	132	135	49	64	80	47	83	83	66	29	70	53
Rm36695d1583420t1	0	0	1	2	0	1	1	0	0	0	0	0	1	0.367612	1	0	0	1	0	0
Rm47590d4166668t2	0	1.56033	1	4.83604	0	0	1.24761	0.588784	0	0.640371	3.14671	0	19.9949	0	48.8024	0	0	1.94183	2.2096	1.28182
Rm10446d8042641t7	0	0	0	0	6	2	2	5	2	1	0	4	0	1	7	5	3	1	0	0
Rm24988d4501480t1	0	0	0	0	0	0	0	0	0	1	0	0	0	0	0	0	0	0	0	0
Rm260484d4717552t1	0	0	0	0	0	0	0	0	0	0	0	0	0	0	0	0	0	0	0	0
Rm3531d3255550t6	0	0	1	0	1.10061	0	1.62012	0	0	0	0	0	0	0	0	0	0	0	37.6385	1
Rm111823d4629780t1	1	0	1	1	0	0	2	1	1	1	1	1	0	0	0	0	0	0	1	1
Rm226542d7322874t2	0	0	0	0	0	0	3	0	0	0	0	0	0	0	0	0	0	0	0	0
Rm87700d5733904t1	0	0	0	0	0	0	3	0	1	0	0	1	1	0	0	0	0	0	0	0
Rm7225d1261927t3	68	258	135	374	269	206	238	199	1610	884	42	90	81	66	40	124	58	107	100	47
Rm190779d5443411t1	0	0	0	0	0	0	0	0	0	0	0	0	0	0	0	0	0	0	0	0
Rm239801t1	0	0	0	0	0	0	0	0	0	0	0	0	0	0	0	0	0	0	0	0
Rm19736d8078648t1	0	1	0	1	0	0	0	0	0	1	1	0	0	0	0	0	0	0	0	0
Rm88835d8451026t2	0	0	0	0	0	0	0	0	0	0	0	0	0	1	0	0	0	1	0	0
Rm36985d1850143t4	0	0	0	0	0	0	0	1	0	1	0	0	0	0	0	0	0	0	0	0
Rm177340t1	0	0	0	0	0	0	0	0	0	0	0	0	0	0	0	0	0	0	0	0
Rm100375d4233911t1	0	0	0	0	0	0	0	0	0	0	0	0	0	0	0	0	0	0	0	0
Rm14470d50009t1	1	1	0	0	0	1	0	2	1	0	0	0	0	0	0	0	0	0	0	0
Rm172317d3909398t1	0	0	0	0	2	0	0	0	0	0	0	0	0	0	0	0	0	0	0	0
Rm10790d5943241t1	0	0	0	0	0	0	0	0	0	0	0	0	0	0	0	0	0	0	0	0
Rm67159d1893601t4	1	0	1	0	1	0	0	1	2	2.44385	0	0	1	0	0.588658	0	1.69427	3	5.70002	0
Rm11728d1109241t4	2.42846	0	0	0	0	0	0	0	0	0	0	0	1	0	0	0	0	0	0	0
Rm112798t1	0	0	0	0	0	0	0	0	0	0	0	0	0	0	0	0	0	0	0	0
Rm1828d8278005t3	16	3	4	1	4	5	5	5	5	2	4	11	16	1	2	2	4	3	10	2
Rm61432t1	1861	19235	8651	9492	9794	3443	11499	11221	9049	8694	2357	3030	3675	2474	2231	8441	4088	3295	6448	4083
Rm1027d8978357t4	4	34	29	23	23	22	23	33	70	36	5	7	23	16	9	24	8	7	9	4
Rm20252d4879282t4	0	3.26571	3	4	1.53727	0	1.30735	2.63947	5	3.72858	1	1	3	1	0.0381428	3	2	2	4	4
Rm305783d5516318t1	0	0	0	0	0	0	0	0	0	0	0	0	0	0	0	0	0	0	0	0
Rm25227d3719999t1	0	0	0	0	1	0	0	2	6	2	0	0	0	0	1	0	0	0	0	0
Rm3502t11	0	0	0	0	0	0	0	0	0	0	0	0	5.7666	3.29191	0	0	0	0	0	0
Rm297651t1	0	0	0	0	0	0	0	0	0	0	0	0	0	0	0	0	0	0	0	0
Rm292558t6	0	0	0	0	0	0	0	0	0	0	0	0	0	0	0	0	0	0	0	0
Rm838d8529850t3	67	69	68	67	49	34	40	111	149	95	52	105	93	76	30	71	50	64	59	36
Rm111020t1	0	0	1	0	0	0	0	0	0	0	0	0	0	0	0	0	0	0	0	0
Rm83253t2	281.805	6	114	32	17	27	36	57	4	29	98	188	483.975	173	134	14	68	17	63	25
Rm82741d6826546t1	0	0	0	0	0	0	1	0	1	0	1	0	0	0	0	1	0	1	1	0
Rm9258t10	52	25	141	82	49	110	77	75	52	155	42	115	48	36	5	52	45	101	32	57
Rm15738d6894430t1	124	269	234	203	201	205	227	321	305	216	150	178	202	170	168	199	154	154	256	159
Rm1126d5898723t7	57.8111	38	54.4601	50.6606	38.2231	53	49.3385	63.319	98.5049	98.318	50	66	50	57	38	52.9865	37.7219	61	64.812	23
Rm3267d6236927t3	10.2765	0	8.05321	0	2.35104	4.45002	3.44007	6.58413	12.3432	6.52636	2.16197	3.15213	2.92446	5.15853	3.84782	0	6.02352	6.04248	2.40154	2.4157
Rm13819t2	52	74	45	52	47	39	88	92	143	94	32	51	73	67	24	25	33	82	92	78
Rm9440d1770788t1	93	92	271	233	89	448	278	302	65	155	220	369	178	57	24	179	150	225	143	128
Rm28581d2738430t9	7.12406	512.907	22.528	69.5739	472.395	112.39	102.374	196.335	93.113	145.972	0	105.809	3.05996	41.802	25.0454	61.7684	63.8025	35.9541	18.8248	17.1416
Rm439338t1	0	0	0	0	0	0	0	0	0	0	0	0	0	0	0	0	0	0	0	0
Rm27134d3380744t2	2	10	3	11	9.55878	7.20512	6	9	41	12	6	3.59984	7	2.38295	1	4	1.31125	7.11585	4	5
Rm99408d6640451t1	0	0	0	0	0	0	0	0	0	1	0	0	0	1	0	0	0	0	0	0
Rm73367d6956492t1	0	1	0	0.113355	1	0	1	0	0.113074	0	0.694662	1	0	0	0	0	0	0	0	0
Rm1688d3242689t1	0	0	0	0	0	0	0	0	0	0	0	0	0	0	0	0	0	3	0	0
Rm15983d7069927t3	0	0	0	0	0	1	0	0	0	0	0	0	0	0	0	0	0	0	0	0
Rm37495d7144175t2	1	14	2	8	8	5	4	2	21	26	1	4	5	0	4	7	2	4	2	3
Rm34812d6316347t1	2	0	0	3	0	0	0	0	1	0	1	0	0	0	3	1	0	0	0	0
Rm31192d4914656t2	0	0	0	1	1	0	1	0	2	0	0	2	0	0	1	0	0	1	2	0
Rm5431t12	1.43983	19.0907	11.9392	79.5194	34.1513	15.834	42.9594	41.5859	95.1893	87.4717	11.8895	8.08007	1.58779	0	1.18362	13.6414	2.87107	3.47173	1.01969	1.80484
Rm19841d1288218t1	87	240.735	208	467.908	255.704	182.486	286.405	277.505	1111.8	619.355	96.1903	110	121.746	99.001	42	182.887	65	138.224	94.3582	71
Rm6389d4009693t9	4.5266	17	9.55183	17.4073	11	5.20955	22	32.5159	33.8919	12.5211	9.46963	6	6	8.12476	4	17.5756	4	9.89658	9	13
Rm10357d6523047t1	13	26	22.4483	22	24	13	25	53	62.5708	28	10	27	13	26	19	23	13	15	56.1546	17.4721
Rm45408d4944763t3	1	2	0	0	0	0	0	1	0	0	0	0	0	0	1	0	0	0.350822	0	0
Rm7775d5581357t2	1	0	1	1	0	1	1	1	3	2	0	0	0	1	2	0	0	2	0	0
Rm242154d3926781t1	0	0	0	0	0	0	1	0	0	0	0	0	1	0	0	0	0	0	0	0
Rm425d6224586t11	12.4815	2.76236	4.44816	11.2043	18.4957	14.4338	5.11014	17.728	25.1286	11.7938	10.958	11.3541	23.5885	12.3433	10.5285	11.2871	8.19191	32.7099	6.2038	4.87771
Rm162026d6442223t1	0	0	0	0	0	0	0	0	0	0	0	0	0	0	0	0	0	0	0	0
Rm191731d6155193t2	0	0	0	0	0	0	0	0	0	0	0	0	0	0	0	0	0	0	0	0
Rm251086t8	0	0	0	0	0	0	0	0	0	0	0	0	0	0	0	0	0	0	0	0
Rm9830d4031256t1	0	0	0	0	0	0.611025	0	0	0	1	0	0	0	0	0	0	0	0	0	0
Rm2506d4385953t6	1	0	4.19729e-06	1.55953	1.61812	0	0	2.07919	7.99796	0	0	0	0	2.00195	0	0	0	0	0	1.14671
Rm38285d3419404t1	0	0	0	0	0	0	0	0	0	0	0	0	0	0	0	0	0	0	0	0
Rm169462d5793152t1	0	0	1	3	1	2	2	0	1	1	1	1	0	0	0	0	0	2	1	1
Rm45233d3438685t6	0	0	0	0	0	0	0	2	0	1.26064	1.42286	0	1	1	1.25874	0	0	1	1.2608	1.26068
Rm73106d7212229t3	7	0	0	1.42134	0	1	0	0	0	1	0	0	0	1.66146	0	0	0	0	2	0
Rm151336d712710t1	0	0	0	0	0	0	0	0	0	0	0	0	0	0	0	0	0	0	0	0
Rm55737d6039289t1	0	1	0	0	1	0	0	0	0	0	0	0	0	0	0	0	0	0	0	0
Rm28599d9389942t1	1	3	0	6	5.26005	2	4	1	2	0	1	1	1	0	2	1	0	0	0	1
Rm374935t1	0	0	0	0	0	0	0	0	0	0	0	0	0	0	0	0	0	0	0	0
Rm50089d7531092t3	2	1	0	3.46333	0	0	0	1	1	0	1	0	2	2	0	3	0	0	0	1
Rm254379d6198680t1	0	0	0	0	0	0	0	0	0	0	0	0	0	0	0	0	0	0	0	0
Rm2130d4383421t9	0	0	1.37614	0	0	0	1.19384	1.38584	0	1.2401	0	0	0	1.27981	0	0	0	0	0	0
Rm221055d5082563t1	0	0	0	0	0	0	0	0	0	0	0	0	0	0	0	0	0	0	0	0
Rm11065d40416t9	288	396	666	380	304	399	476	604	627	495	554	803	741	794	423	382	232	649	674	327
Rm838t31	0	0	0	1	0	0	1	1	0	0	0	0	0	0	0	0	0	0	0	0
Rm181516d5800738t1	0	0	0	0	0	0	0	0	0	0	0	0	0	0	0	0	0	0	0	0
Rm20911d1665901t1	11	16	16	17	8	6	15	24	44	17	11	10	13	14	3	8	9	12	20	6
Rm60628d4967880t3	0	0	2	2	2	0	1	2	1	0	1	0	0	0	0	1	0	0	0	1
Rm58593t1	0	1	3	1	0	0	1	1	0	0	0	0	0	2	0	2	0	2	1	0
Rm13228d2461213t2	0	4	2	5	1	1	2	2	2	2	5	3.2303	5	4	11.8682	2	2	3	8	8
Rm851t26	14.0218	2.18711	7.94266	4.14938	4.34267	1.20227	2.29893	0	7.21904	3.03852	7.75755	2.37529	0	8.10989	0	0	1	3.23964	1.82107	0
Rm196230d5815056t2	0	0	0	0	0	0	0	0	0	0	1	0	0	0	0	0	0	0	0	0
Rm6309d363444t9	1.72558	3.44501	12.8027	1.44095	0	0	3.56974	9.35863	4.13961	2.26643	4.18971	3.01892	1.43962	2.44781	0	0	0	0	0	0
Rm29184d8622743t2	9	16	24	21	38	10	14	29	72.7995	77.429	7	16.2175	12	10	3	10	8	20.2916	17.2957	13
Rm144861t1	0	0	0	0	0	0	0	0	0	0	0	0	0	0	0	0	0	0	0	0
Rm59809d1481287t1	0	0	0	0	0	0	0	0	0	0	0	0	0	0	0	0	0	0	2	0
Rm44615d2377824t2	0	8.45999	7.54345	5.82974	6.57213	2.26524	4.2773	5.24208	5.48122	9.7502	1.03619	2.16363	3.21477	5.51589	2.29344	5.3761	4.10909	1.04171	1.07761	3.28826
Rm1305d3973912t1	65.7552	49.8517	112.592	117.077	94.7983	87.1393	75.1679	196.076	583.803	205.877	37.3117	78	30.4277	164.999	0	88.1708	26.4647	137.17	146.664	49.0896
Rm11184t25	58.8253	66.4166	108.428	94.5976	65.7894	64.1185	103.676	201.637	204.112	136.03	66.5874	65.8305	61.9624	97.2532	8.1717	109.672	27.6763	224.204	131.755	73.8329
Rm184832d3913893t1	0	0	0	0	0	0	0	0	0	0	0	0	0	0	0	0	0	0	0	0
Rm10353t15	105	94	294	182	90	184	263	340	122	268	140	391	150	159	11	174	152	239	90	133
Rm10267d6737011t1	21	63	51	81	105	44	44	64	166	89	37	34	51	36	30	33	21	38	61	37
Rm16882d9219780t3	85	31	43	46	31	36	63	101	92	63	88	97	111	92	10	34	31	123	38	43
Rm227212d3924058t1	1	0	0	0	0	0	0	0	0	2	0	0	0	0	0	0	0	1	0	1
Rm44186d6784835t1	0	0	1	1	0	0	0	0	0	2	1	0	0	0	0	2	1	0	0	0
Rm82264d6067509t1	52.354	53.7469	48.1711	70.6527	52.6975	46.2586	109.189	57.8718	66.6147	105.831	34.1932	53.606	42.6946	52.1317	22.7781	56.8395	34.8412	46.4677	59.4448	33.9807
Rm86365d1508187t1	3	0	1	0	4	5	1	6	7	2	1	7	1	3	0	1	1	6	5	0
Rm16549d6280570t5	19	44	27	36	34	32	33	82	68	39	22	34	20	29	11	18	12	35	42	43
Rm98118d133124t1	0	0	0	0	0	0	0	0	0	0	0	0	0	0	0	0	0	0	0	0
Rm53533d8149342t3	0	0	0	0	0	0	0	0	0	0	0	0	0	0	0	0	0	0	0	0
Rm51626d4565055t1	0	0	0	0	0	0	0	0	0	0	0	0	0	0	0	0	0	0	0	0
Rm2712d6234590t3	0	0	0	0	0	0	0	0	0	0	0	0	0	0	0	0	0	0	5	0
Rm10782d2923447t3	91	313	118.953	306.992	258	119	226	165	355	353	157.83	241.793	206	104	171	428	189.98	171	164.784	206.971
Rm33367d1308643t1	2837	7954	5338	5744	8307	2216	5225	5203	6900	6738	2256	3233	3656	3692	2669	4869	2628	2640	2808	1698
Rm124672d3543955t1	0	0	0	0	0	0	0	0	0	0	0	0	0	0	0	0	0	1	1	0
Rm74253d5721061t1	0	0	0	1	0	0	1	0	0	0	1	0	0	0	0	0	0	0	0	0
Rm51999t6	0	1	0	1	0	1	1	0	0	1	1	0	1	0	0	0	0	1	1	0
Rm135494d5770791t1	0	0	0	0	0	0	0	0	0	0	0	0	0	0	0	0	0	0	0	0
Rm64810d4195217t1	0	0	2	0	0	0	0	2	0	0	0	0	0	0	0	1	0	0	0	0
Rm433370d4767499t1	0	0	0	1	0	0	0	0	0	0	0	0	0	0	0	0	0	0	0	0
Rm46711d3442496t1	0	0	2	1	0	0	0	0	0	0	1	0	0	0	0	0	0	0	0	0
Rm18544d3690444t1	0	0	0	0	0	0	0	0	0	0	0	0	0	0	0	0	0	0	0	0
Rm222652t1	0	0	0	0	0	0	1	0	0	0	0	0	0	0	0	1	0	0	0	0
Rm209747t2	0	0	0	0	0	0	0	0	0	0	0	0	0	0	0	0	0	0	0	0
Rm164367d3905608t1	0	0	0	0	0	0	0	0	0	0	1	0	0	0	0	0	0	0	0	0
Rm4131d7010162t1	0	0	0	0	0	0	0	0	0	0	0	0	0	0	0	0	0	0	0	0
Rm102935d4622625t1	0	0	0	1	0	1	0	1	0	0	0	0	0	1	0	0	0	0	0	0
Rm27222d424880t3	1	12.7583	6.75786	7.10806	11.0837	7.11759	12.745	8.50506	57.2229	6.46244	1.47932	6.49957	4.33294	8.40592	2	2.68236	1.14532	0	3.79763	2.10268
Rm83590d4218020t1	0	0	0	0	0	0	0	0	0	0	0	0	0	0.5	0	0.5	0	0	1.31358	0
Rm63648t15	0	0	0	0	1.29992	0	1	0	0	0	0	0	0	0	0	0	0	0	0	0
Rm14871t1	0	0.331062	0	0	0	0	0	0	0	0.52083	0	0	0	0	0	0	0	0	0.0147369	0
Rm14560d9367647t1	32	78	98	32	41	32	40	89	53	44	13	56	61	60	36	46	36	37	28	18
Rm19080d5972105t1	183	183	134	168	165	147	267	95	123	120	75	151	398	104	19	150	152	114	111	58
Rm273347t2	0	0	0	0	0	0	0	0	0	0	0	0	0	0	0	0	0	0	0.399063	0
Rm46268d1166979t4	1.53126	4.9913	0	0	1.80339	0	0	2.80954	1.49875	5.82605	1	0	0	2.06724	2.51276	2.45516	0	0	1.28411	1.49852
Rm7253d8789511t5	0	0	1	0	0	0	0	0	0	0	0	0	0	1	0	0	0	0	0	0
Rm21306d5978517t3	3	5	7.20769	9.65808	4.62457	5.5907	11.4033	7.26775	83.849	10.1537	3.88421	6	4.50336	2	1	3.92262	0	0	2.42897	0
Rm9569t20	0	0	0	0	0	0	0	0	0	0	14.3075	8.82114	0	0	0	5.24051	0	5.95869	18.3816	0
Rm36955d1455840t1	0	0	0	0	0	0	0	0	0	0	0	0	0	0	0	0	0	0	11	0
Rm94047d6977956t1	0	0	0	0	0	0	0	0	0	0	0	0	0	0	0	0	0	0	0	0
Rm12575d1420566t2	0	3	11	3	7	5	2	5	14	7	8	4	2	2	0	0	1	4	3	1
Rm102588d7591826t1	0	0	0	0	0	0	0	0	0	0	0	1	0	0	0	0	0	0	0	0
Rm523106t1	0	0	0	0	0	0	0	0	0	0	0	0	0	0	0	0	0	0	0	0
Rm11677d572567t1	0	0	3	0	1	2	5	4	0	2	9	2	4	0	4	0	0	0	8	0
Rm86351d6970206t1	0	0	0	0	0	0	0	0	0	0	0	0	0	0	0	0	0	0	0	0
Rm7201d1651027t1	117	154	94	225	189	99	130	199	405	208	75	115	154	115	80	103	103	160	195	111
Rm105890d1527703t1	0	0	0	0	1	0	0	0	0	0	0	0	0	0	0	0	0	0	0	0
Rm241440t1	0	0	0	0	0	0	0	0	0	0	0	0	0	0	0	0	0	0	0	0
Rm2474d6233636t1	0	5	11	15	5	8	8	10	12	13	16	4	8	6	11	4	2	8	20	7
Rm22734t3	27	30	35	41	34	27	37	34	89	42	24	31	24	41	9	37	35	34	35	8
Rm279631t2	0	0	0	0	0	0	0	0	0	0	0	0	0	0	0	0	0	0	0	0
Rm107093t6	6	0	2	0	0	0	0	0	0	0	0	6	9	1	0	0	5	1	4	0
Rm10838d3301685t2	0	0	0	0	0	0	0	0	0	0	0	0	0	0	0	0	0	0	0	0
Rm243463d5100147t1	0	0	0	0	0	0	0	0	0	0	0	0	0	0	0	0	0	0	0	0
Rm3817d7008299t3	0	0	0	0	0	0	0	0	0	0	0	0	0	0	0	0	0	0	0	0
Rm62690d1484290t3	5.82137	4	0	2	11.7512	2.27432	5.92341	9	9.55434	5.23757	0	3	1	0	0	4.50644	2	3	2	1
Rm11305d4440254t2	0	0	0	0	0	0	1	0	0	0	0	0	0	0	0	0	0	0	0	0
Rm53421d6036487t1	0	0	0	0	0	0	0	0	0	0	0	0	0	0	0	0	0	0	0	0
Rm122230t4	0	1	0	0	0	0	0	0	0	0	0	0	0	0	0	1	1	0	0	0
Rm4370d1088148t9	0	28.4237	10.3072	38.1001	87.3713	5.56242	8.82229	19.4126	5.05027	12.1725	3.59988	5.39649	19.648	31.8031	37.4733	20.101	34.9978	17.6377	14.7433	0
Rm12128d1273283t1	119	38	66	21	34	23	16	13	3	58	56	93	78	44	73	83	173	56	66	61
Rm12146d5601210t3	0	1	0	1	0	1	0	0	0	0	0	0	0	0	0	0	0	0	0	0
Rm32979d6564775t1	0	3	3	2	5	0	3	1	0	1	2	1	1	1	0	1	2	0	0	1
Rm5851d7385235t3	9	11	8	7	13	9	10	9	36	28	7	10	5	7	0	1	2	3	11	6
Rm66355t3	2	25	6	14	12	5	9	8	23	16	6	2	7	2	8	6	0	3	1	6
Rm18056d3340965t7	9.12779	8.04948	7	15.1743	6	0	9	11.0629	32.2305	16	0	9.10683	8.06955	1	1	9	7	8	11.1161	8
Rm117429d3538511t3	0	0	0	0	0	0	0	0	0	0	0	0	0	0	0	0	0	0	0	0
Rm42258d3774918t1	1	0	0	1	0	0	1	0	1	0	0	2	1	1	0	0	0	0	0	1
Rm1584t12	1	0	0	0	0	0	0	0	0	1	0	0	1	1	0	0	0	1	0	2
Rm2737t18	0	0	1.21871	0	0	3.39133	0	0	0	0	0	0	0	0	0	0	0	0	0	0
Rm128924d6410115t1	0	0	0	0	0	0	0	0	0	0	0	1	1	0	0	0	0	0	0	0
Rm50209d4171686t2	0	0	0	0	0	0	0	0	0	0	0	0	0	0	0	0	0	0	0	0
Rm10923d5225547t4	2	5	10	16	13.4316	2	9	13.7884	81.8626	26.6104	2	3	6.78625	5.20366	1	10	6	4	5	3
Rm135217t6	0	0	0	0	0	0	0	0	0	0	0	0	0	0	0	0	0	0	0	0
Rm245408d5484828t1	0	0	0	0	0	0	0	0	0	0	0	0	0	0	0	0	0	0	0	0
Rm13866t16	815	840	434	794	865	436	698	662	2226	1357	369	824	927	804	210	794	431	795	558	313
Rm223863t1	0	0	0	0	0	0	1	0	1	0	0	0	0	0	0	0	0	0	0	0
Rm6630t13	0	0	0	0	0	0	0	0	0	0	0	0	1	0	0	0	1	0	0	0
Rm108619d5751284t1	0	0	1	0	0	0	0	1	0	0	0	0	0	0	0	0	0	0	0	0
Rm5259d7016656t9	56	29	87	67	59	43	78	139	231	125	42	61	59	77	23	35	36	97	72	44
Rm26255d610313t1	48.1692	267.802	128.9	307.769	258.546	104.219	193.917	233.672	568.598	254.717	98.7042	87.8605	112.897	89.1727	123.289	131.61	56.8896	65.1606	177.739	113.218
Rm98075d9317605t1	0	0	0	0	0	0	0	0	0	0	0	0	0	0	0	0	0	0	0	0
Rm12119d200824t9	0	0	0	0	0	0	0	0	0	0	0	0	0	0	0	0	0	0	0	0
Rm22398t10	39	7	16	29	15	15	27	35	106	37	19	31	26	25	6	18	14	26	18	10
Rm13386d4849437t5	1	0	0	0	0	0	0	2	0	0	0	0	0	0	0	0	0	0	0	0
Rm63515d287226t1	0	0	0	0	0	0	0	0	0	0	0	0	0	0	0	0	0	0	0	0
Rm63598d6602359t3	0	0	0	1	0	0	0	0	0	1	0	0	0	0	0	0	0	0	0	0
Rm141241d1070824t1	0	0	0	0	0	0	0	0	0	0	0	0	0	0	0	0	0	0	0	0
Rm85439d4995408t1	0	0	1	0	0	0	0	0	0	0	0	0	0	0	0	0	0	0	0	0
Rm66093t5	0	0	0	0	0	0	0	1	0	0	0	0	0	1	0	0	0	0	0	0
Rm292657t1	0	0	0	0	0	0	0	0	0	0	0	0	0	0	0	0	0	0	0	0
Rm21531d4488477t5	0	0	0	0	0	1	0	1	1	0	0	0	0	1	0	0	0	1	1	0
Rm8540d7034082t6	3	0	2	0	5	4	3	14	4	0	0	3	1	1	0	1	2	5	3	0
Rm115390d3536889t2	1	0	0	0	0	0	0	1	2	1	0	0	0	0	0	1	0	1	0	1
Rm214899d3921738t1	0	2	0	0	0	0	0	0	3	0	2	0	0	1	0	0	0	0	2	1
Rm245645d5101576t1	0	0	0	0	0	0	0	0	0	0	0	0	0	0	0	0	0	0	0	0
Rm65514d6604506t5	0	0	0	2	0	0	0	2	1	2	1	0	1	0	0	0	3	0	0	0
Rm38001d3763356t1	0	0	0	0	0	0	0	0	0	0	0	0	0	0	0	0	0	1	0	0
Rm131934t2	0	0	0	0	0	0	0	0	0	0	0	0	0	0	0	0	0	0	0	0
Rm212635d5460614t1	0	0	0	0	0	0	0	0	0	0	0	0	0	0	0	0	0	0	0	0
Rm19678t2	39	134	118	119	125	118	109	156	242	209	65	44	42	29	13	112	46	50	81	28
Rm143141t6	89.7499	299.974	109.004	209.879	70.7542	67.7041	92.7829	47.2723	29.4908	148.464	141.415	198.651	197.734	77.5372	502.738	166.748	114.88	66.7198	60.2888	111.562
Rm3233d5558106t1	1	0	1	0	0	2	0	0	1	1	0	0	0	0	0	0	0	2	0	0
Rm7777d369474t2	107	140	236	191	252	212	136	181	233	244	116	131	105	105	82	125	109	122	173	87
Rm9699t9	0	0	0	1	0	0	0	0	0	0	0	0	0	0	0	0	0	0	0	0
Rm99882d3523454t1	1	0	0	0	0	0	0	0	0	0	0	0	7.74704e-07	0	0	0	0	0	0	0
Rm105510d8931628t1	0	0	0	0	1	3	0	0	0	0	0	0	1	2	4	0	0	0	0	1
Rm11417d9490496t1	14	4	5	9	5	4	9	7	5	8	1	6	2	7	2	2	1	1	3	8
Rm125546d5027141t1	0	0	0	0	0	0	0	0	0	0	0	0	0	0	0	0	0	0	0	0
Rm2567d6501784t2	27	10	21	26	18	20	22	27	14	14	10	22	11	26	7	11	15	21	27	11
Rm248141d5103221t1	0	0	0	0	0	0	0	0	0	0	0	0	0	0	0	0	0	0	0	0
Rm7781d6516496t1	516	607	521	572	495	369	356	579	964	920	383	470	501	456	156	330	347	558	434	261
Rm18919d7082530t1	0	0	0	0	0	0	0	0	0	0	0	0	0	0	0	0	0	0	0	0
Rm12326d6740730t2	39	80	34	139	92	35	59	77	304	129	50	45	39	39	19	29	23	65	42	32
Rm30193t11	252	361	410	915	452	367	749	595	1655	1046	293	278	376	336	126	684	254	236	272	247
Rm1896d1398356t1	2	0	0	1	0	0	2	1	0	1	7	2	1	1	4	0	1	7	2	3
Rm108940d1051048t1	2	1	0	0	1	0	0	0	1	1	0	0	0	0	0	0	0	1	1	1
Rm100d9580030t1	699.947	454	338.943	609.921	660.914	366	642	575	1457.91	899.887	441.406	707.93	1056.7	642	295.865	761.909	489.949	781	444	349
Rm15988d4064999t1	0	0	0	0	0	0	0	0	0	0	0	0	0	0	0	0	0	0	0	0
Rm14838t12	4.59223	19.1298	3.94948	7.93073	41.7848	27.0773	26.9068	37.7407	4.0585	11.99	0	40.549	4.79701	6.55308	14.6557	37.3281	42.8214	3.14935	6.32911	0
Rm33429d5301096t1	88	24.0965	58.1815	64	50.1598	68.5926	42	78	44.2159	72.8323	65.2126	40.2509	25.1123	111.507	7	32	32.2649	67.0029	81.1985	29
Rm18693d2602894t4	33	26	34	41	30	14	36	59	84	57	12	27	27	29	19	18	15	29	38	19
Rm5877d3617710t2	1	0	0	0	1	0	1	0	0	0	0	0	0	0	1	0	0	0	0	1
Rm12343d1420177t1	2	0	0	0	0	0	0	1	0	1	0	1	2	0	0	1	0	0	2	0
Rm12581t27	4	10	11	28	15	16	25	24	31	12	14	17	8	0	2	11	14	5	10	6
Rm164123d3905505t1	0	1	0	0	0	0	0	0	1	0	0	0	0	0	0	0	0	0	0	0
Rm12728d8579086t1	3	8	3	12	2	4	11	3	36	11	1	1	1	4	4	12	3	7	9	6
Rm243234d5483404t1	0	0	0	0	0	0	0	0	0	0	0	0	0	0	0	0	0	0	0	0
Rm67429t9	0	0	0	0	0	0	0	0	0	0	0	0	0	0	0	0	0	0	0	0
Rm85675d3508622t1	0	0	0	0	0	0	0	0	0	0	0	0	0	0	0	0	0	0	0	0
Rm1463d1078211t7	6.55946	6	5	4	14.6849	6.50594	3	14.9072	22	12.3169	1	11	4	3.32209	1	6.82043	3	5	7	6.41543
Rm311124t6	0	35	28	17	10	24	5	51	13	12	2	1	0	0	9	0	1	0	0	1
Rm37790d9069208t1	3	0	0	1	0	0	1	0.853324	0	1	0	1	0	1	0	0	0	1	4	2
Rm7541t23	11.0812	16.1118	21.4672	21.7893	8.46018	12.854	20.5828	40.6929	42.6304	11.6499	2.37078	10.2448	3.07049	8.82102	4.61526	7.19774	7.67308	14.6945	14.0272	13.8893
Rm120795d1058670t1	1486	2361	1101	765	485	549	608	2033	1220	3180	525	2577	3810	1476	1192	390	1032	2416	954	930
Rm176998d6141387t1	0	0	0	0	0	0	0	0	0	0	0	1	0	0	0	0	0	0	0	0
Rm158326d4274797t1	1	0	0	0	0	0	0	0	0	0	0	0	1	0	0	1	0	0	0	1
Rm100453t2	0	0	0	0	0	0	1	0	0	0	0	1	0	0	0	0	1	0	0	0
Rm85250d3845703t1	0	0	0	0	1	1	0	0	1	1	1	1	0	0	0	0	0	0	0	0
Rm109837t1	1	0	2.4215	3	0	3	5	6	1	1	0	0	1	1	1	2	0	1	1	0
Rm39466d1316191t1	1	4.60026	3.62423	2	1	2.49097	0	1.75061	8.99914	2.53289	4	3.81329	1.53978	7.06237	2	4	1	7	6	1.27548
Rm223856d6179616t1	26	19	26	25.1678	10	27.893	58.7297	24.9398	43.4765	26	23	48.7607	18	19.7475	9.87929	39.974	12	18	21.9791	16
Rm27144t3	0	0	0	0	0	0	0	0	0	0	0	0	0	0	0	0	0	0	0	0
Rm75543d1027028t1	2	20	8	14	6	6	4	12	33	14	2	10	3	2	7	5	0	3	1	9
Rm85898t1	0	2	4	7	1	6	5	0	1	2	3	6	1	0	2	1	4	1	1	0
Rm1017d5898182t1	79	295	208	429	399	125	228	338	899	602	93	112	102	155	41	171	82	140	143	98
Rm73953d3493471t2	0	0	0	0	0	0	0	0	0	0	0	0	0	0	0	0	0	0	0	0
Rm32236d3399494t3	1	3	2	5	5	5	4	1	9	5	3	1	0	0	2	3	2	0	2	1
Rm139154t2	0	0	0	0	0	0	0	0	0	0	0	0	0	0	0	0	0	0	0	0
Rm123238d7923792t1	0	0	0	0	0	0	0	0	0	0	0	0	0	0	0	0	0	0	0	0
Rm39259d3766883t1	1	0	1	0	0	2	1	2	3	1	1	0	2	2	1	0	1	1	8	3
Rm24609d9047613t3	48.2714	55.6307	39.1166	120.78	95.0026	35.0055	143.554	210.768	390.319	148.931	50.1092	71.5147	45.9715	64.9394	13.356	58.5223	44.0429	98.9524	78.0768	70.9985
Rm98088d1043823t1	0	0	0	0	0	0	0	0	0	0	0	0	0	0	0	0	0	0	0	0
Rm203783d6475914t1	0	0	0	0	0	0	0	0	0	0	0	0	0	0	0	0	0	0	0	0
Rm19540d3695160t1	0	0	0	0	1	1	1	1	0	0	0	2	0	0	0	0	0	0	0	1
Rm89769d1364488t2	0	2	1	0	0	0	1	0	2	1	0	0	2	1	3	0	0	1	1	1
Rm14056d6273636t9	83.2038	21.0407	43.6546	63.342	43.2768	64.2301	61.4028	36.7154	60.1234	53.08	50.9349	89.0709	98.066	90.633	14.2154	36.2475	39.1697	37.5106	45.9916	30
Rm196t19	0	0	0	0	0	0	0	0	0	0	0	0	0	0	0	0	0	0	0	0
Rm17779d6283749t2	178	415	206	326	238	178	276	450	393	340	200	218	348	221	279	385	176	393	326	346
Rm56d7350888t9	5	7	25	24	6	19	26	35	19	8	7	17	7	8	3	24	4	13	16	3
Rm40559t5	68.8596	198.279	97.9754	43.9449	202.471	84.2887	144.216	140.676	53.6143	150.075	13.4292	67.0327	54.108	176.177	77.7156	146.017	2	38.3585	34.9331	36.3071
Rm171354d3570201t2	0	0	0	0	0	0	0	0	0	0	0	0	0	0	0	0	0	0	0	0
Rm285705t2	0	0	0	0	0	0	0	0	0	0	0	0	0	1	0	0	0	0	0	0
Rm102578d3525877t3	0	0	0	0	0	0	0	0	0	0	0	0	0	0	0	0	0	0	0	0
Rm82068d3842081t2	0	0	0	0	0	0	0	0	0	0	0	0	0	0	0	0	0	0	0	0
Rm58014t1	0	0	1	0	0	0	0	0	0	1	0	2	1	1	1	0	0	0	1	0
Rm51387d7176598t1	0	0	0	0	0	0	0	0	0	0	0	0	0	0	0	0	0	0	0	0
Rm18019d2003780t3	0	1.77008	1.26671	0	0	0	0	0	0	0	0	0	0	0	0	0	0	0	0	0
Rm101610d5009252t1	1525	1191	2008	2085	1232	1510	1116	3773	1225	1303	1040	1959	2700	3202	1180	1431	2003	2957	2364	1223
Rm68211t4	0	0	0	0	0	0	0	0	0	0	0	0	0	0	0	0	0	0	0	0
Rm84031d1033667t1	12.9158	1	26.0374	3	2	10	4.37583	14.4939	2	3	9.89239	16	10.5607	18.7423	3	3	1.39937	16.9264	11.6214	10.0409
Rm287710t8	0	0	0	0	0	0	0	0	0	0	2	1	0	0	0	0	0	0	0	0
Rm31992t1	0	0	0	0	0	0	0	0	0	0	0	0	0	0	0	0	0	0	0	0
Rm9903d36752t1	1	1	0	1	0	0	0	2	0	1	0	1	0	1	0	1	0	0	0	0
Rm232345t1	0	0	0	0	0	0	0	0	0	0	0	0	0	0	0	0	0	0	0	0
Rm4109t9	0	1	0	0	0	0	1	0	0	0	0	1	1	0	1	0	0	0	0	0
Rm17557t1	11	7	15	7	12	2	6	8	28	7	1	9	11	5	1	4	2	20	4	7
Rm336267t2	0	0	0	0	0	0	0	0	0	0	0	0	0	0	0	0	0	0	0	0
Rm17319d6538464t1	1	1	1	1	0	3	2	2	1	6	0	0	0	0	0	0	0	0	1	0
Rm195725t3	0	0	0	0	0	0	0	0	0	0	0	0	0	0	0	0	0	0	0	0
Rm100884t9	0	2.94204e-06	0	0	0	0	0	1.61967	1.25249	0	0	0	0	0	0	0	0	2.01877	0	0
Rm32433t8	2.79974	0	3.73061	4.38095	1.6786	0	9.24472	4.9799	0	9.56523	0	18.9429	0	10.5293	0	3.79317	0	2.77034	4.79636	2.61806
Rm10652d7410481t1	0	0	0	0	0	0	0	0	0	0	0	0	0	0	0	0	0	0	0	0
Rm354405t1	0	0	0	0	0	0	0	0	0	0	0	0	0	0	0	0	0	0	0	0
Rm115025d5396063t2	0	0	0	0	0	0	0	1	0	0	0	0	0	0	0	0	0	0	0	0
Rm38077d6014455t4	0	0	0	0	0	0	0	0	0	0	0	0	0	0	0	0	0	0	0	0
Rm3419d8542212t3	26	46	34	82	95	60	43	69	318	124	21	31	25	38	6	64	27	52	51	18
Rm13558d6742773t1	1	1	1	0	0	1	0	0	1	0	1	0	1	0	0	0	0	0	0	0
Rm82917d487915t1	0	1	0	1	0	1	1	1	0	1	0	0	0	0	0	0	0	1	0	0
Rm121690t4	0	0	0	1	0	0	0	1	2	2	0	1	2	0	0	0	0	1	0	0
Rm7864d6516714t6	10.5837	7.65929	18.7551	14.0566	10.7807	16.4341	15.9512	43.0746	15.4312	7.38069	10.2497	12.4215	8.73067	17.153	3.19066	6.55755	1.97269	28.4645	35.6787	9.23823
Rm263960t2	0	0	0	0	0	0	0	0	0	0	0	0	0	0	0	0	0	0	0	0
Rm52386t5	0	0	0	0	0	0	0	0	0	0	0	0	0	0	0	0	0	0	0	0
Rm11108d6264936t1	377	3193	2275	11791	4731	5412	5899	2493	32977	13618	959	419	892	683	151	2963	495	800	2088	386
Rm76740d1625271t1	0	1.66061	0	0	0	0	0.201449	0.730955	0	0	0	0.0420783	1.49282	0.267033	0	0	0	0	4.26239	0
Rm13631d7756427t9	118	100.142	66	114.137	91.125	44	76	223	183.117	113.144	82	133	185	112	93	86.1818	100	125	161	97
Rm66087d4197048t3	0	0	0	0	0	0	0	0	0	0	0	0	0	0	0	0	0	0	0	0
Rm379254t1	0	0	0	0	0	0	0	0	0	0	0	0	0	1	1	0	0	0	0	0
Rm31684d4915886t1	0	1	1	0	0	0	0	1	1	1	1	1	0	0	0	0	0	1	1	0
Rm117445d7256334t1	0	0	0	0	0	0	0	0	0	0	0	0	0	0	0	0	0	0	0	0
Rm5443t3	326	564	358	437	429	169	290	653	1110	531	182	342	450	293	246	241	219	356	428	199
Rm35895d3757228t5	7	9	12	7	8	3	26	30	4	14	4	1	7	12	3	1	12	23	26	16
Rm178613t3	0	0	0	0	0	0	1	0	1	0	0	0	0	0	1	0	0	0	0	0
Rm34952d1680592t1	4.78129	2.8078	7.22638	0	1.89803	1.91863	2.51443	11.4178	5.01221	0	3.1517	3	3.44272	3.96844	0.40626	6.39794	0	0.384759	1.22304	2
Rm359767t4	0	0	0	0	0	0	0	0	0	0	0	0	0	0	0	0	0	0	0	0
Rm95387d1517214t1	0	1	0	0	0	1	4	7	3	0	0	2	7	0	0	3	0	0	6	3
Rm218296d5465233t3	0	0	0	0	0	0	0	0	0	0	0	0	0	0	0	0	0	0	0	0
Rm26733d3726103t5	90	322	201	429	257	137	166	733	591	242	199	110	119	287	183	126	177	338	552	245
Rm13279d9211586t9	19.9532	80.7024	11.9972	14.2893	98.5461	45.2165	18.6345	28.2523	32.7646	41.0638	2.70591	56.3626	30.5359	32.7163	32.5288	26.4872	38.8119	29.1937	11.8201	11.5321
Rm74320d1720570t1	5	3	8	8	7	4	13	13	9	15	2	5	1	9	1	8	3	8	11	2
Rm156678d5046715t7	0	1	0	3	0	0	1	0	0	1	0	0	0	1	0	0	0	0	2	0
Rm156167d3563777t1	0	0	0	0	0	0	0	0	0	0	0	0	0	0	0	0	0	0	0	0
Rm2199t1	0	0	1	0	1	0	0	2	0	0	0	1	1	0	0	1	0	1	0	1
Rm149871t6	0	0	0	0	0	0	0	0	0	0	0	0	0	0	0	0	0	0	0	0
Rm92778d4227129t1	0	0	1	1	0	0	0	0	1	0	0	0	0	0	0	0	0	0	0	1
Rm3387d1646639t2	1	1	0	0	0	0	1	0	0	5	1	0	2	1	0	1	0	0	0	0
Rm100726d3524185t2	0	1	1	3	0	1	0	1	1	0	0	0	0	2	0	0	0	2	0	0
Rm34292d4922251t3	1	5	2	3	4	0	5	5.7857	16	12	1	4	2	3	3	3	0	0	2	2
Rm157858d5424688t2	0	0	0	0	0	0	0	1	0	0	0	0	0	0	0	0	0	0	0	0
Rm9913d5220624t1	0	0	1	0	0	0	0	0	0	0	0	0	0	1	0	0	0	0	1	0
Rm86516d1035548t1	1	0	1	1	2	0	0	1	1	2	2	0	2	0	0	0	0	0	6	1
Rm5498d4003893t8	155	308	599	604	439	184	241	653	639	843	418	201	380	232	117	268	119	408	655	144
Rm49433d7852054t9	0	3	2	6	0	0	0	1	0	1	1	0	2	29	1	0	3	2	90	0
Rm10445d9012142t1	6319	12881	10648	9394	9603	7902	11174	20645	18495	12184	9243	11037	12708	11427	18070	12606	8151	11119	19253	14840
Rm241537d5482298t1	0	0	0	0	0	0	0	0	0	0	0	0	0	0	0	0	0	0	0	0
Rm157835d7629471t2	0	0	0	0	0	0	0	0	0	0	0	0	0	0	0	0	0	0	0	0
Rm51718d5694772t4	6	0	2	0	4	0	5	6	5	4	0	2	1	11	7	4	5	4	7	0
Rm9591d3294311t2	0	0	0	0	0	0	1	0	3	0	1	2	0	1	2	0	0	0	1	2
Rm292989d4734042t1	0	0	0	0	0	0	0	0	0	0	0	0	0	0	0	0	0	0	0	0
Rm14591d2168191t1	2	1	3	3	0	2	1	1	7	2	0	2	1	1	0	2	0	1	0	0
Rm2345t11	19	4	9	14	13	15	23	30	18	20	9	15	8	22	3	16	16	23	32	9
Rm13558d578416t2	35.7115	212.999	223.488	169.054	80.4771	137.994	175.524	57.1772	345.672	197.248	68.053	40.5211	86.3152	102.85	141.923	142.807	85.6008	30.9808	26.2454	222.554
Rm15700d1425973t2	21	5	35	17	13	26	27	15	11	34	19	34	30	13	5	14	18	31	12	20
Rm52970d1006181t1	0	0	0	0	0	0	0	0	0	0	0	0	0	0	0	0	0	0	1	0
Rm22124d9380401t1	462	69	186	94	93	108	82	155	182	161	64	205	266	174	50	87	123	238	119	56
Rm20764t10	3	2.51653	2.47048	2	0	0	7	5	3.42409	0	2.81983	4	0	2.60376	1	1	3	2	6.62473	9.62084
Rm1198d5171699t1	182	186	272	185	235	251	316	363	407	558	97	251	194	281	74	187	96	268	270	139
Rm216386t1	0	0	0	0	0	0	0	0	0	1	0	0	0	0	0	0	0	0	0	0
Rm5858d5922433t3	10	12	13	11	15	12	18	22	19	20	6	12	11	17	1	10	9	6	17	10
Rm64797d660853t1	1	1	2	1	0	0	1	2	0	1	0	0	0	0	0	2	0	0	0	1
Rm67724d3823264t6	0	0	0	0	0	0	0	0	0	0	0	0	0	0	0	0	0	0	0	0
Rm63220d3816524t1	0	0	0	0	0	0	0	0	0	0	0	0	0	1	0	0	0	4	1	1
Rm27919t6	11	19	42	39	30	53	48	43	74	34	30	59	30	12	3	41	10	16	28	27
Rm11080d2455615t7	8.42928	70.7401	12.8297	5.75729	89.0587	15.2713	30.6254	63.161	12.6494	41.5455	0	45.2962	3.17386	8.36454	6.497	13.7487	23.1645	4.60663	18.7619	6.32452
Rm177281d6455357t1	0	0	0	0	0	0	0	0	0	0	0	0	0	0	0	0	0	0	0	0
Rm1000d6227280t1	31.2448	34.225	23.4081	18.0027	9.20175	5.9703	18.8321	77.9392	90.653	50.1234	35.8947	0	3.59596	20.0098	3	7.82919	26.5353	16.8295	16.4482	5.91796
Rm75855d1624388t1	0	0	1	0	0	1	0	1	0	0	0	0	0	1	0	1	2	0	0	1
Rm52658d4956839t1	0	0	0	0	0	0	0	0	0	0	0	0	0	0	0	0	0	0	0	0
Rm11801d6267133t6	0	0	0	0	0	0	0	0	0	0	0	0	0	0	0	0	0	0	0	0
Rm167361d4665654t1	0	2	0	0	0	0	1	3	1	0	1	0	0	0	0	0	0	0	0	4
Rm396d3578432t10	0	0	0	0	0	0	0	0	0	0	0	0	0	0	0	0	0	0	0	0
Rm102496d3862890t3	0	0	1	0	0	0	2	0	1	1	4	0	0	0	0	1	0	0	1	1
Rm28708d5289638t7	2	5	2	0	1	1	2	2	9	4	2	3	2	0	2	1	0	0	3	4
Rm229989t1	0	0	0	0	0	0	0	0	0	0	0	0	0	0	0	0	0	0	0	0
Rm7761t2	17	13	15	30	28	30	35	8	10	30	14	21	35	21	12	31	21	16	9	13
Rm104110t2	0	0	0	0	0	0	0	0	0	0	0	0	0	0	0	0	0	0	0	0
Rm126575d3881919t1	0	0	0	0	0	2	2	1	1	1	0	2	0	0	0	0	0	0	0	0
Rm40334d4151060t2	0	0	0	0	0	0	0	0	0	0	0	0	0	0	0	0	0	0	0	0
Rm14125d6531714t1	0	0	0	0	0	0	0	0	0	0	0	0	0	0	0	0	0	0	0	0
Rm26947d3726905t2	0	0	0	1	0	0	0	0	0	0	0	0	0	0	0	0	0	1	0	0
Rm96138d8699153t5	5	2	2	1	6	1	1	0	0	1	1	1	0	0	0	4	4	3	5	3
Rm65608t3	0	0	0	0	0	0	0	0	0	2	0	0	0	0	0	0	0	0	0	0
Rm18286d8596347t2	0	0	0	0	0	0	0	0	0	0	0	0	0	0	0	1	0	0	0	0
Rm7086d4815749t1	0	0	0	0	0	0	0	0	0	0	0	0	0	0	0	0	0	0	0	0
Rm97728t5	0	0	0	0	0	0	0	0	0	1.02424	0	0	0	0	3.03333	0	0	0	1.114	0
Rm57718d1479082t1	2	1	0	0	0	1	2	3.98189	2	1	2	2	3	0	3	1	0	1	1	1
Rm63800d7198593t2	0	1	1	2	1	1	3	1	0	0	0	1	0	0	0	3	1	0	0	0
Rm183336d6147592t1	0	0	0	0	0	0	0	0	0	0	0	0	0	0	0	0	0	0	0	0
Rm55756d6593601t2	0	0	3	3	0	2	1	1	4	4	0	0	1	2	0	1	0	0	0	1
Rm11678t1	65	18	17	13	14	7	14	31	9	19	15	37	129	18	31	23	36	30	21	22
Rm13510d1554579t1	399	456	334	592	589	289	384	782	1516	701	341	418	390	462	211	597	363	541	418	321
Rm40502d5677795t1	0	0	2	0	0	1	1	1	0	0	1	0	0	0	0	0	0	0	0	0
Rm30165d8378205t9	8.60563	11.9289	3	1.20286	84.6308	36.8784	46.1133	49.818	52.4695	13.1377	1.26839	29.3869	1.14119	2.13409	10.6044	26.2708	52.4316	8.96553	13.3581	8.53597
Rm15978t3	68	38	28	19	29	21	23	48	36	21	24	110	111	48	21	43	38	45	38	28
Rm195934d4679805t1	0	0	0	1	0	0	0	0	0	0	0	0	0	0	0	0	0	0	0	0
Rm15397t8	3.95423	0	0	0	2.43949	2.28943	2	0	2.59919	0	3.54122	0	0	1.22796	0	2.33276	4.8894	3.04778	3	1.10814
Rm22275d4093756t6	268	155	221	70	102	90	90	175	112	165	143	359	540	203	142	108	195	248	217	111
Rm65703d9283577t3	0	0	0	0	0	0	0	0	0	0	0	0	0	0	0	0	0	0	0	0
Rm13917t12	6.07039	5.97895	3.68595	0	2.42048	5.31025	2.39067	3.64196	4.85465	2.4106	4.98247	1.17539	3.80717	2.35036	1.24726	1.22349	1.23098	8.1624	4.93224	1.23692
Rm1517t2	284	166	195	273	298	169	316	333	684	817	195	391	448	336	177	376	192	367	143	170
Rm148777d8237051t1	0	0	0	0	0	0	0	0	0	0	0	0	0	0	0	0	0	0	0	0
Rm157371t4	0	0	0	0	0	0	0	0	0	0	0	0	0	0	0	0	0	0	0	0
Rm73202d3830924t1	0	0	0	0	2	0	1	0	0	0	0	0	0	1	0	0	0	1	0	0
Rm13834d1422809t1	17	22	18	7	11	9	10	16	12	16	6	12	9	5	9	15	11	14	8	12
Rm192d6494542t3	1	0	1	0	0	1.34741	0	1	0	0	0	0	0	1	0	0	0	0	0	0
Rm135526d3551427t1	0	0	1	0	0	0	0	2	0	1	1	0	0	1	0	0	0	1	0	0
Rm1612d4379687t5	0	0	0	0	0	0	0	0	0	0	0	0	0	0	0	0	0	0	0	0
Rm115730d6095521t2	0	1	0	0	5	13	0	3	9	23	0	5	4	0	1	0	0	0	2	0
Rm52694d2978239t1	0	0	0	0.325825	0	0	0.495544	4.00254	4.45338	2.79116	0	1	0	1	0	1	0	0	1	1
Rm15565d1660214t1	53	39	81	51	72	41	50	67	91	121	31	40	88	71	19	54	36	42	33	25
Rm80752d8178899t1	0	0	0	0	0	0	0	0	0	0	0	0	0	0	0	0	0	0	0	0
Rm201991t10	0	0	0	0	0	0	0	0	0	0	0	0	0	0	0	0	0	0	0	0
Rm2423t1	1	0	1	2	0	1	2	3	1	0	1	1	4	3	0	2	1	1	3	1
Rm11966t12	72	237.078	130.005	327.156	342.744	197.596	248.269	289.685	797.767	402.955	132.708	104.568	165.912	135.801	116	209.936	94.8456	90	141.171	131.756
Rm167555d7635237t1	0	0	0	0	0	0	0	0	0	0	0	0	0	0	0	0	0	0	0	0
Rm215284d5077520t1	0	0	0	0	0	0	0	0	0	0	0	0	0	0	0	0	0	0	0	0
Rm19748t4	1	2	3	1	1	4	4	4	6	4	1	2	0	1	1	2	1	5	3	1
Rm50413d1171580t1	0	0	1	0	0	1	0	1	0	0	0	0	0	0	0	1	0	1	3	0
Rm80541d1905576t1	0	0	0	3	2	0	2	3	6	1	0	4	2	0	0	0	1	2	4	1
Rm87771d1205068t1	0	3	2	6	3	3	4	3	0	12	1	2	2	1	1	4	0	4	2	2
Rm44791d1465046t1	19	177	76	68	61	27	25	69	234	81	21	41	42	31	25	38	30	46	34	19
Rm9796d5590630t1	0	0	5	3	1	2	2	2	2	2	3	2	0	9	1	3	0	17	19	2
Rm79020d854628t1	1	1	3	0	1	0	1	0	0	0	2	0	4	5	0	1	2	3	13	0
Rm82323d7891231t4	0	1	0	0	0	0	0	0	0	0	0	0	0	0	0	0	0	0	0	0
Rm43358d6022831t1	0	0	0	1.88219	0	0	1	0	0	0	0	0	0	0	0	0	0	0	0	1
Rm7851d1764004t3	0	0	0	1	0	0	0	1	2	0	2.53507	0	0	0	0	0	0	1	0	0
Rm27519d7114207t3	260.752	1200.27	518.292	673.803	570.625	246.062	697.042	667.984	1257.56	775.63	503.797	494.77	911.866	400.054	773.326	429.994	329.427	420.81	720.155	681.365
Rm245581d4312841t1	0	0	0	0	0	0	0	0	0	0	0	0	0	0	0	0	0	0	0	0
Rm194064d5445275t1	0	0	0	0	0	0	0	0	0	0	0	0	0	0	0	0	0	0	0	0
Rm177621t3	0	0	0	0	0	0	0	0	0	0	0	0	0	0	0	0	0	0	127.881	0
Rm53597d8882642t1	1	4	11	17.151	8.22982	1	3	13.5318	48.82	9	1	2.16146	4	2.23857	3	3	1	0	1.05538	0
Rm187656t1	0	0	0	0	0	0	0	0	0	0	0	0	0	0	0	0	0	0	1	0
Rm24298d2345984t1	19	80	73	73	85	47	88	49	158	119	34	23	17	25	17	56	15	28	33	9
Rm21309d66518t1	0	0	0	0	0	0	0	0	0	0	0	0	0	0	0	0	0	0	0	0
Rm86587d490384t2	0	0	0	0	0	0	1	0	0	0	0	0	0	0	1	0	0	0	0	0
Rm25856t4	2	0	0	0	0	0	1	2.13883	1	1	2.63274	0	2	1.07456	0	0	3	0	4.12286	0
Rm38140d1314526t1	10	6	13	9.42778	4	14.7416	19.5848	24	18	9	13.3663	12	12.894	19.9366	15	13.2212	13.8135	17	15	6
Rm17605d1799821t3	0	1	0	0	0	2	0	1	1	0	2	1	0	1	0	0	0	1	0	2
Rm16340d4863191t1	53	46	40	51	135	41	39	66	66	36	30	51	20	44	15	36	70	54	52	16
Rm155188d6435931t1	0	0	0	0	0	0	0	0	0	0	0	0	0	0	0	0	0	0	0	0
Rm79020d5365569t1	0	0	0	0	0	0	0	0	0	0	0	0	0	0	0	0	0	0	2	0
Rm67518d3822960t2	0	0	0	2	0	2	0	0	0	0	0	1	0	0	0	0	1	0	4	0
Rm56270d3804638t2	0	0	0	0	0	0	0	0	0	0	0	0	0	0	0	0	0	0	0	0
Rm9778d6521584t1	0	0	0	1	2	0	0	0	0	0	0	0	0	0	0	1	0	0	0	0
Rm240288d4705203t1	0	0	0	0	0	0	0	0	0	0	0	0	0	0	0	0	0	0	0	0
Rm43241d4940770t6	1	0	0	1	0	1	2	0	1	1	0	0	1	0	5	0	0	0	1	2
Rm284619d4730216t1	0	0	0	0	0	0	0	0	0	1	0	0	0	0	0	0	0	0	0	0
Rm1385d6719304t2	273.994	64.2859	273.751	110.133	83.4233	224.919	100.739	66.3336	23.1819	81.1367	55.5406	193.834	144.351	225.351	56.5715	41.7002	47.9367	12.2501	28.4001	20.7274
Rm55242d4180826t1	0	0	0	0	0	0	0	0	0	0	0	0	0	0	0	0	0	0	0	0
Rm78893d672453t1	1	3	0	1	4	0	1	1	0	5	0	0	2	0	0	2	2	0	0	0
Rm140014d4649418t2	0	0	0	0	0	0	0	0	0	0	0	0	0	0	0	0	0	0	0	0
Rm117088d1386309t1	0	3	0	1	1	0	0	1	2	4	0	1	1	0	0	1	1	1	1	1.07085
Rm58018d4964321t2	0	0	0	0	0	0	1.01799	0	0	0	0	0	1	0	0	0	0	0	0	0
Rm25550d6905691t1	0	0	0	0	0	0	0	0	0	0	0	0	0	0	0	0	0	0	117	0
Rm27532t10	0	0	0	0	0.0152511	0	0.00050535	0	0	0	0	0	0	0	0	0	0.00478588	0	0	0
Rm213735d6482952t1	0	0	0	0	0	0	0	0	0	0	0	0	0	0	0	0	0	0	0	0
Rm11808d42564t1	0	0	0	0	0	0	0	0	0	0	0	0	0	0	0	0	0	0	0	0
Rm155294d6123697t1	0	1	0	0	0	0	0	0	0	0	0	0	0	0	0	0	0	0	0	0
Rm112683d877176t1	0	1	0	0	3	0	0	0	0	0	0	1	2	0	0	0	3	2	1	0
Rm118267t3	0	0	0	0	0	0	0	0	0	0	0	0	0	0	0	0	0	0	0	0
Rm31588d6912436t1	49	89	51	159	124	55	113	66	265	154	71	46	61	47	51	77	44	73	52	60
Rm24581t7	2	0	2	2	2	0	0	6	1	2	3	0	2	0	2	0	0	1	0	0
Rm14284d5241084t10	0	0	0	0	0	0	0	0	0	1.05982	0	0	0	0	0	0	0	0	0	0
Rm59997t4	7	30	16	27	29	9	23	45	29	45	55	21	49	14	10	13	10	38	8	13
Rm2088d5903772t2	0	1	0	1	1	3	0	1	0	1	0	1	0	0	0	0	0	1	0	0
Rm202304d4295002t1	0	0	0	0	0	0	0	0	0	0	0	0	0	0	0	0	0	0	0	0
Rm16061d9028224t1	0	0	0	0	0	0	0	0	0	0	0	0	0	0	0	0	0	0	0	0
Rm484t1	256	18	105	167	69	193	287	166	142	264	87	190	105	271	7	81	32	341	56	37
Rm70540d6055925t2	0	0	0	0	0	0	0	0	0	0	0	0	0	0	0	0	0	0	0	0
Rm15860d3329733t1	152	36	194	78	61	125	152	383	245	154	60	134	27	60	3	108	49	124	269	80
Rm67550d6606754t1	0	0	0	0	0	0	0	0	0	0	0	0	0	0	0	0	0	0	1	0
Rm1264t26	2.09541	3.39476	13.0068	7.84677	0	0	0	1.67369	4.22856	2.47889	1.77043	5.74241	9.39109	5.46924	0	7.14278	0	10.537	5.58772	0
Rm3276t30	0	0.00135821	3.8102	0	0	0	0	3	0	0	0	0	1.84169	0	0	0	0	0	0	0
Rm160211d5787313t1	0	0	0	0	0	0	0	0	0	0	0	0	0	0	0	0	0	0	0	0
Rm14163d8812827t7	1082	7810	3881	6660	4707	2031	4438	3762	14661	7668	919	1913	1187	3027	1931	2387	624	1656	1948	1125
Rm235697d4701921t1	0	0	0	0	0	0	0	0	0	0	0	0	0	0	0	0	0	0	0	0
Rm162911d6443028t1	0	0	0	0	0	0	0	0	0	0	0	0	0	0	0	0	0	0	0	0
Rm53430d831706t1	0	0	0	0	0	0	0	0	2	1	1	0	0	1	0	0	1	1	0	1
Rm37972d1852055t4	0	0	0	0	0	0	0	0	0	0	0	0	0	0	0	0	0	0	0	0
Rm29371d3735684t1	0	0	0	1	0	0	0	0	0	1	0	0	0	0	0	0	0	0	0	0
Rm10031d1415909t2	730	341	458	442	629	484	454	436	476	692	303	670	667	550	347	706	433	706	291	353
Rm119717d5759704t3	0	0	1	0	0	0	0	0	0	0	0	0	0	0	0	0	0	0	21	0
Rm165299t4	0	2	1	1	0	8	3	7	0	5	0	0	0	0	2	0	1	0	0	0
Rm215939t2	0	0	0	0	0	1	0	0	0	0	0	0	0	0	0	0	0	1	0	0
Rm25926d5647148t3	28	81	78	113	154	33	73	75	136	131	39	51	86	53	49	83	45	65	50	47
Rm76357d3835130t1	1	1	1	0	1	0	1	0	0	0	0	0	0	2	0	0	0	1	0	0
Rm51526d1874672t2	0	0	0	1	0	0	0	0	0	0	0	0	0	0	0	0	0	0	0	0
Rm33609d8631088t1	0	0	0	0	0	1	0	0	1	0	1	0	0	0	0	0	0	0	0	0
Rm41098d263544t3	2	0	0	0	1	0	1	0	0	0	0	0	0	0	0	0	0	1	1	0
Rm12284d8807006t2	10.6841	0	0	0	1.07768	1.29567	5.31836	1.24216	3.27725	6.7594	0	3.32143	0	6.10793	0	14.4994	7.18933	7.80687	79.6452	3.28247
Rm16238d213822t3	0	6	4	2	4	0	4	4	6	8	8	0	5	2	3	8	3	1	2	2
Rm47288d3786701t1	0	0	0	0	0	0	0	0	0	0	0	0	0	0	0	0	0	0	0	0
Rm31321d432793t2	0	1	3	2	2	3	4	8	3	0	1	1	0	1	2	2	2	2	5	0
Rm121741d8478106t1	0	0	0	0	0	0	0	1	0	0	0	0	0	0	0	0	0	0	0	0
Rm79851d1726213t1	0	0	0	0	0	0	0	0	0	0	0	0	0	0	0	0	0	0	0	0
Rm45986d1466390t1	9	8	29	19	10	28.1614	24	56	23	12	19	14	10	19	10	12	10	9	23	13
Rm220581t1	0	0	0	0	0	0	0	0	0	0	0	0	0	0	0	0	0	1	0	0
Rm661d3580406t3	2	4	6	4	3	1	2	2	18	12	1	5	1	1	0	2	0	4	6	2
Rm135316d3888225t2	0	0	0	0	0	1	0	0	0	0	0	0	0	0	0	0	0	0	0	0
Rm22487d962794t5	50	155	87	115	127	98	102	124	343.013	160	48	56	71	73.0031	55	103	55	101	83	49
Rm67862t2	0	0	0	0	0	0	0	0	0	0	0	0	0	0	0	0	0	0	0	0
Rm52560d108535t2	0	0	0	0	0	0	0	0	0	0	0	0	0	0	0	0	0	0	0	0
Rm280609t1	0	0	0	0	0	0	0	0	0	0	0	0	0	0	0	0	0	0	0	0
Rm764d901258t4	8	6.67003	13.3103	12	13	6.66504	6.60953	29	19	13	4	4.43995	12	14	0	8	7	12	15	3
Rm71570d6359456t1	4	8	8	2	7	4	5	9	26	14	3	4	6	3	2	5	3	6	7	10.8334
Rm23114d415858t4	25.2855	49.8253	8.5304	4.74239	48.5781	28.9758	13.4658	23.1016	21.4093	20.2992	4.27089	28.9166	28.6018	28.0822	12.4801	14.4123	29.759	15.092	14.1365	7.39812
Rm78249t1	0	0	0	0	0	0	0	0	0	0	0	0	0	0	0	0	0	0	1	0
Rm7241d182857t4	47	33	42	46	56	50	93	102	138	125	50	29	39	44	8	33	27	65	52	47
Rm58361t5	3.88144	3	1.55418	0	2.35419	2.00938	7.23353	2	0	0	2	0	6.03812	5	2	5.51462	2.37069	1.40494	1.31649	0
Rm278606d5120965t1	0	0	0	0	0	0	0	0	0	0	0	0	0	0	0	0	0	0	0	0
Rm18069d6539878t1	0	0	0	0	0	0	0	1	0	0	0	0	0	0	0	0	1	1	1	0
Rm10947d4037991t7	14	0	2	0	3	1	3	3	3	1	4	4	2	3	0	2	4	1	8	2
Rm49880d6586759t1	272.596	221.135	288.695	284.559	184.742	217.843	184.393	344.433	272.829	336.215	204.967	317.66	271.162	375.593	114.691	274.79	167.754	552.52	710	226.821
Rm27711d2737166t5	6	10	3	0	19	8	9	19	17	6.66211	0	10	0	1	3	1	2	3	4	2
Rm120725t9	0	2	0	0.500508	0	0.5	0	1.00065	1.01965	0	0	0	0	0	0.5	0.5	0	0	0	0
Rm6037d2572295t3	3	5.50032	6.5592	22.2133	8.60862	5.61485	14	12.3795	41.3839	13.0215	7	4.49704	4	11.3628	2.64739	7.72232	4	7	9.76845	4.75119
Rm13996d1555271t5	935	678	721	960	1219	594	769	1170	1619	2205	649	1152	885	1148	305	846	660	1605	908	643
Rm8113d4821503t6	0	0	0	0	0	0	0	0	0	0	0	0	0	0	0	0	0	0	0	0
Rm37991d6320925t3	0	0	0	0	0	1	1	0	0	0	0	0	0	0	0	0	0	0	0	0
Rm103020d500323t1	2	0	1	0	0	0	0	0	0	3	0	1	0	0	0	0	0	0	0	1
Rm49897d3450016t4	0	0	0	0	0	0	0	0	0	0	0	0	0	0	0	0	0	0	0	0
Rm46228d1466655t1	180	447	317	395	283	252	254	364	429	329	255	283	361	258	432	545	362	269	299	291
Rm4493d546220t7	203	490	227	375	232	230	209	813	1580	768	394	541	368	300	259	203	306	646	476	223
Rm13761d48017t1	124	231	238	331	284	163	240	314	698	460	133	175	209	162	167	241	125	116	159	124
Rm124043d700271t1	0	0	0	0	0	0	1	0	0	0	0	0	0	0	0	0	0	0	0	1
Rm336191t3	0	0	0	0	0	0	0	0	0	0	0	0	0	0	0	0	0	0	0	0
Rm45925t7	0	0.915734	0	1	0	0	3	0	1	1	5	0	0	0	0	0	1	2	0	0
Rm19368d3694352t2	149	132	299	229	96	99	232	317	349	310	234	233	340	329	250	198	96	296	354	224
Rm73754t6	0	0	0	0	0	0	0	0	0	0	2	4	1	0	1	0	0	0	0	0
Rm240441d4705300t1	0	0	0	0	0	0	0	0	0	0	0	0	0	0	0	0	0	0	0	0
Rm21545d6292431t1	20	8	49	11	11	14	17	42	32	49	24	31	20	11	3	13	10	16	17	10
Rm24040d4101186t1	0	2.32797	4.0446	2.48335	2.58808	0	3.91193	2.49206	3.97755	0	0	0	2.89172	1.9567	0	0	0	0	0	0
Rm4722d2910405t4	14.9626	461.688	169.035	486.948	130.423	76.0316	302.916	1522.47	1970.74	562.006	0	1.23206	35.1576	0	46.0798	42.9434	7.424	85.9909	331.693	45.9502
Rm155526d8242212t3	0	0	0	0	0	0	0	0	0	0	0	0	0	0	0	0	0	0	0	0
Rm16391d9497913t1	157.684	93.1722	215.972	161.74	98.3217	77.4427	142.39	227.227	183.275	74.6544	161.319	219.299	85.8349	199.507	110.268	129.108	138.971	183.199	197.814	151.583
Rm90731d1512522t1	0	1	0	0	1	0	0	0	0	1	0	0	1	0	0	0	1	0	0	0
Rm16604d8340869t2	5	2	8	3	0	1	1	11	1	0	8	4	4	2	2	0	4	19	4	6
Rm41928d4547398t5	0	1	1	1.39247	0	0	1.09352	1	2	0	0	0	2	0	0	1	0	0	1	0
Rm9403d5588951t5	347	242	137	98	140	150	159	209	161	150	125	280	467	341	242	230	379	161	173	229
Rm14243d3321096t4	0	0	1	0	0	0	1	0	0	0	0	0	0	0	0	0	0	0	0	0
Rm40834d6922441t1	141	233	149	255	229	104	150	266	728	305	90	148	128	110	72	106	76	190	150	113
Rm118820t11	0	0	0	0	0	0	0	0	0	0	0	0	0	0	1	0	0	0	0	0
Rm145301d6689254t1	0	0	0	0	0	0	0	0	0	0	0	0	0	1	0	0	0	0	0	0
Rm98970d9132154t4	0	0	2	1	0	0	0	1	0	0	0	0	0	0	0	0	0	0	0	0
Rm8487d4022950t10	2	0	2	0	0	7.81087e-05	0	0	0	1.36607	2.47313	1	0	0	0.000158539	0	0	0.000564625	0	2
Rm5795t9	124	318	475	288	182	130	180	675	135	199	188	364	183	256	71	164	93	322	298	117
Rm10895d3649300t2	14	3	1	3	7	6	5	4	5	7	3	2	14	15	3	2	6	3	9	4
Rm25712d792601t1	48	104	64	101	83	56	85	82	149	102	46	38	95	53	100	62	40	54	73	57
Rm38079d813246t2	78.2574	208.481	66.8623	34.7734	148.215	53.75	173.177	140.99	149.999	106.63	28.1862	155.51	84.1626	88.3974	237.54	144.545	160.074	33.45	95.6906	71.3359
Rm9653d4030151t9	166	219	191.881	212	130	189	271	268	377	218	159	233	205	184	91	165	118	247	185	130
Rm82310d4216694t1	1	0	5	2	1	2	2	2	0	1	3	0	1	0	0	1	1	4	1	1
Rm10957d1270637t1	34	174	119	135	84	63	127	180	254	173	54	61	60	73	50	94	46	101	135	112
Rm246533t1	0	0	0	0	0	0	0	0	0	0	0	0	0	0	0	0	0	0	0	0
Rm77089t5	2	0	1	0	1	0	0	0	0	0	0	0	0	0	0	0	1.46375	0	0	0
Rm79030d7888209t2	2	1	1	2	0	0	0	2	2	11	0	0	1	1	0	1	0	1	2	1
Rm49320d6790668t1	32	29	25	43	31	23	30	65	171	46	17	22	21	28	3	26	17	25	30	17
Rm195995t1	0	0	0	0	0	0	0	0	0	0	0	0	0	0	0	0	0	0	0	0
Rm34099d1580474t1	0	9	6.67194	0	4	6	5	7	4	5	0	0	0	0	0	0	0	0	0	0
Rm30948t5	0	0	1	0	0	1	0	1	1	1	0	1	1	0	0	2	0	0	0	0
Rm15174d4460596t1	0	0	1	0	0	0	0	1	0	0	0	0	0	0	2	0	0	0	1	0
Rm2574d5906431t7	174	294	273	221	309	194	433	363	544	569	123	254	143	299	98	349	190	213	204	126
Rm22037d6901726t1	5	6	27	8	11	10	6	15	18	9	9	21	7	10	0	8	3	6	6	3
Rm95639d3856618t1	0	3	2	5	1	4	0	6	3	1	1	0	0	1	3	1	0	5	8	2
Rm108341d6089696t1	0	0	0	0	0	0	0	0	0	0	0	0	0	1	0	0	0	1	0	0
Rm51318d6033822t1	0	0	0	2	1	0	0	0	0	0	1	1	0	0	3	0	0	0	0	1
Rm425741t1	0	0	0	0	1	0	0	0	0	0	0	0	0	0	0	0	0	0	0	0
Rm963d1732524t1	0	0	0	0	0	0	0	0	0	0	0	0	0	0	0	0	0	0	0	0
Rm39304d2370938t3	0	0	1	0	0	1	1	0	2	0	1	0	0	0	2	0	0	0	0	0
Rm12525d2821569t2	17.1299	3.10137	20.3319	19.518	19.8069	8.63942	11.8455	20.5497	35.9443	42.1259	8.52646	4.44669	12.9095	17.2657	11.04	13.5083	11.125	16.9338	22.4625	17.4712
Rm34734d4136650t1	0	0	1	1	0	0	0	1	1	0	0	0	0	0	0	0	0	0	0	0
Rm139339d7271566t1	0	0	0	0	0	0	0	0	0	0	0	0	0	0	0	0	0	0	0	0
Rm379t107	0	6.02785	10	2.33075	0	0	2.71643	0	2.49148	0	0	5.51612	2.53082	0	4.10402	0	1.74475	2.13515	0	1.73267
Rm118478d5758779t1	0	0	0	0	0	0	0	0	0	0	0	0	0	0	0	0	0	0	0	0
Rm866d6990483t5	1.97153	2.0437	0	0	1.73429	5.60648	12.142	1.84632	0	3.69012	1.9853	7.20755	1.61207	0	0	0	1.78012	2.09376	0	0
Rm27228d1827930t2	6	10	17	28	27	22	14	39	95	19	15	10	8	15	3	13	11	16	29	15
Rm95476d3856421t1	0	1	0	2	1	0	5	0	1	1	0	3	4	1	0	1	0	0	0	0
Rm11299d4838820t4	0	0	0	0	0	0	0	0	0	0	0	0	0	0	0	0	0	0	0	0
Rm2422d8983983t1	26	57	70	111	82	48	95	155	238	86	32	26	45	59	26	90	24	30	56	39
Rm32203d5298258t5	4	0	3.8309	1	1	2	3.7758	9.64034	4.4841	10.8538	1	1	1	5	0	5.58634	0	1	0	3
Rm113977d4245204t1	0	0	0	0	0	0.469992	0	0	0	0	0	1.4743	0	0	0	0	0	0	0	0
Rm2482d4385793t3	189	474	323	560	399	340	472	403	492.908	468	260	368	317	311	487	760	339	322	308	280
Rm84067d4218524t1	0	0	1	0	0	0	0	0	0	0	0	0	0	0	0	0	0	0	0	0
Rm65876d2661358t1	1.81786	1.1704	0	0	1.01876	0	0	0	0	1.54601	0	0	0	0	0	2.5369	0	0	1.26416	0
Rm26794d5649525t2	0	1	1	1	0	0	0	1.5756	0	0	0	1	1	0	1	0	0	0	0	0
Rm26191d1571068t1	7	12	6	3	7	3	6	13	9	6	2	10	10	23	8	3	5	3	3	0
Rm87531t3	0	0	0	0	0	0	0	0	1	3	0	0	0	0	0	0	0	0	0	0
Rm66206t4	0	0	1	0	0	0	1	0	3	4	0	0	1	0	3	0	0	0	1	1
Rm58761d6346133t1	0	0	0	0	0	0	0	0	0	0	0	1	0	1	0	1	0	1	1	0
Rm3964t5	47	114	60	132	118	39	73	120	173	106	67	58	71	81	93	91	49	106	81	98
Rm12384d2926512t2	0.737928	2.63581	0.702058	3.7229	2.06947	1.48046	0	0	3.39989	6.49171	0.726862	0	1.40435	0	0.716167	2.26413	0	0.688977	0	0
Rm4645d356317t1	3	28	5	8	10	4	8	5	14	7	5	8	10	4	8	4	2	1	7	6
Rm125300d8482929t2	0	0	0	0	0	0	0	0	0	0	0	0	0	0	0	0	0	0	0	0
Rm102620t6	0	0	0	1	0	0	2	0	0	0	1	1	0	1	0	0	0	0	0	0
Rm61566t5	0	0	0	0	0	0	0	0	0	0	0	0	0	0	0	0	0	0	0	0
Rm40704d5315905t1	0	0	0	0	1	0	0	0	0	0	0	0	0	0	0	0	0	0	0	0
Rm138801t5	0	0	0	0	0	0	0	0	0	0	0	0	0	0	0	0	0	0	0	0
Rm136551d516763t1	1	13	1	3	44	8	4	10	7	8	3	8	1	4	1	6	19	1	3	0
Rm17107d7439513t8	11.6284	23.2697	9.04717	20.7016	15.4985	3.87717	11.6011	12.9039	77.6854	19.4257	2.58291	10.3373	3.87424	4.94694	2.5846	3.88046	4.92852	6.45472	10.3773	7.75481
Rm148684d4654809t1	0	0	0	0	0	0	0	0	0	0	0	0	0	0	0	0	0	0	0	0
Rm234116t2	0	0	0	0	0	0	0	0	0	0	0	0	0	0	0	0	0	0	0	0
Rm662d8528940t5	58	173	134	205	173	103	154	269	208	77	130	94	92	78	92	118	98	150	182	146
Rm9416d4828807t4	1.61745	17.2964	4.88726	6	1.61764	7.64801	8.08528	10.6654	7.87736	17.7544	10	8.62363	8.08713	7.1227	0	1.68776	9.7731	5.5059	9.8454	6
Rm168968d4280559t1	0	0	0	0	0	0	0	0	0	0	0	0	0	0	0	0	0	0	0	0
Rm23476d1567761t1	19	15	8	40	16	14	24	23	30	21	22	23	28	13	24	15	8	13	24	24
Rm19994t1	0	0	1	0	0	0	0	1	2	1	0	0	0	0	0	0	0	0	0	0
Rm1257d5490t1	1.16387	0	1	7	0	2.46029	6	3.60942	8	2	7.92511	1.2362	1	0	1	1	1	4.64634	4	1
Rm43468d7841868t5	0	0	0	0	0	0	0	0	0	0	0	0	0	0	0	0	0	0	0	0
Rm22895t8	0	0	0	0	0	0	0	0	0	0	0	1.21978	0	0	0	1	0	0	0	0
Rm33785d7133748t8	0	2	2	5	3	4	1	5	5	2	1	0	0	0	2	1	0	1	3	1
Rm16642d1796789t7	63	55	78	58	50	64	66	95	147	87	42	70	75	77	31	51	53	48	88	43
Rm4026d2290673t8	0.999905	0	1.66753	4.37454	3.01557e-07	1.37664	2.76489	3.716	7.19822	7.38166	1	4.75146	0.520038	0	3.42315	6.78171	3	0	2.9623	0
Rm57242d1178688t1	0	0	0	0	0	0	0	0	0	1	0	0	0	0	0	0	0	0	0	0
Rm11964d6267619t5	16	27	18	15	18	18.1636	33	31	42	28	18	12	27	14	5	19	13	17	14	24
Rm545d9174351t2	2237.99	1931.98	3943.05	2930.12	2796.8	2915.76	3435.14	5513.9	2517.98	2841.6	2079.89	3355.13	1815.26	3371.64	555.461	2324.5	2019.86	3063.54	3412.85	1759.2
Rm221168d5082669t1	0	0	0	0	0	0	0	0	0	0	0	0	0	0	0	0	0	0	0	0
Rm111685d8469376t2	0	0	0	0	0	0	0	0	0	0	0	0	0	0	0	0	0	0	0	0
Rm145309d7275272t1	0	0	0	0	0	0	0	1	0	0	0	0	0	0	0	0	0	0	0	0
Rm19419d4479780t3	0	0	0	0	0	0	0	0	0	0	0	0	0	0	0	0	0	0	0	0
Rm9480t24	1.40747	0	8	6.59381	4.39891	4.85474	2	6.89165	7	4	5.85262	2	5.67462	3	3.50247	4	1.69197	1	4.00321	2
Rm16937d2174621t7	69	88.0022	127	86.8993	74	34	75	138	85.9418	94	41	74.679	47.2329	82.7777	96	92.1761	28	44	104.841	49
Rm256796t3	0	0	0	0	1	0	0	0	0	0	0	0	0	0	0	0	0	0	0	0
Rm117215d3874998t1	0	0	0	0	0	0	0	0	0	0	0	0	0	0	0	0	0	0	0	0
Rm8826d373365t1	0	0	0	0	0	0	0	0	0	0	0	0	0	0	0	0	0	0	0	0
Rm3717d5187177t8	0	0	0	0	0	0	0	0	0	0	0	0	0	0	0	0	0	0	0	0
Rm178483t1	0	5	2	3	4	0	11	1	6	1	0	0	0	0	0	3	0	0	0	0
Rm11575d3305995t6	1	1	0	0	2	0	0	0	1	1	0	0	2	0	1	1	0	0	2	0
Rm19589d5261647t4	192	330	215	337.137	357	204.675	290.732	353.769	469.918	366	307.738	363.84	462	285	315	414.916	336	375	330.915	304
Rm232147t1	0	0	0	0	0	0	0	0	0	0	0	0	0	0	0	0	0	0	0	0
Rm9246d3639152t1	0	1	2	1	0	0	2	0	1	1	1	1	0	1	1	1	0	0	1	0
Rm104089d6849873t1	0	0	1	0	0	0	0	0	2	0	0	0	0	0	0	1	1	0	0	0
Rm6276d4009034t5	0	47.8136	21.9095	0	57.9934	0	55.3479	36.5785	194.495	61.0571	0.00101705	0.00215356	27.4483	29.785	14.2222	17.3939	23	66	61.1324	14.8607
Rm43768d6328455t1	0	0	1	0	0	0	1	0	0	0	0	1	0	0	0	0	0	0	1	0
Rm28968d243888t1	0	0	0	0	0	0	0	1.69592	0	0	0	0	0	0	0	0	0	0	0	0
Rm47998t1	0	0	0	0	0	0	0	0	0	0	0	0	0	0	0	0	0	0	0	0
Rm50388t8	0	0	0	0	1	0	1	0	1	0	0	0	1	0	0	0	0	0	0	0
Rm168613t1	133	271	841	1964	807	1681	1732	694	3640	980	680	705	625	134	43	395	306	175	381	270
Rm34536d3753045t1	0	0	0	0	0	0	0	0	1	0	0	0	0	0	0	0	0	0	0	0
Rm12159t6	0	0	0	0	0	0	0	0	0	0	0	0	0	0	0	0	0	0	0	0
Rm34945d4531451t3	0	0	0	0	0	0	0	0	0	0	0	0	0	0	0	0	0	0	0	0
Rm230404d4698034t1	23.2224	2.32593	0	0	1	1	9	0	0	1	1	27.8637	15.0692	64.7168	25.5791	9.35945	54.572	11	3	11.6464
Rm79253d3500638t1	2	1	0	0	1	0	1	0	0	1	0	0	0	1	0	0	0	0	1	0
Rm69107d3486456t1	0	0	1	0	0	1	0	0	0	0	0	0	0	0	0	0	0	0	0	0
Rm263799d4719478t1	0	0	0	0	1	0	0	0	0	0	0	0	0	0	0	0	0	0	0	0
Rm23489d1437955t4	484	908	469	866	638	329	735	1041	2040	860	541	458	463	444	364	709	405	696	1037	481
Rm61788d3474127t2	0	0	0	0	0	0	0	0	0	0	0	0	0	0	0	0	0	0	0	0
Rm101786d7243351t3	0	0	0	0	0	0	0	0	0	0	0	0	0	0	0	0	0	0	0	0
Rm126916t4	0	0	0	0	0	0	0	0	0	0	0	0	0	0	0	1	0	0	0	0
Rm40132d3769337t4	3	1	3	0	2	2	1	2	2	0	0	0	0	0	2	0	1	0	0	0
Rm1531d1735263t1	0	0	0	0	0	0	0	0	0	0	0	0	0	0	0	0	0	0	0	0
Rm36393d1455135t1	61	54	45	112	89	72	68	91	331	270	42	58	58	59	21	67	40	60	55	59
Rm40922d4936464t3	0	0	0	0	0.120746	1	0	1	1	0	0	0	0	0	1	0	0	0	1	1
Rm12291d2709043t8	3.00316	0	0	2.50088	2.7508	3.00286	9.15015	2.96012	3.00821	3.66432	2.50139	6.00404	3.99977	2	4.50408	3.63976	4.25823	2.50167	4.50342	3.0043
Rm204209t1	0	0	0	0	0	0	0	0	0	0	0	0	0	0	0	0	0	0	0	0
Rm20613d6900087t1	1	1	0	0	0	0	0	0	1	1	0	0	0	0	0	0	0	0	0	0
Rm53933d1475068t1	2	1	0	1	3	1	2	0	1	1	0	1	1	6	0	1	1	1	2	0
Rm56121d6938515t1	110	483	228	263	232	162	266	310	637	319	190	165	221	209	205	262	185	202	268	231
Rm13206t7	5498	18708	14084	14341	11101	9564	15513	24802	16306	14468	11142	13359	17695	12891	20992	16491	10375	15531	25792	19449
Rm16546d1558815t1	60	2	7	0	0	7	1	12	2	2	121	75	42	55	6	1	38	104	20	28
Rm3472d730335t4	0	4.05642	4	1.16125	3	1	8.06033	6	7	100	3	0	1.7144	4.53688	2	1.12299	0	5	7.56051	1
Rm12833d6891028t1	270	257	282	506	388	255	309	528	1777	815	222	274	301	432	63	203	200	440	416	183
Rm86729t8	5	0	9	13	6	2	5	1	3	9	9	13	6	0	2	0	4	1	1	5
Rm202501d6164029t1	0	0	0	0	0	0	0	0	0	0	0	0	0	0	0	0	0	0	0	0
Rm2633d726903t2	6.32711	7.7389	14.6901	7.31463	18.8669	21.5659	17.909	20.5411	14.9609	14.7862	3.94533	20.0542	1.23022	3.95054	3	8.85188	6.72176	3.3354	10.5393	3.71037
Rm4710t6	6.7507	1	11	8	6	4	13.4282	13	15	11	1	5	2	11	0	8	7	15	17	11
Rm102225d4622019t1	0	0	0	0	0	0	0	0	0	0	0	0	0	0	0	0	0	0	0	0
Rm26903d3379870t3	4.92105	2.04774	0	6.36287	0	0	6.93959	3.23425	5.09146	4.75479	1.81072	3.2462	1.55334	1.72859	0	4.86735	0	1.51688	3.63626	3.51199
Rm31144d6768917t1	2	7	5.30719	6	6.65337	4	1.23355	12.3634	4	3.17419	3.02994	5.08925	0	3.12241	9	6.48918	4	8	16.3068	6
Rm54680d110274t1	13.8213	11.68	19	20.2339	10.7156	6.71195	12.0601	16.4244	33.2851	13.7839	4.4426	16.2133	8.84314	11.0868	6.77588	11.4695	9.82848	7.69966	8.24277	6.7269
Rm32944d1678506t1	7.12393	49.6047	9.79629	41.2949	16.8801	7.11054	19.9941	4.43138	25.1959	24.0073	9.31368	11.9843	16.1147	1.23646	56.2524	28.5156	18.2999	5.18977	10.7408	29.2489
Rm89507t3	0	0	0	0	0	0	1	0	0	0	0	1.61605	0	0	0	0	0	0	0	0
Rm123543d321140t1	0	0	0	0	0	0	0	0	0	0	0	0	0	0	0	0	0	0	0	0
Rm87459d3848220t1	0	0	0	0	0	0	0	0	0	0	0	0	0	0	0	0	0	0	0	0
Rm47455d4557868t1	0	1	0	0	0	0	0	0	0	0	0	0	0	0	0	0	1	0	0	0
Rm20251d5264111t2	0	0	0	0	0	0	0	0	0	0	0	1	2	0	0	1	0	0	0	0
Rm32506d7129969t2	0	0	0	0	0	0	0	0	1	0	0	0	0	0	0	0	0	0	1	0
Rm32565d6564169t2	0	2	6	6	1	1	2	3	4	1	1	2	0	2	0	3	0	1	1	0
Rm933d1939794t11	0	0	0	0	0	0	0	0	0	0	0	0	0	0	0	0	0	0	0	0
Rm340457t1	0	0	0	0	0	0	0	0	0	0	0	0	0	0	0	0	0	0	0	0
Rm93057d1514881t1	0	5.14967	0	0	11.4482	8.7362	4.86173	5.35269	3	2	0	2.76138	1	1	0	17.255	15	0	0	0
Rm10050t7	4	12	13	17	11	8	11	12	33	30	7	9	10	8	4	15	12	9	18	8
Rm72204d1620740t1	0	0	0	0	0	0	0	0	0	0	0	0	0	0	0	0	0	0	0	0
Rm15392d8587661t1	1	0	9	4	3	4	1.16612	3.19057	7	5.54611	2	5	1	1.34707	1.51372	0	2.00189	4.63232	1	5
Rm4818d357045t6	1	0	1.90579	0	0	0	0	0	1	0	0	0	0	0	0	0	2.42156	0	0	0
Rm93049d682301t1	1	6	2	0	4	1	0	3	2	2	0	2	4	0	0	2	1	0	2	0
Rm39016d989872t2	4.05013	6.67383	8.26155	0	6.83711	17.1716	13.2199	27.3974	10.9187	5.11011	3.35365	13.5311	2.90037	3.0622	0	6.9068	9.5083	4.03996	0	0
Rm103525d3863801t3	1	0	0	0	0	0	0	0	0	0	0	0	0	0	0	0	0	0	0	0
Rm39138d1158305t5	40318	4201	17119	4863	8699	8821	4150	1851	1201	4238	9335	20166	18939	12672	9944	6197	17930	7149	1508	1164
Rm49577d4170475t1	1	0	0	0	0	0	0	0	0	0	0	0	0	1	0	0	0	1	0	0
Rm51165d460438t1	7	1	0	1	2	6	7	8	2	4	2	4	5	6	1	0	5	2	0	9
Rm113528d8205497t2	0	0	0	0	0	0	0	0	0	0	0	0	0	0	0	0	0	0	0	0
Rm121961d8478413t1	0	2	2	0	3	1	1	2	0	1	1	0	1	1	0	0	0	0	1	0
Rm38741d5674783t3	4	16	11	18	10	20	28	19	26	47	8	17	26	19	7	5	10	11	29	4
Rm217668d5464740t1	0	0	0	0	0	0	0	0	1	0	0	0	0	0	0	0	0	0	0	0
Rm13674d8056606t2	1	6.45144	7	3	3	0	5.64369	10.5324	13.261	7	0	2	3	0	1.39715	0	0	0	3	0
Rm42318t8	0	0	2.36089	2.18484	0	4.2891	1	1.24235	4.28775	1.14007	0	3.64886	0	1.46711	0	0	0	2.80451	0	0
Rm9195d5936776t9	10	33	2	0	13	3	0	19	9	2	0	2	12	5	15	0	2	0	0	3
Rm30584d5658459t1	61	60	32	151	101	119	143	29	227	121	32	50	41	79	8	123	50	29	24	22
Rm1082d6227654t1	1	0	0	0	0	0	0	0	0	0	0	1	0	0	0	0	0	0	0	0
Rm294750t4	0	0	0	0	0	0	0	0	0	0	0	0	0	0	0	0	0	0	0	0
Rm200999t2	0	0	0	0	0	0	0	0	0	0	0	0	0	0	0	0	0	0	0	0
Rm67327t2	0	0	0	1.53626	1	0	0	0	0	0	0	1	1	0	0	0	0	0	0	0.381222
Rm23316d8089880t1	307	120	370	284	148	254	385	380	388	396	168	306	162	405	67	203	157	323	197	109
Rm89193d5375149t1	0	0	0	0	0	0	0	0	0	0	0	0	0	0	0	0	0	0	0	0
Rm8433d8562972t9	0	2	1.17274	2.38322	0	1.9322	2	1	6	0	1	2.21419	2	3	2	2	3.33302	5	0	3.48582
Rm19162d6287137t2	3	3	1	3	4	1	2	0	8.4403	0	1	1	1	1	1	2.33974	2	2	2.67846	2.83216
Rm3051d4790860t5	557	748	758	821	673	490	984	1046	1372	985	456	832	601	536	366	690	448	587	866	415
Rm186d1073491t1	56	26	44	125	74	80	85	88	266	287	38	55	26	49	6	68	28	61	41	21
Rm191725d5065259t1	0	0	1	2	0	0	0	2	2	0	0	0	0	0	0	0	0	1	1	1
Rm74705d6614446t1	0	0	0	0	0	0	0	1	0	0	0	0	0	1	0	0	0	1	1	1
Rm38728d4932093t7	4	1	3	1	5	0	0	2	0	3	0	0	0	1	0	1	0	0	343	0
Rm28231d2029820t1	61.2551	118.107	65.6929	73.9807	77.0755	43.6795	83.0838	79.8254	140.382	118.609	62.9577	82.1408	91.5116	77.7757	49.886	134.678	86.8017	77.3415	47.108	47.935
Rm13030d4449560t2	35	45	9	24	38	40	30	53	71	51	19	48	40	45	10	40	16	40	24	21
Rm7111d8027040t8	16.1215	8.70212	16.9749	15.463	3.86354	9.38542	14.5571	17.5701	14.6217	13.1542	4.97075	3.70269	4.20397	7.55918	1.68776	4.77376	0	2.95565	18.1252	6.14146
Rm207143d7664411t1	0	0	0	0	0	0	0	0	0	0	0	0	0	0	0	0	0	0	0	0
Rm154575d3900412t1	0	0	0	0	0	0	0	0	0	0	0	0	0	0	0	0	0	0	0	0
Rm7695d369166t7	0	0	0	0	0	0	0	0	0	0	0	0	0	0	0	0	0	0	1.70009	0
Rm276900t6	0	0	0	0	0	0	1	0	0	0	1	0	0	0	0	0	0	0	0	0
Rm14971d5244010t2	26	27	11	55	53	30	31	48	61	69	56	12	19	11	19	38	17	63	22	27
Rm59672d4187913t2	1	0	0	0	0	0	0	0	0	0	1	0	0	0	0	0	0	0	0	0
Rm134497d3887664t1	0	0	0	0	0	0	0	0	0	0	0	0	0	0	0	0	0	0	0	0
Rm8457t38	0	0	0	0	0	0	0	0	0	0	0	0	0	0	0	0	0	0	0	0
Rm12696d9210147t6	4	15	1	4	3	2	10	2.11239	3	4	7	7	8.30063	6	10.2789	13	5	1	1	1
Rm43698d4941698t1	0	0	0	0	0	0	0	0	0	0	0	0	0	1	0	0	0	0	0	0
Rm12668d2589803t1	0	0	1.23691	0	0	0.34756	0	0.389975	0	0	0	0	0	0	0	0	0	0	0	0
Rm37860d4930248t1	0	0	0	0	0	0	0	0	0	0	0	0	0	0	0	0	1	0	0	0
Rm233834d6186314t1	0	0	0	0	0	0	0	0	0	0	0	0	0	0	0	0	0	0	0	0
Rm254756t1	0	0	0	0	0	0	0	0	0	0	0	0	0	0	1	0	0	0	0	0
Rm12106d4444562t2	13	1	10	11	12	10	12	9	8	5	7	15	11	9	0	7	11	10	13	3
Rm163671t6	2	0	0	0	0	0	0	0	0	0	0	1	0	0	1	0	0	0	2	0
Rm278t72	1.73103	2.84241	0	4.75512	4.8894	1.83865	3.85657	3.27952	1.08304	0	1.32424	7.24835	8.08449	18.2782	3.13525	0	3.09236	0	4.62303	1.50644
Rm374454t1	0	0	0	0	0	0	0	0	0	0	0	0	0	0	0	0	0	0	0	0
Rm76741d2407427t1	0	0	0	1	2	8	0	1	0	0	1	0	0	0	0	0	3	0	1	0
Rm106473d6088196t2	0	1	0	0	0	0.5	0	0.5	0	0.5	0	0	1	0.5	0	0	0	0	0	0
Rm60988d1886995t1	0	0	0	0	0	0	0	0	1	0	0	0	0	0	1	0	0	0	0	0
Rm9235d1414388t2	0	0	0	0	0	0	0	0	0	0	0	0	0	0	0	0	0	0	0	0
Rm178222d5436398t1	0	0	0	0	0	0	0	0	0	0	0	0	0	0	0	0	0	0	0	0
Rm10230d4033676t8	171	478	145	154	589	274	1142	3244	18289	2311	68	254	175	253	117	151	91	370	473	116
Rm7106d4815864t3	0	0	0	0	0	0	0	0	0	0	0	0	0	0	0	0	0	0	0	0
Rm90740d493089t1	0	0	0	1	0	0	0	0	0	0	0	0	0	0	0	2.79117	0	0	0	0
Rm143521d3556436t1	0	0	0	0	0	0	1	0	0	0	0	0	0	0	0	0	0	0	0	0
Rm88602d1637203t1	0	0	1	0	0	0	0	0	0	0	0	0	0	0	0	0	0	0	0	0
Rm13013d3314267t5	263	495	240	328	318	205	354	307	507	502	157	266	333	194	188	340	156	245	163	136
Rm54910d4180315t3	0	9	3	1	2	4	5	1	4	1	1	5	5	6	2	2	3	2	4	1
Rm86227d3846786t1	0	0	0	0	0	0	0	0	0	0	0	0	0	0	0	0	0	0	0	0
Rm34515d3200161t2	4	11	19	11	16	10	8	20	10	22	7	6	8	5	2	13	4	10	346	4
Rm13468d1422185t2	6.43641	2.44328	6	1	4	4.65584	5	3	4.3122	3	1.49113	2	6	0	0	2	3	4	3	2
Rm2112d1645141t1	8	14	11	14	12	14	10	21	22	32	5	16	8	4	4	13	5	8	21	7
Rm332862t1	0	0	0	0	0	0	0	0	0	0	0	0	0	0	0	0	0	0	0	0
Rm11293d4039944t1	47	60	56	46	41	55	55	72	108	79	46	50	75	58	29	43	39	49	48	31
Rm114057d138031t1	0	0	0	0	0	0	0	0	0	0	0	0	0	0	0	0	0	0	0	0
Rm111442d8469174t1	0	0	0	0	0	1	0	0	0	1	0	0	1	0	0	0	0	0	0	0
Rm10826d7045614t6	5	31	12	51	40	23	17	28	71	24	9	16	15	14	8	27	17	20	24	19
Rm22302d3360479t3	236	95	238	294	355	179	383	445	299	423	220	196	223	377	18	200	158	336	272	142
Rm143837t10	0	0	0	0	0	0	0	0	0	0	0	0	0	0	0	0	0	0	0	0
Rm1360d903537t1	3	2	3	6	5	5	6	3	16	13	1	5	9	1	5	5	1	3	5	6
Rm114172d1926371t1	0	0	0	0	0	0	2	0	3	1	0	0	0	0	0	0	0	0	0	0
Rm49587d8410837t1	2	0	6	5	2	1	7	3	2	1	2	3	1	5	0	5	2	3	2	1
Rm27822d6764410t3	0	0	0	0	0	0	0	0	0	0	0	0	0	0	0	0	0	0	0	0
Rm124620t5	1	1	0	0	0	4	5	11	3	1	1	10	3	7	7	1	1	1	2	1
Rm12961d1421259t1	8.61827	7.6262	12.6873	17.0715	12.6594	10.58	2.68483	13.858	28.8708	24.7866	4.63513	15.3427	3.83183	4.12214	3.66606	10.1629	7.19591	14.1309	13.5706	3.66576
Rm334924d5889676t1	0	0	0	0	0	0	0	0	0	0	0	0	0	0	0	0	0	0	0	0
Rm18973d4874138t1	18.9194	44.2502	31.4758	32.7375	13.6045	9.89439	25.4889	55.4919	62.5913	11.4237	12.3155	29.7127	43.1744	31.3857	34.5334	21.032	8.65845	22.5126	30.83	14.1599
Rm18708d1561695t1	5	8	15	4	20	15	11	7	15	52	3	8	10	3	0	6	5	15	7	2
Rm90494d6074845t1	0	0	0	0	0	0	0	0	0	0	0	0	0	0	0	0	0	0	0	0
Rm250391t1	0	0	0	0	0	0	0	0	0	0	0	0	0	0	0	0	0	1	0	0
Rm14258d1423531t1	89	42	48	41	27	65	60	127	84	59	20	40	52	102	13	66	25	49	42	22
Rm4075d6506407t2	129	287	164	320	224	115	289	260	362	228	99	104	109	103	128	260	154	124	114	139
Rm39743d8396239t5	0	0	0	0	0	0	0	0	0	0	0	0	0	0	0	0	0	0	0	0
Rm28619d80307t1	26	143	32	134	80	32	74	85	199	141	42	25	32	31	67	51	33	56	55	65
Rm99832d6845472t1	0	0	0	0	0	0	0	0	0	0	0	0	0	0	0	0	0	0	0	0
Rm1783d6230719t1	36	138	50	97	132	52	67	65	175	116.906	28	26	44	38	40	64	34	40	57	16
Rm14462d1555926t4	3	2	13	3	7	1	7	8	29	5	4	6	6	1	2	7	3	2	6	0
Rm86859t1	4	2	4	9	1	8	5	14	8	0	2	8	2	15	1	6	8	6	1	2
Rm181932d5060390t1	0	0	0	0	0	0	0	0	0	0	0	0	0	0	0	0	0	0	0	0
Rm13840d48233t1	0	0	0	0	0	0	0	0	0	0	0	0	0	0	0	0	0	0	0	0
Rm23501d2190690t1	0	0	0	1	0	0	0	0	0	0	0	0	0	1	0	0	0	0	0	0
Rm7201t11	961.697	1611.45	2386.05	1421.52	1906.71	1028.63	2669.2	6896.32	7238.96	2763.63	940.292	1080.15	665.888	2204.66	164.191	1076.25	718.937	1329.64	2937.3	858.838
Rm13845d579306t1	97	100	140	178	69	183	190	242	166	149	204	137	114	67	96	116	128	245	685	425
Rm965d1076366t2	2.0938	3	0	3	4	0	4	4	6	3	0	1	0	3	0	2	0	1	5.89401	2
Rm3422d2432208t3	0	1.94358	0	0	0	0	2.22615e-07	1	0	0	0	0	0.556996	0	0	0	0	0	0	0
Rm29442d4120489t1	11	18	4	5	17	6	8	10	19	12	5	5	12	6	13	10	7	17	9	5
Rm50135d3792651t1	0	0	0	0	0	0	0	0	0	0	0	0	0	0	0	0	0	0	0	0
Rm10879d1980616t6	0.565219	0	0.980422	1.35541	0	0	0	2.81108	0	2.13731	1.44623	0	0	2.80904	0	0	2.83262	4.66933	0	0
Rm40305d3425397t5	0	0	0	0	0	0	0	0	0	0	0	0	0	0	0	0	0	0	0	0
Rm14912d5612220t1	100	78	72	91	70	45	74	105.549	396	193.609	69	89	71	47	25.2831	54	47	111	81	36
Rm5871t15	0	0	3.78825	3.26041	3.06024	0	0	0	3.15747	0	9.4553	0	4.8699	0	0	0	0	0	0	2.69832
Rm49496d7172701t5	0	0	0	0	0	0	0	0	1	0	0	0	0	0	0	0	0	0	0	0
Rm6531d8555432t8	12	6.28021	1.50033	1.56757	12	0	11	7.91825	9	6.71868	0	4	9.70156	5.09666	0	5	6	4.74162	3.65586	0
Rm175740d7642186t1	0	0	0	0	0	0	0	0	0	0	0	0	0	0	0	0	0	0	0	0
Rm69989d4202185t1	0	2	0	4	0	0	1	1	0	2	0	0	0	0	0	1	1	0	1	0
Rm127430d4641039t1	0	0	0	0	0	0	0	1	0	0	0	0	0	0	0	0	0	0	0	1
Rm42612d8869499t4	0	0	1.02049	0	0	0	0	1.29238	0	0	0	0	0	0	0	0	0	0	0	0
Rm122152d4637342t2	0	0	0	0	0	0	0	0	0	0	0	0	0	0	0	0	0	0	0	0
Rm436910d4768064t1	0	0	0	0	0	0	0	0	0	0	0	0	0	0	0	0	0	0	0	0
Rm195790d7658010t1	0	0	0	0	0	0	0	0	0	0	0	0	0	0	0	0	0	0	0	0
Rm58344d6042507t1	6	7	10	5	3	0	4	11	7	12	0	1	3	10	5	2	1	8	3	4
Rm85615d677287t1	0	0	0	0	1	0	1	0	0	0	0	0	0	0	0	0	0	0	0	0
Rm27355t1	8	7	14.0143	3.82897	6.36745	8.92613	5.0764	23	13	6	7	8.92308	6.37057	3.81725	1.27516	6.3909	7.64324	2.54143	3.82371	2.5504
Rm142131d6422102t1	0	0	0	0	0	0	0	0	1.69559	0	0	0	0	0	0	0	0	0	0	0
Rm103014d1375411t1	9	11	6.84854	6	0	23	28.9886	25	15	11	4	34.9884	3	14	4	24	17	7	4	4
Rm54741d4179959t2	0	0	0	0	0	0	0	0	0	0	1	1	0	0	0	0	0	0	1	0
Rm62637d1015777t3	0	1	0	0	0	0	0	0	0	0	0	0	0	0	1	0	0	0	0	0
Rm201532d5450913t1	0	0	0	0	0	0	0	2	0	0	0	0	0	0	0	0	0	0	0	0
Rm17140d6748688t7	8.46702	4.42556	13.6242	12.4534	2.69039	10.05	13.3661	5.47041	3.09404	7.04631	15.2939	11.3323	14.6405	7.33386	6.41548	7	4.44947	4.8305	8.20831	2
Rm64798d660854t1	0	1	1	0	0	3	0	1	1	1	0	0	1	0	0	0	0	1	0	0
Rm94158d6978066t1	0	0	0	0	0	0	0	0	0	0	0	0	0	0	0	0	0	0	0	0
Rm264650t1	0	0	0	0	0	0	0	0	0	0	0	0	0	0	0	0	0	0	0	0
Rm27199t9	0	0	0	0	0	0	0	0	0	0	0	0	0	0	0	0	0	0	0	0
Rm5550d2570774t7	260	370	298	340	349	230	512	419	303	437	360	430	459	274	350	355	349	264	324	405
Rm28736d5654201t1	3	8.57009	3	7	1	7	4.56989	9	10.7683	5	1	4	7.26437	7.64368	5	4	1	3.49853	6.4986	3
Rm190332t1	0	0	0	0	0	0	2	0	0	0	0	0	0	0	0	0	0	0	0	0
Rm16916d5251874t1	2	2	8	11	3	7	18	10	11	3	5	9	16	3	1	9	7	7	5	4
Rm114806t1	0	0	1	0	0	0	0	0	0	0	0	0	0	0	0	0	0	0	9	0
Rm10487t1	96	20	29	103	78	97	69	41	150	91	30	73	31	30	11	66	36	46	29	22
Rm111871t10	0	0	0	0	0	0	0	0	0	0	0	0	0	0	0	0	0	0	0	0
Rm304369t1	0	0	0	0	0	0	0	0	0	0	0	0	0	0	0	0	0	0	0	0
Rm28765d5996857t1	61	87	39	70	63	48	43	67	40	65	31	44	105	40	41	68	32	46	33	13
Rm16872d4069462t1	0	0	0	0	0	0	0	0	0	0	0	0	0	0	0	0	0	0	0	0
Rm101251d6386766t3	330.181	859.248	429.749	611.818	422.583	430.965	403.257	452.991	1012.59	1319.4	301.976	570.909	527.27	495.234	271.382	420.542	326.278	398.577	377.289	280.13
Rm15407d2827300t3	180.327	70.1681	50.1066	32.7694	24.0029	59.3389	79.06	69.8918	21.4675	26.4632	39.4421	113.594	47.3323	143.908	48.3315	51.6327	33.3488	42.2914	15.8749	39.5527
Rm33309d1150485t1	2	2.12906	2	1.07052	0	1	3.41847	2.73155	3.1012	0	0	0	0	4	0	0	0	0	1	0
Rm61446d3813748t1	14	4	27	9	4	6	9	18	3	9	4	3	11	6	4	3	2	2	94	11
Rm1932t6	183	34	75	51	47	113	91	213	66	65	104	151	88	80	37	97	98	159	38	108
Rm233521d5092826t1	0	0	0	0	0	0	0	0	0	0	0	0	0	0	0	0	0	0	0	0
Rm22577d6548293t2	199	222	250	298	232	144	194	342	709	329	125	192	219	249	113	164	122	233	224	125
Rm98011d7587936t1	0	0	0	0	0	1	0	0	0	0	0	0	0	0	0	0	0	0	0	0
Rm5432d550085t9	0	0	0	0	0	0	0	0	0	0	0	0	0	0	0	0	0	0	0	0
Rm138798d6682842t2	0	0	0	0	0	0	0	0	0	0	0	0	1	0	0	0	0	1	0	0
Rm8938d4426966t9	0	0	0	0	0	0	0	0	0	0	0	0	0	0	0	0	0	0	0	0
Rm33557d6314460t1	5	5	6.41601	6	5	9	9	4	5.19364	5	7	6	24	21.6814	3	4.78811	3	5	4	5
Rm76472d5723264t2	0	0	1	0	0	0	0	0	0	0	0	0	0	0	1	0	0	0	0	1
Rm73838d1025586t1	1	0	0	2	0	1	1	0	2	0	0	1	0	0	0	1	1	0	2	0
Rm9560d1771234t3	8	2	6	6	7	2	4	7	1	7	2	7	5	6	7	9	6	4	7	0
Rm148530d6429210t1	0	0	0	0	0	1	0	0	0	0	0	1	0	0	0	0	0	0	0	0
Rm14629d9214678t3	38	88	51	126	102	70	112	71	300	140	43	54	76	67	30	99	29	43	56	43
Rm30462t3	1	0	0	0	0	0	0	0	0	0	0	0	0	0	0	1	0	0	0	0
Rm1324d8765519t12	2.12938	9.55858	2.52673	14.9153	2.62759	0	5.93175	3.87277	11.733	7.44727	1.47814	6.66837	5.02041	4.08461	4.29011	8.77565	4.17021	1.3627	9.90195	1.32059
Rm43960d3779134t4	0	0	0	1	0	0	1	0	1	0	1	0	0	0	0	0	0	0	0	0
Rm7446d9002131t1	27	79	63	85	52	16	37	77	158	79	19.7759	34	69	28	31	38	19	18	41	24
Rm57243d6041140t1	0	0	0	0	0	1	0	0	0	0	0	0	0	0	0	0	0	0	0	0
Rm186142t5	0	0	0	0	0	0	0	0	0	0	0	0	0	0	0	0	0	0	0	0
Rm198154t1	0	0	0	0	0	0	0	0	0	0	0	0	0	0	0	0	0	0	0	0
Rm56682d6798802t1	28	20	28	25	36	20	26	23	36	38	11	13	20	41	23	43	10	18	21	18
Rm29194d2355324t2	0	0	0	1	1	0	0	2	1	0	0	0	0	0	0	1	0	0	2	1
Rm38846t7	0	2684.22	649.236	2059.75	1414.7	767.121	689.307	776.624	2962.07	2399.62	596.187	266.359	451.387	0	1827.23	816.038	187.018	10.5878	433.634	575.278
Rm27353d4113459t5	0	0	0	0	0	0	0	0	0	0	0	0	0	0	0	0	0	0	0	0
Rm223972d5469687t1	0	0	0	0	0	0	0	0	0	0	0	0	0	0	0	0	0	0	0	0
Rm65652d289068t1	1	0	1	1	2	1	0	3	7	3	0	0	0	3	0	1	0	0	14	0
Rm106757d6391460t1	0	0	3	5	2	5	1	3	13	1.5154	0	1	4	2	0	1	0	2	1	0
Rm100352d686797t1	2	2	1	0	7	2	1	1	0	2	0	3	1	0	1	3	2	0	1	0
Rm57508t7	13	21	21	41	29	17	40	22	38	59	18	29	18	46	2	45	18	23	30	15
Rm270000d5116413t2	0	0	0	0	0	0	0	0	0	0	0	0	0	0	0	0	0	0	0	0
Rm69596d9437933t1	0	0	1	0	0	0	0	0	0	0	0	0	0	0	0	1	1	0	0	1
Rm65072d6049993t1	310	756	455	669	599	292	326	410	464	393	426	340	205	461	716	813	338	243	430	471
Rm14891d1116798t3	21	24	18	10	15	10	15	23	8	16	4	15	22	11	8	24	12	12	14	8
Rm79463d7888617t1	1	2	2	2	2	2	2	3	15	4	0	0	0	1	0	2	2	1	0	2
Rm67390d6355244t2	2.51619	0	2.9464	3.31811	0.817839	2	2.08564	2	0	1	1	2.34932	0	2	0	1	1	0	1.81969	0
Rm11033d5944221t5	161	23	57	31	25	68	42	47	20	35	34	89	154	73	35	38	69	63	13	15
Rm340146d5146675t1	0	0	0	0	0	0	0	0	0	0	0	0	0	0	0	0	0	0	0	0
Rm166090d3906399t1	0	1	3	0	0	1	3	2	0	0	1	0	0	0	0	1	0	0	0	1
Rm154387d3562865t1	0	0	0	0	0	0	0	0	0	0	0	0	0	0	0	0	0	0	0	0
Rm38511d1684253t1	2	0	4	5	3	2	4	4	95	4	3	1	6	4	1	3	2	1	36	1
Rm15359d4461452t5	1.14204	0	4.07704	1.12812	0	0	1.07735	4.38237	2.11052	5.57854	1.09916	0	0	1.04957	0	2.61038	3.26337	2.38286	1.12975	0
Rm104649t7	0	1	0	1	0	0	2	0	0	0	0	1	0	1	1	0	0	0	2	2
Rm5105d358317t5	1	0	5.28884	3	3	2.17695	4	9	1	1	1	1.19758	2	1	0	0	1	1	1.06082	2
Rm47181t1	0	0	1	1	0	0	0	1	0	1	0	0	0	0	1	0	1	0	0	0
Rm115652t2	0	0	0	0	0	0	0	0	0	0	0	0	0	0	0	0	0	0	0	0
Rm352497t1	0	0	0	0	0	0	0	0	0	0	0	0	0	0	0	0	0	0	0	0
Rm289772t1	0	0	0	0	0	1	0	1	0	0	0	0	0	0	0	0	0	0	0	0
Rm67857t1	69	125	83	89	71	42	61	86	74	101	74	119	151	77	216	152	91	83	96	88
Rm2072d6232008t1	257	224	364	322.96	262	157	244	292	401.929	335	348.896	361.875	353	295.953	148	228	225.863	485.884	347	344
Rm1430d7359767t3	0	1.12741	0	0	1	1.84531	1.75031	0	0	0	0	0	0	0	1	1	2.77284	0	1	0
Rm1315d3585593t4	0	0	0	0	0	0	0	0	1	0	0	1	0	0	0	0	0	1	0	0
Rm28014d1142200t1	0	0	1	0	0	0	0	0	0	0	0	0	0	0	0	0	0	0	0	1
Rm8569d1652552t1	135.603	258.239	213.096	234.866	152.822	111.034	196.86	408.05	284.498	104.932	136.003	137.746	245.269	150.074	195.623	260.59	132.453	140.218	265.546	223.482
Rm1740d7999511t2	919	3241	1873	2585	2209	966	1434	3909	6539	2675	1384	1599	1863	1419	1355	1665	1085	1847	2425	1241
Rm162497d4277068t1	0	0	0	0	0	0	0	0	0	0	0	0	0	0	0	0	0	0	0	0
Rm176786d6454941t1	0	0	0	0	0	0	0	0	0	0	0	0	0	0	0	0	0	0	0	0
Rm1180d5899035t3	56	74	65	52	28	46	31	76	23	47	19	31	52	58	15	76	41	13	1837	52
Rm16708d6747941t2	96	387	199	475	333	165	196	273	1427	542	88	138	153	145	80	153	64	117	159	82
Rm347172t1	0	0	0	0	0	0	1	0	0	0	0	0	0	0	0	0	0	0	0	0
Rm41785t4	0	8.66384e-05	0	0	11.74	5.96187	1.97685	2	0	0	0	3.53677	0.000168567	0	4.42017e-05	0	0	0	1.07932e-05	0
Rm111375d5393261t1	14	78	21	15	14	0	20	123	14	27	25	29	44	24	33	75	14	21	4	33
Rm1056d9176185t13	455.948	698.476	903.464	1076	797.027	762	1076.94	1136.21	1355.5	749.259	726.046	957.185	530.664	629.961	475	820.409	528.527	617.482	874.555	577.239
Rm3275d350440t3	1	0	0	1	1	1	3	3	1	0	0	1	0	0	0	0	0	0	1	0
Rm13231d4848782t5	63	23	55	27	39	51	19	30	23	42	24	61	33	31	2	33	34	109	41	23
Rm177672t1	0	0	1	0	0	0	0	0	1	0	0	0	0	0	0	0	0	0	0	0
Rm16033t5	2243.91	7307	3605.98	3781	3482	2729.99	3796.99	6497.99	5670	4531.99	3942	4062.99	6048.97	3862	10351	4111	3291	3520.96	7648	5957
Rm76244d6364135t1	1	1	1	0	0	0	1	1	2	1	0	0	0	1	0	0	0	0	1	0
Rm62055d3474593t1	23	31	17	32	39	15	21	28	110	61	15	21	20	27	9	19	14	23	19	11
Rm78212d124902t1	0	0	0	1	0	0	0	1	0	0	0	0	1	0	0	2	1	0	0	0
Rm80855d5367435t1	1	0	0	2	2	0	0	1	4.51955	1	0	1	0	1	0	1	0	1	2	1
Rm17718d6283594t1	1	19.323	9.58834	19.8891	17.4555	21.3391	12.8977	17	41.5406	22.3447	7	7	18.8346	6	12	7.60007	7	4.64026	16.9107	7
Rm40854d2053406t1	3	2	0	2.4709	0	0	0	3.57128	1	4	2	2.83276	3	0	4	0	1.31742	3	2.42438	2.22623
Rm68182t3	127.433	11.464	135.517	15.0671	30.2296	369.541	52.6082	93.48	26.9826	53.7318	120.758	372.851	3	715.148	51.2868	1	1	1	0	107.154
Rm91479t2	2	1	1	1	1	1	1	1	0	0	0	0	1	1	1	3	2	1	1	2
Rm39575d3423309t5	0	0	0	0	0	0	1	0	1	0	0	0	0	0	0	0	0	0	0	0
Rm96990t1	0	0	0	0	1	0	0	0	0	0	0	0	0	0	0	0	1	0	1	0
Rm183562d3572910t1	0	0	0	0	0	0	0	0	0	0	0	0	0	0	0	0	0	0	0	0
Rm1222t11	0	0	0	0	0	0	0	0	0	0	0	0	0	0	0	0	0	0	0	0
Rm13323d3663251t4	0	0	0	0	0	0	0	0	0	0	0	0	0	0	0	0	0	0	0	0
Rm45860d5686230t1	0	1	0	0	1	4	3	2	13	0	0	4	3	1	0	0	2	2	3	3
Rm4521d4800371t2	90	102	189	145	90	86	96	240	226	90	80	89	97	117	54	135	100	80	164	99
Rm11047d8572960t2	2	2	0	0	1	0	1	4	3	2	2	4	2	2	0	2	0	1	3	1
Rm19552d62551t1	0	0	0	0	0	0	0	0	0	0	0	0	0	0	0	0	0	0	0	0
Rm103249t1	0	0	1	0	0	1	0	0	0	0	0	0	0	0	0	0	0	0	0	1
Rm145106d6116749t1	0	0	0	0	0	0	0	0	0	0	0	0	0	0	0	0	0	0	0	1
Rm258750t1	1	0	0	0	0	1	0	1	2	0	0	0	0	0	0	0	1	0	0	1
Rm44463d7161769t2	0	0	0	0	1	0	0	1	0	3	0	0	0	0	0	0	0	0	0	0
Rm149934t5	0	0	0	0	0	0	0	0	0	0	0	0	0	0	0	0	0	0	0	0
Rm15182d4857876t1	2	2	1	4.43516	2	1.37062	1.55279	4.71021	3	4	1.1736	1	2.21195	2	0	2	0	7	2	2
Rm190918d6154534t1	0	0	0	0	0	0	0	0	0	0	0	0	0	0	0	0	0	0	0	0
Rm21203d411511t8	0	3.92618	0	0	1	0	2	4.7123	2.78806	0	0	2.78843	1.67064	3	3.91642	1	2.78863	0	2	0
Rm17233d4470314t1	0	0	0	1	0	0	1	0	3	0	0	0	0	0	0	2	0	0	0	1
Rm38760d6015641t1	4	1	14	4	5	7	3	3	3	2	12	14	10	7	10	9	7	4	4	10
Rm8309d3633343t3	0	0	0	1	0	0	0	0	0	0	0	0	0	0	0	0	0	0	0	0
Rm260026t3	0	0	0	0	0	0	0	0	0	0	0	0	0	1.87315	0	0	0	0	0	0
Rm150691d6431442t1	0	0	0	0	0	0	0	0	0	0	0	0	0	0	0	0	0	0	0	0
Rm11382t1	39	0	10	4	0	3	3	10	3	3	3	11	3	10	3	3	12	29	5	15
Rm254265d5107123t3	2	2	5	6	4	11	1	6	12	3	10	9	5	11	1	2	3	6	6	1
Rm73637d8172158t3	1	0	0	0	0	2	1	0	0	1	1	0	2	0	1	1	0	1	2	1
Rm16413d7071861t8	4	4	15	15.6193	4.13638	2.02634	6.7085	8.06649	6.71622	3	2	10.1103	4.0588	1	0	8.21154	1	1.14952	8.15519	2.06343
Rm38454d1157428t1	4	20	11	21	13	6	9	38	56	29	5	19	20	16	11	6	6	20	15	17
Rm65686d5711938t1	0	0	0	0	0	0	0	0	0	0	1	0	0	0	0	0	0	0	1	0
Rm187620t1	0	0	0	0	0	0	0	0	0	0	0	0	0	0	0	0	0	0	0	0
Rm9290t11	0	0	0	0	0	0	0	1.32064	0	0	3.99405	0	1.29576	1.56612	1.76984	0	0	0	0	0
Rm51245d460528t1	0	0	0	0	0	0	1	0	0	0	0	1	0	1	0	0	0	0	0	0
Rm20709d7783564t6	51	41	72	98	73	58	88	114	86	105	50	52	85	66	67	97	51	44	85	81
Rm17545d7771940t6	0	0	0	0	0	1	1	0	0	0	0	0	0	0	0	0	0	0	0	1
Rm154309d8748701t3	5	0	0	0	0	1	3	0	0	1	3	9	4	6	0	3	4	2	1	0
Rm17803d6539389t2	60	294	132	320	284	95	226	171	504	263	101	78	98	92	68	123	48	81	103	61
Rm105245d1526985t2	0	0	0	0	0	0	0	0	0	0	0	0	0	0	0	0	0	0	0	0
Rm45168d4944270t1	0	1	1	0	0	0	0	0	0	0	0	0	0	0	0	0	0	1	2	0
Rm6672d554938t3	141	262	311	513	903	354	349	482	899	728	109	145	217	253	80	215	101	194	265	95
Rm90836t2	0	1	2	1	1	1	0	1	1	1	0	0	0	2	0	1	0	1	3	2
Rm28069d4115775t2	0	1	0	1	0	1	0	1.72194	0	2	0	3	0	0	1	1	2	0	5.44881	0
Rm15756d6278377t8	11	13.7829	14	24	19.7378	10.6328	11.6831	18.7888	42.2546	20.7475	3	10.2954	6	12.361	6	8.53885	4.21067	8.67899	18	5.91486
Rm4599d7378455t4	0	0	0	0	0	0	0	0.561877	0	0	0	0	0	0	0	0	0	0	0	0
Rm145738d3557816t1	0	0	0	0	0	1	1	0	0	0	0	0	0	0	0	0	1	2	1	0
Rm26262d1441878t1	55	39	75	58	31	43	82	164	165	116	35	47	45	110	21	47	41	63	69	46
Rm38553d3764913t1	1	0	6	1	1	2	2	0	3	3	1	2	2	1	0	1	0	0	1	0
Rm10784d9205381t8	4.20883e-08	46.1433	0	24.8448	0	104.758	17.7771	17.4125	10.2072	6.93414	19.563	10.0872	44.3816	16.1726	7.9353	5.05327e-07	5.47963e-06	15.4552	0	9.32178e-08
Rm31641d6002772t3	1	4	5	8	5	5	2	7	6	1	6	14	12	4	14	4	8	7	7	10
Rm69493d1491291t2	0	2.17298	0	0	2.49672	0	0	1.70127	2.1746	0	0	0	1.56663	0	0	0	0	0	4.66188	0
Rm34524d6915637t1	1	1	3	3	7	4	10	3	20	5	0	2	2	0	1	4	1	2	2	3
Rm124831d6870374t1	0	0	0	0	0	0	0	0	0	0	0	0	0	0	0	0	0	0	0	0
Rm120372t2	0	2	1	0	0	1	1	2	0	0	0	1	0	0	1	0	0	1	4	1
Rm185944d5805203t1	0	0	1	0	0	0	0	0	0	0	0	0	1	0	0	0	0	0	0	1
Rm58756d1704873t1	3	0.591768	0	1	3	1.62975	0	3	15.9728	0	0.442501	3	0	1	1	1	2.80038	0	0	0
Rm7562d29106t1	0	0	2	1.73621	3.33788	0	1.50365	0	5.71748	0	0	0	1	0	0	1	0	0	1.9806	0
Rm48619d5328872t1	0	1	0	0	0	0	2	2	2	0	1	0	1	1	0	0	0	1	0	0
Rm171302d3908971t1	0	0	0	0	0	0	0	0	0	0	0	0	0	0	0	0	0	0	0	0
Rm170210d5054422t1	0	0	0	0	0	0	0	0	0	0	0	0	0	0	0	0	0	0	0	0
Rm279049t2	0	0	0	0	0	0	0	0	0	0	0	0	0	0	0	0	0	0	0	0
Rm2286d2428159t3	25782	105120	91313	101379	102464	47784	84019	286628	129075	93516	76474	87967	83164	124157	88338	80756	36237	105639	176557	119762
Rm205159d6476905t1	0	0	0	0	0	0	0	0	0	0	0	0	0	0	0	0	0	0	0	0
Rm441671t1	0	0	0	0	0	0	0	0	0	0	0	0	0	0	0	0	0	0	0	0
Rm74859d6818210t1	0	0	0	0	0	0	0	0	0	0	0	0	0	0	0	0	0	0	0	0
Rm14330d6274406t2	0	0	0	1	0	0	1	0	0	0	0	1	0	0	0	0	0	0	0	0
Rm95759t3	0	0	0	0	0	0	0	0	0	0	1	1	0	0	0	1	0	1	0	0
Rm22213d4093476t1	11	2	14	9	8	3	4	7	13	0	11	12	4	2	2	9	2	6	10	3
Rm40685d3770840t1	9	104	17	97	70	31	41	46	383	111	15	19	30	14	52	61	8	8	23	38
Rm23415d4098677t4	2.30768	7.98816	7.742	25.1215	9.10707	34.1576	32.4608	16.3503	12.5837	11.497	5.05603	15.6618	9.76363	11.605	0	11.531	6.05656	4.27458	10.6106	9.04777
Rm27469d1572616t1	529	444	764	671	598	502	459	990	547	728	405	647	458	705	222	502	532	513	679	274
Rm46457d270269t5	0	0	0	2	0	0	0	0	4	1	0	0	1	4	2.46045	0	1.546	0	0	0
Rm95683d1042189t1	1	0	5	1	1	8	7	1	1	2	14	20	4	0	1	1	7	2	0	4
Rm94283d1368170t1	0	0	0	0	0	0	0	0	0	0	0	0	0	0	0	1	0	0	1	1.75726
Rm1748d3243151t1	1	10	6	7	8	0	5	6	9	8	1	2	3	1	9	1	2	3	436	1
Rm117241d6660328t1	0	0	0	0	0	0	0	0	0	0	0	0	0	0	0	0	0	0	0	0
Rm79961d6823561t1	0	0	0	0	0	0	0	0	0	0	0	0	0	0	0	0	0	0	0	0
Rm4774d2690401t7	169.43	329.478	154.49	184.658	413.384	273.158	242.306	463.888	387.057	373.272	110.833	290.64	121.6	217.329	62.5785	209.604	362.619	277.489	247.145	123.493
Rm211765d4298190t1	0	0	0	0	0	0	0	0	0	0	0	0	0	0	0	0	0	0	0	0
Rm15729d5615386t1	1	0	0	0	1	0	0	0	0	0	0	0	0	0	0	0	1	0	0	1
Rm113505d5018550t2	0	0	0	0	0	0	0	0	1	1	0	2	1	0	0	0	0	1	0	0
Rm200936d5450316t2	0	1	0	0	1	0	0	1	0	0	1	0	0	0	0	0	0	0	0	0
Rm136008t4	0	1	0	0	1	0	1	0	0	0	0	2	1	0	0	0	0	0	2	2
Rm327922t1	0	0	0	0	0	0	0	0	0	0	0	0	0	0	0	0	0	0	0	0
Rm21915d7787773t5	1	0	0	0	0	1	0	0	0	1	0	0	0	1	0	0	0	0	0	0
Rm81862t4	3	8	4	14	12	11	4	5	16	15	10	10	13	12	1	8	5	8	7	5
Rm131388d3548602t1	0	0	0	0	0	0	0	0	0	0	0	0	0	0	1	0	0	0	0	0
Rm6854d1409577t1	246.545	428.619	782.509	789.262	413.405	229.117	393.998	619.585	816.601	456.245	357.313	349.164	406.523	459.823	427.844	483.43	310.636	342.34	470.414	317.305
Rm410260t1	0	0	0	0	0	0	0	0	0	0	0	0	0	0	0	0	0	1	0	0
Rm233785d6186278t1	0	0	0	0	0	0	0	1	0	0	0	0	0	0	0	0	0	0	0	0
Rm9444d931229t3	141	316	166	284	350	112	220	295	1082	459	120	164	143	89	66	182	79	111	148	87
Rm65764t1	1	0	0	1	0	0	0	1	4	0	0	0	0	2	0	1	0	1	0	0
Rm339202t1	0	0	0	0	0	0	0	0	0	0	0	0	0	0	0	0	0	0	0	0
Rm318699t3	0	0	0	0	0	0	0	0	0	0	0	0	0	0	0	0	0	0	0	0
Rm257083d4318239t1	0	0	0	0	0	0	0	0	0	0	0	0	0	0	0	0	0	0	0	0
Rm103521t4	0	0	0	0	0	0	0	0	0	0	0	1	0	0	0	0	0	0	0	0
Rm102668t4	0	0	1	0	1	0	0	0	0	0	0	0	0	0	0	0	0	0	0	0
Rm10316d7741349t12	56	174	164	180	178	125	184	243	278	144	75	103	137	91	153	128	89	104	229	109
Rm136119d6416066t1	0	0	0	0	0	0	0	0	0	0	0	0	0	0	0	0	0	0	0	0
Rm45144d268656t1	0	0	0	0	0	1	0	0	0	0	0	0	0	0	0	0	0	0	0	0
Rm35228d7138054t6	0	0	0	0	0	0	0	0	0	0	0	0	0	0	0	0	0	0	0	0
Rm41952d3774089t4	0	1	0	0	0	0	0	1	0	0	0	0	0	0	0	1	0	1	2	0
Rm36027d5669640t1	5.70297	6.06417	13.3187	6.92323	9.92837	1.13934	7.32641	5.53468	7.30828	6.05107	3.5253	12.0482	10.5535	8.25354	6.71547	15.039	12.588	8.89973	2.19825	4.5451
Rm15507d4462211t7	0	0	1.64693	1.11483	0	0	0.000176793	2.1398	10.9324	0	0	0	0	0	0	0	0	0	9.55574	0
Rm105504d6390414t1	0	0	0	0	0	0	0	0	0	0	0	0	0	0	0	0	0	0	0	0
Rm149683d6119888t2	0	0	0	0	0	0	0	0	0	0	0	0	0	0	0	0	0	0	0	0
Rm1772d8767544t4	1.54749	0	0	0	0	0	0	0	0	1.11824	0	0	0	0	0	0	0	0	0	0
Rm32855d3747502t2	342	523	281	276	380	167	202	541	1046	856	151	415	718	334	214	335	272	304	269	153
Rm282223d5505545t1	0	0	0	0	0	0	0	0	0	0	0	0	0	0	0	0	0	0	0	0
Rm3453d6723771t2	5.63579	9.94835	14.9	14.7012	10.7891	18.2924	13.0917	19.0611	20.1975	13.9892	7.31025	8.42449	11.0648	11.45	8.59108	20.9511	14.3045	9.8738	14.4019	8.58451
Rm96253d3519882t1	0	0	1	0	1	0	0	0	0	0	0	0	0	0	0	0	0	0	0	0
Rm15066d7762244t1	1	0	3	3	1	3	2	0	0	0	2	1	0	0	1	1	1	0	2	1
Rm12684d1274492t2	100	171	154	537	487	267	330	196	1620	551	182	111	141	135	122	276	106	160	128	132
Rm291083t1	0	1	0	0	1	0	0	0	0	1	1	0	0	0	0	0	0	0	0	0
Rm3698d2131047t2	7	15	34	9	21	9	24	16	14	20	20	17	18	15	4	11	6	18	5	4
Rm62794d6601487t1	0	0	0	0	0	0	1	0	0	0	0	0	0	0	0	0	0	0	0	0
Rm146019d895410t1	974	477	1030	806	696	1060	918	1540	1447	1798	628	772	485	940	166	711	552	1132	1389	462
Rm55206d5338287t1	0	0	1.23858	0	0	0	1	2	1	1	0	0	0	0	0	0	0	0	0	0
Rm10022d3643980t6	37	23	64	45	33	23	32	77	47	62	10	33	22	43	3	34	14	25	44	11
Rm118095d3875657t1	0	0	0	0	0	0	0	0	0	0	0	0	0	0	0	0	0	0	0	0
Rm14087d3667527t6	0	4	8	9	9	3	2	3	11	9	0	0	3	5	1	2	2	17	12	10
Rm50936d4173051t2	0	0	0	0	0	1	0	0	0	3	0	0	0	1.50393	0	0.235382	0	0	0	0
Rm88770d6972679t1	0	0	0	1	0	0	0	0	0	0	0	1.01888	0	0	0	0	0	0	0	0
Rm916d3582410t10	65	96	89	115	66	56	53	155	199	73	77	92	92	85	53	103	71	95	116	83
Rm5691d1542590t1	100	48	98	58	46	59	61	86	97	95	46	108	76	84	27	83	95	105	98	55
Rm14242d3321088t6	0	0	0	0	0	1	0	0	0	0	0	1	0	0	0	0	0	0	1	0
Rm116249d5396989t1	0	0	0	0	0	0	0	0	0	0	0	0	0	0	0	0	0	0	0	0
Rm6109d3272856t4	12	0	6	2	8	11	6	14	31	8	6	7	1	6	1	5	1	5	11	3
Rm73366d7212590t1	0	0	0	0	0	0	0	1	0	0	0	0	0	0	0	0	0	0	0	0
Rm19889t9	6	34	17	16	14	9	21	11	8	18	3	37	7	14	28	32	7	3	31	14
Rm65954d843946t1	2	0	1	1	0	0	0	6	4	1	0	2	1	0	0	0	0	0	0	0
Rm66127d5712437t1	0	0	0	0	0	0	0	0	0	0	0	0	0	0	0	0	0	0	0	0
Rm38527d6015242t4	27.1105	0	1	1	1	0	1	1	0	1	8	3	15	15.9901	7	9.30928	36.2842	4	16	2
Rm9637d5938611t5	292	609	587	695	790	377	478	733	2335	987	295	422	328	391	163	421	340	467	814	284
Rm230786t4	0	0	0	0	0	0	0	0	0	0	0	0	0	0	0	0	0	0	0	0
Rm19104d1804623t9	0	0	0	0	0	0	0	0	0	0	0	0	0	0	0	0	0	0	0	0
Rm73082d5359432t1	0	0	1	0	0	0	0	0	0	0	0	0	0	0	0	0	0	0	0	0
Rm467632t1	0	0	0	0	0	0	0	0	0	0	0	0	0	0	0	0	0	0	0	0
Rm34810d8387552t2	0	1	0	2	1	3	2	0	3	1	1	2	1	2	0	0	0	0	2	0
Rm122596d6404834t3	0	0	0	0	0	0	0	1	1	1	1	1	0	2	0	0	0	5	0	1
Rm27528d4904168t5	1	0	2	2	1	1	0	0	2	0	0	3	0	0	0	1	0	0	0	0
Rm132526t2	0	0	0	0	1	0	0	1	0	0	0	0	0	0	0	0	0	2	0	0
Rm59055t1	0	0	0	0	0	0	0	0	0	0	0	0	0	0	0	0	0	0	0	0
Rm135113d5770544t1	0	0	0	0	0	0	0	0	1	1	0	0	0	1	0	0	1	0	0	0
Rm317399t4	0	0	0	0	0	0	0	0	0	0	0	0	0	0	0	0	0	0	0	0
Rm75399d482555t1	0	0	1	2	0	0	4	4	2	2	1	1	0	1	1	0	0	0	1	1
Rm59964d7867046t2	0	0	0	0	0	1	0	0	0	0	0	0.201309	0	0	0	0	0	0	1	0
Rm5483d738064t6	3.04886	0	9.29561	4.15765	0	0	0	3.48296	4.90077	0	2.36057	0.304974	0	5.20423	3.10003	0	0	2.10497	0	0.00266551
Rm4744d1648200t1	256.527	302.372	298.28	432.45	363.228	207.675	246.343	435.616	359.373	320.564	242.12	337.844	307.212	364.502	315.384	244.755	296.747	284.68	399.148	118.891
Rm92349d1514176t1	0	1	0	0	7	0	1.10855	3	2.29164	0	0	0	0	0	0	0	0	0	0	0
Rm12779d3660230t1	0	0	0	0	1	0	0	0	0	1	0	0	0	0	1	1	1	0	0	0
Rm68225d1489985t3	0	36.4385	344.096	712.043	589.006	0	639.647	5088.65	4014	1639.46	1	6	17	90	89.6534	436.079	0	88	193.688	4.53387
Rm44220d1164562t3	6	6.10045	6	3	10	8	1	9	8.08932	9.23862	2	9	5	7	0	7	2	1	8	2
Rm178086t1	0	0	0	0	0	0	0	0	0	0	0	0	0	0	0	0	0	0	0	0
Rm72279d6360187t1	0	0	1	0	0	0	0	0	0	0	0	1	0	0	0	0	0	0	0	1
Rm18852d4873684t6	25.236	9.34337	54.1027	10.4268	12.3895	28.8684	3.95885	8	7	29.61	27.091	7.51014	10.5328	83.0668	5.22822	7.95353	10.296	5.16037	11.6009	5
Rm98230d4232097t1	0	0	1	0	0	0	0	0	1	0	0	0	0	1	0	0	0	0	0	0
Rm51974t1	0	1	0	0	0	0	0	0	0	0	0	0	0	0	0	0	0	0	0	0
Rm151991t1	0	0	0	0	0	0	0	0	0	0	0	0	0	0	0	0	0	0	0	0
Rm14786d5611700t4	1	3.0232	4.38757	5.03538	3.02619	4.58841	3.51226	5.3698	4.58724	6	1.39407	1.3948	2.40814	4.02714	0	1	1	1.03586	5	3
Rm122804d6666489t1	0	0	0	0	0	0	0	0	0	0	0	0	0	0	0	0	0	0	0	0
Rm184493t1	0	0	0	0	0	0	0	0	0	0	0	0	0	0	0	0	0	0	0	0
Rm14283d4456090t4	3	112	24	99	76	12	169	204	23	30	1	3	4	7	6	18	1	5	13	7
Rm52007t2	1	1	0	0	1	0	0	3	0	2	1	0	0	0	0	0	0	0	0	0
Rm15593d3675374t3	46	46	90	159	107	84	108	180	300	123	96	64	41	57	7	75	50	70	87	42
Rm49023d1870970t1	1.05214	5.13107	1.09046	1.07317	5.3432	1.11782	1.07726	6	4.1032	2	0	3.09407	0	0	3.42534	5.09559	0	1	1.10585	1.0846
Rm8936d1768598t5	0	0	0	0	0	0	0	0	0	0	0	0	0	0	0	0	0	0	0	0
Rm5303d359227t6	0	0	0	0	0	0	0	0	0	0	0	0	0	0	0	0	0	0	0	0
Rm218582d7669883t1	1	0	0	0	0	0	0	0	0	0	0	1	1	0	0	0	0	0	0	0
Rm45572d102023t1	5421	575	1753	736	704	1227	810	421	318	878	1153	2686	2946	2126	1233	902	1943	1326	336	322
Rm66541d4197641t4	0	0	0	0	0	0	0	0	1	0	0	0	0	0	0	0	0	0	0	0
Rm43472t9	105	115	124	109	107	103	134	181	162	210	56	109	127	146	109	117	92	107	100	104
Rm2322t1	40	6	11	1	4	29	5	5	9	31	2	21	11	10	1	4	21	14	4	5
Rm98030t2	0	1	1	2	1	0	1	1	1	0	0	0	0	1	0	0	0	3	1	0
Rm101839d1523541t1	0	4	0	0	3	1	0	0	0	0	0	1	0	0	0	1	11	0	1	0
Rm13547d578388t4	88	46	83	88	59	47	63	133	118	68	53	82	67	83	31	60	73	113	83	55
Rm17113d773665t1	0	0	0	0	0	1	0	0	0	0	0	0	0	0	0	0	0	0	0	0
Rm5518d3268977t1	0	5	4	10	10	6	3.03986	8	17	15	4	5	0	2	2	3	1	1	3	1.03569
Rm41d8973923t3	0	0	0	0	0	0	0	0	0	0	0	0	0	0	0	0	0	0	1	0
Rm276105t2	0	0	0	0	0	0	0	1	0	0	0	0	0	0	0	0	0	0	0	0
Rm122823d6666510t1	0	0	0	0	0	0	0	0	0	0	0	0	0	0	0	0	0	0	0	0
Rm58794d3468721t2	0.533256	0	2.5615	0	1.87877	0	0	0	1	0	1.68365	2	0	0	0	0	1	0.415265	0	1.61769
Rm142176t5	0	0	0	0	0	0	0	2	0	0	0	0	0	0	0	0	0	0	0	0
Rm45538t4	0	0	1	1	0	0	0	0	0	0	0	2	0	0	0	0	0	0	1	0
Rm120789d1389581t1	0	0	0	0	0	0	0	0	0	0	0	0	0	0	0	0	0	0	0	0
Rm31021d1576906t1	0	1	0	0	0	0	0	0	0	0	0	0	1	0	0	2	1	0	0	1
Rm7618d6516095t1	28	4	15	22	11	9	10	31	114	22	3	18	15	8	0	6	20	15	128	7
Rm36923d3415340t1	0	0	0	0	0	1	0	0	0	0	1	2	1	0	0	0	0	0	0	1
Rm74729d1900768t2	0	0	0	0	0	0	0	0	1	0	0	1	0	0	0	0	0	1	0	0
Rm87420d9306440t1	0	0	0	0	0	2	0	0	0	0	0	0	0	0	0	0	0	0	0	1
Rm337712t1	0	0	0	0	0	0	0	0	0	0	0	0	0	0	0	0	0	0	0	0
Rm13920d5955194t9	1.0135	1.01196	0	0	0	2.01478	0	0	0	0	1.02134	2.01215	0	0	1	1.01127	0	0	1.01223	0
Rm146844t1	0	0	0	0	0	0	0	0	0	0	0	0	0	0	0	0	0	0	0	0
Rm27732d8101944t5	0	0	0	0	0.5	0	0	0	0	0	0	0	0	0	0	0	0	0	0	0
Rm8724d1547556t1	0	1	0	0	0	0	0	0	0	0	0	0	0	0	0	0	0	0	0	0
Rm38551d6015277t1	1	0	0	0	0	0	0	0	0	0	0	0	0	1	0	0	0	0	0	0
Rm151355d3898464t1	0	0	0	0	0	0	0	0	0	0	0	0	0	0	0	0	0	0	0	0
Rm120130t2	0	0	0	0	0	0	0	0	0	0	0	0	0	0	0	0	0	0	0	0
Rm243182d5483368t1	0	0	0	0	0	0	0	0	1	1	0	0	0	0	0	0	0	0	0	0
Rm121458d6099786t1	0	0	0	0	0	0	0	0	0	0	0	0	0	0	0	0	0	0	0	0
Rm58817t22	28	224	147	214	210	93	186	221	341	375	91	68	79	90	118	100	54	72	140	127
Rm3273d9183671t3	64	51	37	56	67	44	58	35	196	118	24	72	114	32	19	46	48	33	18	27
Rm3071d540339t1	0	0	0	3	0	4	2	1	1	0	0	4	4	2	0	2	2	0	3	0
Rm1997d8982251t2	43	52	23	46	36	43	44	37	80	45	19	40	71	30	24	46	19	54	24	21
Rm2466t7	329.353	1102.85	971.045	1234.67	1013.67	598.538	1159.07	987.18	989.185	1235.34	679.834	670.023	693.143	673.771	1133.22	1233.96	643.878	681.038	720.858	921.877
Rm641d6225659t1	0	3	1	1	3	1	3	0	1	2	2	2	3	0	1	0	2	0	376	0
Rm89507t5	14	5	31	0	3	14	4	1	0	1	8	26.3839	21	15	12	11	2	2	5	3
Rm12890d3020345t1	65	240	108	243	282	93	128	135	1151	549	66	84	100	74	43	109	78	54	71	33
Rm240945t3	0	0	0	0	0	0	0	0	0	0	0	0	0	0	0	0	0	0	3	0
Rm52589d4566594t4	0	2	0	0	0	0	0	0	2	1	2	1	3	1	0	0	0	0	0	0
Rm3939d913203t1	365	761	634	1339	1114	557	797	2095	3940	1246	438	348	459	582	324	722	413	656	974	587
Rm98894d8924659t2	0	0	0	0	0	0	0	0	0	0	0	0	0	0	0	0	0	0	0	0
Rm1916d9474204t1	19	39	63	59	42	59	47	40	59	120	25	32	22	28	11	22	19	31	31	25
Rm22959d69787t2	0	0	0	0	0	0	0	0	0	0	0	0	0	0	0	0	0	0	0	0
Rm19392t8	7	52	5	17	89	25	23	41	13	19	4	31	5	9	67	32	36	3	14	7
Rm55417t3	0	0	0	0	0	0	0	0	0	0	0	0	0	0	0	0	0	0	0	0
Rm278518d4328913t1	0	0	0	0	0	0	0	0	0	0	0	0	0	0	0	0	0	0	0	0
Rm70706d6953730t1	0	0	1	1	0	0	0	1	1	1	2	0	0	0	0	0	0	0	0	0
Rm48071t7	0	0	0	0	0	0	1.0647	0	0	0	0	0	0	0	0	0	0	0	0	0
Rm160182d6127033t1	0	0	0	0	0	0	0	0	0	0	0	0	0	0	0	0	0	0	0	0
Rm13895d1114498t1	2	16.3634	8	10.4418	9.52272	7.31697	6.32012	13.3731	16	5	8	7.29185	7	19.3775	11.1157	3.10351	6.01232	4.29459	6.43954	4
Rm14733t26	14	56	27	25	47	12	23	34	106	27	12	15	20	19	7	19	5	14	13	7
Rm34937d5667466t2	1	1	2.63544	0	1	1	1.38954	1.42822	3.7084	2	0	0	1	0	0	2	0.143725	1	0	0
Rm276780d3935124t1	0	0	0	0	0	0	0	0	0	0	0	0	0	0	0	0	0	0	0	0
Rm47502d2381221t1	0	0	0	0	0	0	0	0	0	0	0	0	0	0	0	0	0	1	0	0
Rm68513d846118t1	0	0	0	0	0	0	0	0	0	0	0	0	0	0	0	0	0	0	0	0
Rm71801d6057282t8	0	0	0	0	0	0	0	0	0	0	0	0	0	0	0	0	0	0	0	0
Rm11988d3655613t3	0	0	0	0	0	1	0	0	0	0	0	0	0	0	0	0	0	0	0	0
Rm186391t6	0	0	0	0	0	0	0	0	0	0	0	0	0	0	0	0	0	0	0	0
Rm191560d4290894t1	0	0	0	0	0	0	0	0	0	0	0	0	0	0	0	0	0	0	0	0
Rm28956d2849348t1	3	1	0	0	0	2	1	0	1	0	0	0	1	0	0	0	0	0	0	1
Rm220304d3922782t1	0	0	0	0	0	0	0	0	0	0	0	0	0	0	0	0	0	0	0	0
Rm953d6227055t8	519.485	1661.9	1440.14	2233.13	2179.62	795.151	1392.61	2339.11	2586.08	2499.18	476.133	737.764	729.556	986.799	1113.01	1461.22	532.844	931.774	1146.67	710.11
Rm55409d6342372t1	93.8996	84.6535	79.0816	87.4431	101.448	83.444	74.9843	109.678	112.81	94.7127	57.8596	101.04	49.7002	75.1986	63.0785	74.4436	66.9691	89.7612	81.2209	77.4784
Rm10637d7410434t6	0	3.74132e-08	0	0	7.42823e-07	0	0	0	0	0	0	0	0	0	0	0	0	0	0	0
Rm45392t1	0	0	0	0	0	1	1	0	0	0	0	0	0	0	0	0	0	0	0	1
Rm6397d1408640t6	1184	853	1097	1759	1772	2020	1712	1766	2312	1860	1490	3333	1504	1921	313	1375	1220	2236	1329	905
Rm52217d5334206t2	0	0	0	0	0	0	0	0	0	0	0	0	0	0	0	0	0	0	0	0
Rm1357d7694263t4	95.3918	274.023	296.756	289.365	162.77	109.199	268.568	250.906	275.958	234.142	112.352	197.649	305.975	224.978	201.843	236.849	110.919	154.449	197.992	214.332
Rm12496d8051692t8	0	0	0	0	0	0	0	0	0	0	0	0	0	1	0	0	0	0	0	0
Rm89990d1364682t1	1	1	2	1	3	0	0	2	2	3	0	2	1	1	1	2	2	3	3	0
Rm31566t1	14	67	47	64	101	30	68	82	302	78	21	23	22	21	16	62	17	23	35	12
Rm168724t1	0	0	0	0	0	0	0	0	0	0	0	0	0	0	0	0	0	0	0	0
Rm49510d9266855t1	0	1	3	2	0	0	1	0	3	0	0	1	0	2	0	0	0	0	1	0
Rm16472t11	684	1256	891	980	839	576	855	1132	2062	1054	681	758	1224	956	555	808	622	806	975	809
Rm312268d4742236t1	0	0	0	0	0	0	0	0	0	0	0	0	0	0	0	0	0	0	0	0
Rm109846d3532331t1	0	0	0	0	0	0	0	0	0	0	0	0	0	0	0	0	0	0	0	0
Rm25935d4108357t3	0	0	0	0	1	0	0	0	0	1	1	2	0	0	0	1	0	1	1	1
Rm88429d4998134t1	0	0	0	0	0	0	0	0	0	0	0	0	0	0	0	0	0	0	0	0
Rm57762d6345027t1	0	0	0	0	0	0	0	0	1	0	0	0	0	0	0	0	0	0	0	0
Rm308091d6222403t1	0	0	0	0	0	0	0	0	0	0	0	0	0	0	0	0	0	0	0	0
Rm158231d6438769t1	0	0	0	0	0	0	0	0	0	0	0	0	1.01824	0	0	0	0	0	0	0
Rm284723t5	0	0	0	0	0	0	0	0	0	0	0	0	0	0	0	0	0	0	0	0
Rm61541t1	0	0	0	0	0	1	1	1	1	1	0	2	0	0	0	1	0	2	1	0
Rm17280d6282389t1	0	10.5392	4.8714	7.93506	1	5.14442	4	3.5185	24.4311	16.6073	1	10	8	8.29752	7	3.37831	3	2	0	1
Rm297725d4736179t1	0	0	0	0	0	1	0	0	0	0	0	0	0	0	0	0	0	0	0	0
Rm10452d7043849t7	0	1	0	2.07303	0	0	4.36081	1.04787	2	0	8	0	0	0	0	2.39701	2	1.05666	6.26329	1.01698
Rm44437d4552328t3	0	0	0	0	0	0	0	0	0	0	0	0	0	0	0	0	0	0	0	0
Rm301473d5514504t1	0	0	0	0	0	0	0	0	0	0	0	0	0	0	0	0	0	0	0	0
Rm303650t1	0	0	0	0	0	0	0	0	0	0	0	0	0	0	0	0	0	0	0	0
Rm64323d7872475t1	0	0	0	0	0	0	0	0	0	0	0	0	0	0	0	0	0	0	0	0
Rm247040t2	0	0	0	0	0	0	0	0	0	0	0	0	0	0	0	0	0	0	0	0
Rm293887t1	0	0	0	0	0	0	0	0	0	0	0	0	0	0	0	0	0	0	0	0
Rm145842d6426333t1	0	0	0	0	0	0	0	0	0	0	0	0	0	0	0	0	0	0	0	0
Rm430303d5163292t1	0	0	0	0	0	0	0	0	0	0	0	0	0	0	0	0	0	0	0	0
Rm28475d5289013t1	1	0	1	2	0	1	1	0	3	0	1	0	0	2	0	0	1	0	0	2
Rm15148d1791785t4	5	4	19	16	9	21	14	9	25	17	5	7	2	1	0	0	2	7	8	3
Rm13324d8055193t4	19	1	15	6	7	2	9	20	9	7	9	31	20	18	17	4	23	25	5	4
Rm111684d5393521t1	0	0	0	0	0	0	1	0	0	0	1	0	0	0	0	0	0	0	0	0
Rm107793t9	0	0	0	0	0	0	0	0	0	0	0	0	0	0	0	0	0	0	0	0
Rm50970d460203t9	1	0	0	0	1	1	0	1	2	1	0	0	0	0	1	0	0	0	1	0
Rm267126t1	0	0	0	0	0	2	0	0	0	0	0	0	0	0	0	0	0	0	0	0
Rm28104d5995361t1	0	4.39222	4	1.15891	4.79358	5.65433	3.51313	2.09619	4	1	2	1	1.0798	0	1	2.44096	0	0	4	1
Rm11950d759324t2	67.7534	74.9374	123.579	66.0915	62.5027	42.6231	79.8559	141.634	127.469	109.636	30.0913	53.6541	25.2189	113.546	18.351	49.8986	55.4786	22.1698	31.9256	24.3106
Rm239733d5481046t1	0	0	0	0	0	0	0	0	0	0	0	0	0	0	0	0	0	0	0	0
Rm59624d7191616t1	0	0	0.690365	0	1	0	0	0	0	0	0	0	0	0	0	0	0	0	0	0
Rm33048d2854794t2	3	1	3	2	0	1	1	4	5	0	0	1	4	0	0	3	4	2	1	2
Rm313808d5137195t1	0	0	0	0	0	0	0	0	0	0	0	0	0	0	0	0	0	0	0	0
Rm30721d7487139t2	0	0	2.44995	1	2	4.62923	0	0	1	0	0	0	3	1	0	0	0	0	2	0
Rm108988t2	38	26	85	134	81	83	45	135	51	104	31	63	13	144	3	49	36	126	111	16
Rm21110d2185208t9	5.09553	46.9954	56.884	17.7023	18.9128	6	47.8632	36.3295	30.8006	23.8677	17.6147	10.5479	11.7289	31.261	9	79.2179	48.8113	12.5478	30.1838	30.9643
Rm30311d6911036t1	337.106	460.646	265.953	336.423	294.429	213.152	238.225	437.498	502.955	414.685	307.4	495.091	840.152	372.373	425.585	429.876	358.65	444.967	342.305	224.008
Rm166218t1	0	0	0	0	0	0	0	0	0	0	0	0	0	0	0	0	0	0	0	0
Rm77353d297810t1	0	0	0	0	0	0	0	0	0	1	0	1	0	1	0	0	0	0	1	0
Rm7227d5206933t2	0	1.22899	2	8.1388	5.60721	2.46015	0	6.43047	16.8288	1.19512	1.29453	2	1	3.61789	2	4.63321	0	4	4.44888	4
Rm22156d1131981t1	433	777	493	632	439	318	352	591	874	652	550	679	809	438	525	424	480	460	371	384
Rm53796d1474925t1	131	65	160	71	108	84	85	207	134	120	53	66	89	136	24	45	52	129	132	51
Rm1178t25	1344.98	3002.07	1601.43	1895.12	1984.09	965.165	1685.82	2909.8	6184.89	2870.13	1261.27	1640.99	2900.38	1452.99	1153.25	1514.99	1345.45	1525.46	2020.44	1538.07
Rm106238t6	0	0	0	0	1	0	0	0	0	0	0	0	0	0	0	0	2	1	23	0
Rm76130d2543618t1	0	0	0	0	0	0	0	0	0	0	0	0	0	0	0	0	0	0	1	0
Rm6918d4814775t3	135.888	350	239	396	284	86	405	536.943	1648	426	239	162	192	131	93	149	91	240	325	180
Rm219951d5466543t2	0	0	0	0	0	0	0	0	0	0	0	0	0	0	0	0	0	0	0	0
Rm16484d4863750t7	0	0	2.86628	1.83945	0	0	3	0	0	0	0	4.26225	3.32931	0	0	1.36833	0	0	0	2
Rm47388d271411t5	1	0	0	2	4	0	1	0	1	0	1	0	1	0	1	1	1	3	1	0
Rm70536t8	45.537	0	7.88605	8.18626	0	18.3052	4.84477	0	0	6.07688	5.3011	3.88747	0	0	0	7.16986	9.32081	2.58031	2.14247e-08	0
Rm18709d5625773t3	46	45	33	57	80	37	101	112	157	52	41	85	49	51	33	53	40	64	37	33
Rm8106d4821463t3	0	0	0	0	0	0	0	0	0	0	0	0	0	0	0	0	0	0	0	0
Rm31952d4128536t7	0	0	0	0	0	0	0	0	0	0	0	0	0	0	0	0	0	0	0	0
Rm18345d1430173t1	1	0	0	1	0	0	1	0	0	0	0	0	0	0	0	0	0	0	0	0
Rm195012t1	0	0	0	0	0	0	0	0	0	0	0	0	0	0	0	0	0	0	0	0
Rm33045t3	0	0	0	0	0	0	1	0	0.465152	2.54026	0	0	1.79082	0	0	0	0	0	0	2
Rm78651t1	0	0	0	0	0	0	0	0	0	0	0	0	0	0	0	0	0	0	0	0
Rm318006t1	0	0	0	0	0	0	0	0	0	0	0	0	0	0	0	0	0	0	0	0
Rm9856d1268142t4	31.8675	27.3956	22.1828	21.1828	23.9968	31.8297	21.7966	30.0134	38.6679	37.4636	12.6736	60.4412	25.8943	36.568	5.81996	58.7088	56.7298	59.6094	18.1805	22.6208
Rm3172t1	0	1	0	0	0	0	0	0	0	0	0	0	0	0	0	0	0	0	0	0
Rm270010d4722925t1	0	0	0	0	0	0	0	0	0	0	0	0	0	0	0	0	0	0	0	0
Rm2201t1	123	57	94	75	95	97	95	108	39	184	35	145	165	121	33	124	96	187	108	61
Rm21451d6546319t3	75	168	97	185	167	92	165	180	448	233	69	102.838	119	95	75	108	54	99	91	53
Rm3165t13	0	2	0	1	3	1	1	0	1	0	2	0	3	0	2	0	1	0	0	1
Rm181765t1	0	3	1	0	2	0	0	0	0	5	2	1	0	0	0	0	0	2	3	0
Rm6973d3278338t1	0	1	1	2	0	1	1	4	0	1	0	1	0	1	0	0	1	2	1	0
Rm16265d2828842t1	0	0	0	0	0	0	0	0	0	0	0	0	0	0	0	0	0	0	0	0
Rm97342d4617854t2	0	0	0	0	0	0	0	0	0	0	0	0	0	0	0	0	0	0	0	0
Rm31578d7816478t9	2	10	9	7	6	10	8	4	1	4	10	12	18	5	29	14	14	3	3	7
Rm115769d6658597t1	0	1	0	0	1	0	0	1	0	0	0	0	0	0	0	0	0	0	0	0
Rm60505d5706058t1	0	0	0	0	0	0	0	0	0	0	0	0	0	0	0	0	0	0	0	0
Rm77502d1196869t1	0	1	0	1	1	0	0	0	2	3	1	3	1	1	0	0	0	0	0	0
Rm146464d4267608t1	0	0	0	0	0	0	0	0	0	0	0	0	0	0	0	0	0	0	0	0
Rm9455d8566939t3	1	2.58269	0	0	1	0	2	2.58621	2	0	0	0	1	1.59758	1.3214	0	0	0	1.52527	0
Rm27160t4	0	0	0	0	1	0	0	0	0	0	0	0	0	0	0	0	0	0	0	0
Rm115779d5756783t1	0	2	4	3	5	9	2	2	4	7	2	9	6	0	1	2	2	3	2	2
Rm38884d3765851t1	0	0	0	1	0	1	1	3	2	1	2	0	0	0	0	2	0	1	2	0
Rm28491d427449t5	8	7	11.4087	6.2156	2	8	8.49779	12	13.4569	10.3356	6	14.6198	0	8	7	12	2	5	3	7.21401
Rm29427d4120426t2	42	80	94	121	57	44	44	133	195	83	86	54	80	69	64	104	38	93	101	105
Rm198824d6161052t1	0	0	0	0	0	0	0	1	0	0	0	0	0	0	0	0	0	0	0	0
Rm25343d3720480t1	18	37	30	55	17	33	110	19	310	49	9	17	11	12	8	18	8	37	19	7
Rm7248d3279951t3	0	0	0	0	0	0	0	0	0	0	0	0	0	0	0	0	0	0	0	0
Rm135703d3551539t4	0	0	0	0	0	0	0	0	0	0	0	0	0	0	0	0	0	0	0	0
Rm44259d9077582t3	14	3	12	7	8	12	17	6	17	13	4	9	65	16	11	10	4	9	7	2
Rm1944d4382058t10	1.10464	1	2.26905	1.11897	0	0	1.05454	0	3.42109	1.09367	0	1.05581	0	2.20949	1	5	0	1.15605	2.12052	1
Rm128598d3546629t2	0	0	0	0	0	0	0	0	0	0	1	0	0	0	0	0	0	0	0	0
Rm176491t1	0	0	0	0	0	1	1	0	1	0	0	0	0	0	1	0	1	0	2	0
Rm34007d3751301t1	0	0	0	0	0	0	0	0	0	0	0	0	0	0	0	0	1	0	2	0
Rm12172d1781362t9	9	44	20	39	119	41	25	38	114	55	9	11	16	17	3	26	25	15	11	8
Rm20047d8601416t1	0	0	0	0	0	0	0	0	0	0	0	0	0	0	0	0	0	0	0	1
Rm38492d7146772t1	0	0	1.7129	2.80387	4	8	6.82457	5.83922	5	0	3.42422	1	0	0	1	1.7184	0	0	0	0
Rm323217t2	0	0	0	0	0	0	0	0	0	0	0	0	0	0	0	0	0	0	0	0
Rm31242d7488623t4	3	13.4523	6.38468	7	1	5.83088	7	2	10	15	2	4	8	2	9	6	4	6.41299	2.19392	7
Rm82669d301273t6	0	0	0	0	0	0	0	0	0	0	0	0	0	0	0	0	0	0	0	0
Rm101776d1374391t1	0	0	0	0	0	0	0	0	0	0	0	0	0	0	0	0	0	0	0	0
Rm57394d4184375t1	0	0	0	0	0	0	0	0	0	0	0	0	0	0	0	0	0	0	0	0
Rm166334t2	0	0	0	0	0	0	0	0	0	0	0	0	0	0	0	0	0	0	0	0
Rm67947d476547t1	0	1	0	0	0	0	0	0	0	0	0	0	0	0	0	0	0	0	0	0
Rm14527d7063272t4	0	0	0	0	0	0	0	0	0	0	0	0	0	0	0	0	0	0	0	0
Rm2392d3247658t4	184	159	154	258	177	222	247	286	203	246	250	142	183	282	32	186	69	202	170	59
Rm84168d6967939t1	0	0	0	0	0	0	0	0	1	0	0	0	0	0	0	0	0	0	0	0
Rm234651t1	0	0	1	1	0	3	0	0	0	0	0	0	0	0	0	0	0	0	0	0
Rm390480t1	0	0	0	0	0	0	0	0	1	0	0	0	0	0	0	0	0	0	0	0
Rm130940t7	1	0	0	0	3	2	0	0	0	0	0	2	0	0	0	0	0	0	0	0
Rm131873d7613256t2	0	0	0	0	0	0	0	0	0	0	0	0	0	0	0	0	0	0	0	0
Rm34844d1581340t1	4	7	35	27	17	10	11	35	96	40	3	0	2	3	0	4	2	2	6	1
Rm87103d4608646t1	1	1	0	2	0	0	0	4	1	2	0	5	1	1	0	3	2	1	1	0
Rm79708t1	1	3	0	0	1	0	1	3	6	4	1	1	0	0	0	2	0	2	3	0
Rm346751d4352659t1	0	0	0	0	0	0	0	0	0	0	0	0	0	0	0	0	0	0	0	0
Rm322354d4746122t1	0	0	0	0	0	0	0	0	0	0	0	0	0	0	0	0	0	0	0	0
Rm2538d3594601t7	401	1003	917	846	909	457	629	1547	1159	760	459	616	666	885	310	571	319	680	853	437
Rm153153d330949t1	2	3	2	1	3	0	5	0	1	0	2	7	3	0	1	8	0	0	1	1
Rm82197d6067449t2	1	4	3	6	4	6	7	6	12.2162	6	2	5	1.1588	4	1	4	3	1	3	1
Rm24015d8838181t1	0	0	0	0	0	0	0	0	0	0	0	0	0	0	0	0	0	0	0	0
Rm87433t1	0	1	0	2	1	0	1	1	8	2	0	1	1	0	0	1	1	0	0	3
Rm38273d2049207t1	1	0	2	0	0	0	0	0	0	0	0	1	0	1	1	0	3	0	0	0
Rm27095d1443055t1	27.9104	2	4	8	3	14	2	3	0	2	2	32	4	5	4	33.4082	10.7944	4.33876	4	13
Rm10323d6737126t1	0	0	0	0	0	0	0	0	0	0	0	0	0	0	0	0	0	0	0	0
Rm311361d4741902t1	0	0	0	0	0	0	0	0	0	0	0	0	0	0	0	0	0	0	0	0
Rm3941t14	0	0	1	1	0	0	0	0	1	0	0	0	1	2	0	0	0	2	2	0
Rm11642d5228963t5	84	32	38	22	29	22	37	29	31	65	17	52	79	27	25	41	45	31	46	22
Rm15013d3325311t5	175	344	164	195	183	110	291	182	616	457	150	197	224	192	109	93	184	331	157	190
Rm13070t1	14	9	6	26	7	79	49	17	8	9	31	21	12	5	0	19	5	32	11	10
Rm460871t1	0	0	0	0	0	0	0	0	0	0	0	0	0	0	0	0	0	0	0	0
Rm574d1643316t1	23	19	58	25	25	9	19	22	33	24	57	40	57	29	10	28	41	47	11	22
Rm116228d1055981t1	0	1	0	0	0	0	0	0	0	0	0	1	1	0	1	0	0	0	0	0
Rm291824t2	0	0	0	0	0	0	0	0	0	0	0	0	0	0	0	0	0	0	0	0
Rm57791t1	0.998077	0	0	0	0	0	0	0	0	2.0872	0	0	0	0	0	0	0	0	0	0
Rm56393d7185968t6	2	7	0	2	1	0	5	2	1	0	6	2	1	2	0	0	5	3	3	0
Rm15360d8063105t8	1	0	2	0	0	0	2.8522	1.2742	1	0	0	3	0	1	0	2	3	2	4	0
Rm91945t5	40	96	80	113	69	37	76	81	243	196	73	79	91	41	28	34	42	84	49	36
Rm151939d8505569t1	0	0	0	0	0	0	0	0	0	0	0	0	0	0	0	0	0	0	0	0
Rm67464d6052579t2	0	3	2	0	2.33949	0	1	2	4	2	1	2	0	1	0	0	0	0	1.59337	0
Rm80697d2095265t1	0	0	0	0	0	0	0	0	0	0	0	0	0	0	0	0	0	0	0	0
Rm25155d3372738t3	52	19	55	23	17	17	51	66	36	83	20	53	21	75	5	17	16	61	42	17
Rm124818d1061010t1	0	0	0	0	0	0	0	0	0	0	0	0	0	0	0	0	0	0	0	0
Rm87355d129141t1	0	0	0	0	1	0	0	1	2	0	0	0	0	0	0	1	0	0	1	1
Rm11978d8806005t8	3	0	2.00495	2	0	1	1	1	2	1	3	0	0	3	0	2	1	2	24	4
Rm446489d3961931t1	0	0	0	0	0	0	0	0	1	0	0	0	0	0	0	0	0	0	0	0
Rm1009d1732829t8	0	0	0	0	0	0	0	0	0	0	0	0	0	0	0	0	0	0	0	0
Rm16131d8589807t3	3.56361	1.27794	2.42132	7.40023	0	2	6.4511	0	0	2	2.29917	15.22	1	2.62917	0	0	2	1.89733	1	1.60044
Rm38043d630521t3	0	0	0	0	0	0	0	0	0	0	0	1	0	2	0	0	0	0	0	0
Rm344027t1	0	0	0	0	0	0	0	0	0	0	0	0	0	0	0	0	0	0	0	0
Rm506t20	4.36676	13.3517	5.41042	24.8261	6.70487	9.82843	11.7912	17.7669	17.8063	5.48465	9.21155	6.71219	18.2328	34.5486	11.2868	5.17987	2.22328	16.2816	4.51089	4.7079
Rm26199d8616379t1	0	0	2	1	0	0	0	2	0	1	4	0	1	3	0	1	0	0	0	0
Rm76818d1353496t1	3	2	0	3	1	2	2	0	1	1	0	2	4	0	3	2	3	0	3	1
Rm7501t15	0	0	0	0	0	1	0	0	0	0	0	0	0	0	0	0	0	0	0	0
Rm41343d7837994t3	0	0	0	0	0	0	0	0	0	0	0	0	0	0	0	0	0	0	0	0
Rm4658d915670t3	2	1	3	6	2	5	1	6	23	3	2	3	0	2	0	1	1	5	2	3
Rm46553d6928502t1	1	4	3	1	2	6	2	3	1	3	2	2	6	1	5	3	1	2	2	2
Rm103267t2	0	0	1	0	0	0	0	1	0	0	0	2	1	1	1	0	0	0	5	1
Rm270825t2	0	0	0	0	0	0	0	0	0	0	0	0	0	0	0	0	0	0	0	0
Rm3991d6725004t1	6	8	10	7	5	4	13	26	13	9	5	16	13	9	17	7	11	14	18	9
Rm84544d1908595t1	0	0	1	0	0	0	0	0	0	0	0	0	0	0	0	1	0	0	1	0
Rm147290d520817t1	0	0	0	0	0	0	0	1	0	0	0	0	0	0	0	0	0	0	0	0
[truncated: 60,203 more rows]
