# Supplementary material for: Benchmarking differential expression analysis tools for RNA-Seq: normalization-based vs. log-ratio transformation-based methods
Source: BMC Bioinformatics. 2018 Jul 18;19:274. doi: 10.1186/s12859-018-2261-8 (PMC6052553; doi:10.1186/s12859-018-2261-8)
Supplement: Supplementary file 4 — Group labels for Rollins et al. data. This table contains the group labels for all samples from the Rollins et al. cane toad data set. (CSV 1 kb) [file 12859_2018_2261_MOESM4_ESM.csv]

	caneToad.groups
RM0010M	WA
RM0021M	WA
RM0034M	WA
RM0039M	WA
RM0045M	WA
RM0061M	WA
RM0082M	WA
RM0087M	WA
RM0092M	WA
RM0094M	WA
RM0106M	QLD
RM0108M	QLD
RM0118M	QLD
RM0127M	QLD
RM0135M	QLD
RM0169M	QLD
RM0170M	QLD
RM0171M	QLD
RM0179M	QLD
RM0189M	QLD
