# Supplementary material for: Benchmarking differential expression analysis tools for RNA-Seq: normalization-based vs. log-ratio transformation-based methods
Source: BMC Bioinformatics. 2018 Jul 18;19:274. doi: 10.1186/s12859-018-2261-8 (PMC6052553; doi:10.1186/s12859-018-2261-8)
Supplement: Supplementary file 6 — Simulated data benchmark performance. This table contains the precision and recall estimates for several methods as applied to the low and high variance simulated data. This table is used to make figures. (CSV 2945 kb) [file 12859_2018_2261_MOESM6_ESM.csv]

	X	file	N	b	f	m	p	r	all.obs	all.tru	obs	tru
1	1	sim_hv_slFMDout_counts	10	1	filter-all-128-tt.csv	we.eBH	1	0.00869187309865276	7700	7700	20	2301
2	2	sim_hv_slFMDout_counts	10	1	filter-all-128-tt.csv	wi.eBH	1	0.0134724033029118	7700	7700	31	2301
3	3	sim_hv_slFMDout_counts	10	1	filter-all-8-tt.csv	we.eBH	1	0.0104302477183833	7700	7700	24	2301
4	4	sim_hv_slFMDout_counts	10	1	filter-all-8-tt.csv	wi.eBH	1	0.0143415906127771	7700	7700	33	2301
5	5	sim_hv_slFMDout_counts	10	1	filter-DESeq2-tt.csv	padj	0.893939393939394	0.128205128205128	7700	7700	330	2301
6	6	sim_hv_slFMDout_counts	10	1	filter-edgeR-tt.csv	FDR	0.921259842519685	0.101694915254237	7700	7700	254	2301
7	7	sim_hv_slFMDout_counts	10	1	filter-ii1-128-tt.csv	we.eBH	1	0.00825727944372012	7700	7700	19	2301
8	8	sim_hv_slFMDout_counts	10	1	filter-ii1-128-tt.csv	wi.eBH	1	0.0134724033029118	7700	7700	31	2301
9	9	sim_hv_slFMDout_counts	10	1	filter-ii1-8-tt.csv	we.eBH	1	0.00956106040851804	7700	7700	22	2301
10	10	sim_hv_slFMDout_counts	10	1	filter-ii1-8-tt.csv	wi.eBH	1	0.0139069969578444	7700	7700	32	2301
11	11	sim_hv_slFMDout_counts	10	1	filter-ii5-128-tt.csv	we.eBH	1	0.00825727944372012	7700	7700	19	2301
12	12	sim_hv_slFMDout_counts	10	1	filter-ii5-128-tt.csv	wi.eBH	1	0.0134724033029118	7700	7700	31	2301
13	13	sim_hv_slFMDout_counts	10	1	filter-ii5-8-tt.csv	we.eBH	1	0.0091264667535854	7700	7700	21	2301
14	14	sim_hv_slFMDout_counts	10	1	filter-ii5-8-tt.csv	wi.eBH	1	0.0139069969578444	7700	7700	32	2301
15	15	sim_hv_slFMDout_counts	10	1	filter-iqlr-128-tt.csv	we.eBH	1	0.0091264667535854	7700	7700	21	2301
16	16	sim_hv_slFMDout_counts	10	1	filter-iqlr-128-tt.csv	wi.eBH	1	0.0139069969578444	7700	7700	32	2301
17	17	sim_hv_slFMDout_counts	10	1	filter-iqlr-8-tt.csv	we.eBH	1	0.00825727944372012	7700	7700	19	2301
18	18	sim_hv_slFMDout_counts	10	1	filter-iqlr-8-tt.csv	wi.eBH	1	0.0139069969578444	7700	7700	32	2301
19	19	sim_hv_slFMDout_counts	10	1	filter-malr-128-tt.csv	we.eBH	1	0.0104302477183833	7700	7700	24	2301
20	20	sim_hv_slFMDout_counts	10	1	filter-malr-128-tt.csv	wi.eBH	1	0.0160799652325076	7700	7700	37	2301
21	21	sim_hv_slFMDout_counts	10	1	filter-malr-8-tt.csv	we.eBH	1	0.00956106040851804	7700	7700	22	2301
22	22	sim_hv_slFMDout_counts	10	1	filter-malr-8-tt.csv	wi.eBH	1	0.0160799652325076	7700	7700	37	2301
23	23	sim_hv_slFMDout_counts	10	1	nofilter-all-128-tt.csv	we.eBH	1	0.00539265251095383	10000	10000	16	2967
24	24	sim_hv_slFMDout_counts	10	1	nofilter-all-128-tt.csv	wi.eBH	1	0.0114593865857769	10000	10000	34	2967
25	25	sim_hv_slFMDout_counts	10	1	nofilter-all-8-tt.csv	we.eBH	1	0.00606673407482305	10000	10000	18	2967
26	26	sim_hv_slFMDout_counts	10	1	nofilter-all-8-tt.csv	wi.eBH	1	0.00943714189416919	10000	10000	28	2967
27	27	sim_hv_slFMDout_counts	10	1	nofilter-DESeq2-tt.csv	padj	0.915119363395225	0.116279069767442	10000	10000	377	2967
28	28	sim_hv_slFMDout_counts	10	1	nofilter-edgeR-tt.csv	FDR	0.945736434108527	0.0822379507920458	10000	10000	258	2967
29	29	sim_hv_slFMDout_counts	10	1	nofilter-ii1-128-tt.csv	we.eBH	1	0.00539265251095383	10000	10000	16	2967
30	30	sim_hv_slFMDout_counts	10	1	nofilter-ii1-128-tt.csv	wi.eBH	1	0.0111223458038423	10000	10000	33	2967
31	31	sim_hv_slFMDout_counts	10	1	nofilter-ii1-8-tt.csv	we.eBH	1	0.00572969329288844	10000	10000	17	2967
32	32	sim_hv_slFMDout_counts	10	1	nofilter-ii1-8-tt.csv	wi.eBH	1	0.0111223458038423	10000	10000	33	2967
33	33	sim_hv_slFMDout_counts	10	1	nofilter-ii5-128-tt.csv	we.eBH	1	0.00505561172901921	10000	10000	15	2967
34	34	sim_hv_slFMDout_counts	10	1	nofilter-ii5-128-tt.csv	wi.eBH	1	0.0111223458038423	10000	10000	33	2967
35	35	sim_hv_slFMDout_counts	10	1	nofilter-ii5-8-tt.csv	we.eBH	1	0.00640377485675767	10000	10000	19	2967
36	36	sim_hv_slFMDout_counts	10	1	nofilter-ii5-8-tt.csv	wi.eBH	1	0.0114593865857769	10000	10000	34	2967
37	37	sim_hv_slFMDout_counts	10	1	nofilter-iqlr-128-tt.csv	we.eBH	1	0.00539265251095383	10000	10000	16	2967
38	38	sim_hv_slFMDout_counts	10	1	nofilter-iqlr-128-tt.csv	wi.eBH	1	0.0101112234580384	10000	10000	30	2967
39	39	sim_hv_slFMDout_counts	10	1	nofilter-iqlr-8-tt.csv	we.eBH	1	0.00606673407482305	10000	10000	18	2967
40	40	sim_hv_slFMDout_counts	10	1	nofilter-iqlr-8-tt.csv	wi.eBH	1	0.00876306033029997	10000	10000	26	2967
41	41	sim_hv_slFMDout_counts	10	1	nofilter-malr-128-tt.csv	we.eBH	1	0.00572969329288844	10000	10000	17	2967
42	42	sim_hv_slFMDout_counts	10	1	nofilter-malr-128-tt.csv	wi.eBH	1	0.0114593865857769	10000	10000	34	2967
43	43	sim_hv_slFMDout_counts	10	1	nofilter-malr-8-tt.csv	we.eBH	1	0.00606673407482305	10000	10000	18	2967
44	44	sim_hv_slFMDout_counts	10	1	nofilter-malr-8-tt.csv	wi.eBH	1	0.0124705089315807	10000	10000	37	2967
45	45	sim_hv_slFMDout_counts	10	2	filter-all-128-tt.csv	we.eBH	1	0.00215610176800345	7773	7773	5	2319
46	46	sim_hv_slFMDout_counts	10	2	filter-all-128-tt.csv	wi.eBH	1	0.00086244070720138	7773	7773	2	2319
47	47	sim_hv_slFMDout_counts	10	2	filter-all-8-tt.csv	we.eBH	1	0.00258732212160414	7773	7773	6	2319
48	48	sim_hv_slFMDout_counts	10	2	filter-all-8-tt.csv	wi.eBH	1	0.00129366106080207	7773	7773	3	2319
49	49	sim_hv_slFMDout_counts	10	2	filter-DESeq2-tt.csv	padj	0.882943143812709	0.113842173350582	7773	7773	299	2319
50	50	sim_hv_slFMDout_counts	10	2	filter-edgeR-tt.csv	FDR	0.925	0.0797757654161276	7773	7773	200	2319
51	51	sim_hv_slFMDout_counts	10	2	filter-ii1-128-tt.csv	we.eBH	1	0.00258732212160414	7773	7773	6	2319
52	52	sim_hv_slFMDout_counts	10	2	filter-ii1-128-tt.csv	wi.eBH	1	0.00086244070720138	7773	7773	2	2319
53	53	sim_hv_slFMDout_counts	10	2	filter-ii1-8-tt.csv	we.eBH	1	0.00344976282880552	7773	7773	8	2319
54	54	sim_hv_slFMDout_counts	10	2	filter-ii1-8-tt.csv	wi.eBH	1	0.00129366106080207	7773	7773	3	2319
55	55	sim_hv_slFMDout_counts	10	2	filter-ii5-128-tt.csv	we.eBH	1	0.00215610176800345	7773	7773	5	2319
56	56	sim_hv_slFMDout_counts	10	2	filter-ii5-128-tt.csv	wi.eBH	1	0.00086244070720138	7773	7773	2	2319
57	57	sim_hv_slFMDout_counts	10	2	filter-ii5-8-tt.csv	we.eBH	1	0.00301854247520483	7773	7773	7	2319
58	58	sim_hv_slFMDout_counts	10	2	filter-ii5-8-tt.csv	wi.eBH	1	0.00172488141440276	7773	7773	4	2319
59	59	sim_hv_slFMDout_counts	10	2	filter-iqlr-128-tt.csv	we.eBH	1	0.00258732212160414	7773	7773	6	2319
60	60	sim_hv_slFMDout_counts	10	2	filter-iqlr-128-tt.csv	wi.eBH	1	0.00129366106080207	7773	7773	3	2319
61	61	sim_hv_slFMDout_counts	10	2	filter-iqlr-8-tt.csv	we.eBH	1	0.00215610176800345	7773	7773	5	2319
62	62	sim_hv_slFMDout_counts	10	2	filter-iqlr-8-tt.csv	wi.eBH	NA	NA	7773	7773	0	2319
63	63	sim_hv_slFMDout_counts	10	2	filter-malr-128-tt.csv	we.eBH	1	0.00388098318240621	7773	7773	9	2319
64	64	sim_hv_slFMDout_counts	10	2	filter-malr-128-tt.csv	wi.eBH	1	0.00258732212160414	7773	7773	6	2319
65	65	sim_hv_slFMDout_counts	10	2	filter-malr-8-tt.csv	we.eBH	1	0.0043122035360069	7773	7773	10	2319
66	66	sim_hv_slFMDout_counts	10	2	filter-malr-8-tt.csv	wi.eBH	1	0.00344976282880552	7773	7773	8	2319
67	67	sim_hv_slFMDout_counts	10	2	nofilter-all-128-tt.csv	we.eBH	1	0.00133022946458264	10000	10000	4	3007
68	68	sim_hv_slFMDout_counts	10	2	nofilter-all-128-tt.csv	wi.eBH	1	0.00033255736614566	10000	10000	1	3007
69	69	sim_hv_slFMDout_counts	10	2	nofilter-all-8-tt.csv	we.eBH	1	0.00133022946458264	10000	10000	4	3007
70	70	sim_hv_slFMDout_counts	10	2	nofilter-all-8-tt.csv	wi.eBH	1	0.00066511473229132	10000	10000	2	3007
71	71	sim_hv_slFMDout_counts	10	2	nofilter-DESeq2-tt.csv	padj	0.898630136986301	0.109078816095777	10000	10000	365	3007
72	72	sim_hv_slFMDout_counts	10	2	nofilter-edgeR-tt.csv	FDR	0.930434782608696	0.0711672763551713	10000	10000	230	3007
73	73	sim_hv_slFMDout_counts	10	2	nofilter-ii1-128-tt.csv	we.eBH	1	0.00133022946458264	10000	10000	4	3007
74	74	sim_hv_slFMDout_counts	10	2	nofilter-ii1-128-tt.csv	wi.eBH	1	0.00066511473229132	10000	10000	2	3007
75	75	sim_hv_slFMDout_counts	10	2	nofilter-ii1-8-tt.csv	we.eBH	1	0.00133022946458264	10000	10000	4	3007
76	76	sim_hv_slFMDout_counts	10	2	nofilter-ii1-8-tt.csv	wi.eBH	NA	NA	10000	10000	0	3007
77	77	sim_hv_slFMDout_counts	10	2	nofilter-ii5-128-tt.csv	we.eBH	1	0.00133022946458264	10000	10000	4	3007
78	78	sim_hv_slFMDout_counts	10	2	nofilter-ii5-128-tt.csv	wi.eBH	1	0.00066511473229132	10000	10000	2	3007
79	79	sim_hv_slFMDout_counts	10	2	nofilter-ii5-8-tt.csv	we.eBH	1	0.00099767209843698	10000	10000	3	3007
80	80	sim_hv_slFMDout_counts	10	2	nofilter-ii5-8-tt.csv	wi.eBH	1	0.00033255736614566	10000	10000	1	3007
81	81	sim_hv_slFMDout_counts	10	2	nofilter-iqlr-128-tt.csv	we.eBH	1	0.00133022946458264	10000	10000	4	3007
82	82	sim_hv_slFMDout_counts	10	2	nofilter-iqlr-128-tt.csv	wi.eBH	1	0.00033255736614566	10000	10000	1	3007
83	83	sim_hv_slFMDout_counts	10	2	nofilter-iqlr-8-tt.csv	we.eBH	1	0.00133022946458264	10000	10000	4	3007
84	84	sim_hv_slFMDout_counts	10	2	nofilter-iqlr-8-tt.csv	wi.eBH	1	0.00133022946458264	10000	10000	4	3007
85	85	sim_hv_slFMDout_counts	10	2	nofilter-malr-128-tt.csv	we.eBH	1	0.00133022946458264	10000	10000	4	3007
86	86	sim_hv_slFMDout_counts	10	2	nofilter-malr-128-tt.csv	wi.eBH	1	0.00266045892916528	10000	10000	8	3007
87	87	sim_hv_slFMDout_counts	10	2	nofilter-malr-8-tt.csv	we.eBH	1	0.00199534419687396	10000	10000	6	3007
88	88	sim_hv_slFMDout_counts	10	2	nofilter-malr-8-tt.csv	wi.eBH	1	0.00299301629531094	10000	10000	9	3007
89	89	sim_hv_slFMDout_counts	10	3	filter-all-128-tt.csv	we.eBH	1	0.00301075268817204	7814	7814	7	2325
90	90	sim_hv_slFMDout_counts	10	3	filter-all-128-tt.csv	wi.eBH	1	0.00602150537634409	7814	7814	14	2325
91	91	sim_hv_slFMDout_counts	10	3	filter-all-8-tt.csv	we.eBH	1	0.00387096774193548	7814	7814	9	2325
92	92	sim_hv_slFMDout_counts	10	3	filter-all-8-tt.csv	wi.eBH	1	0.00602150537634409	7814	7814	14	2325
93	93	sim_hv_slFMDout_counts	10	3	filter-DESeq2-tt.csv	padj	0.901449275362319	0.133763440860215	7814	7814	345	2325
94	94	sim_hv_slFMDout_counts	10	3	filter-edgeR-tt.csv	FDR	0.933884297520661	0.0972043010752688	7814	7814	242	2325
95	95	sim_hv_slFMDout_counts	10	3	filter-ii1-128-tt.csv	we.eBH	1	0.00301075268817204	7814	7814	7	2325
96	96	sim_hv_slFMDout_counts	10	3	filter-ii1-128-tt.csv	wi.eBH	1	0.00602150537634409	7814	7814	14	2325
97	97	sim_hv_slFMDout_counts	10	3	filter-ii1-8-tt.csv	we.eBH	1	0.00387096774193548	7814	7814	9	2325
98	98	sim_hv_slFMDout_counts	10	3	filter-ii1-8-tt.csv	wi.eBH	1	0.00516129032258065	7814	7814	12	2325
99	99	sim_hv_slFMDout_counts	10	3	filter-ii5-128-tt.csv	we.eBH	1	0.00301075268817204	7814	7814	7	2325
100	100	sim_hv_slFMDout_counts	10	3	filter-ii5-128-tt.csv	wi.eBH	1	0.00602150537634409	7814	7814	14	2325
101	101	sim_hv_slFMDout_counts	10	3	filter-ii5-8-tt.csv	we.eBH	1	0.00473118279569892	7814	7814	11	2325
102	102	sim_hv_slFMDout_counts	10	3	filter-ii5-8-tt.csv	wi.eBH	1	0.00731182795698925	7814	7814	17	2325
103	103	sim_hv_slFMDout_counts	10	3	filter-iqlr-128-tt.csv	we.eBH	1	0.00301075268817204	7814	7814	7	2325
104	104	sim_hv_slFMDout_counts	10	3	filter-iqlr-128-tt.csv	wi.eBH	1	0.00774193548387097	7814	7814	18	2325
105	105	sim_hv_slFMDout_counts	10	3	filter-iqlr-8-tt.csv	we.eBH	1	0.0043010752688172	7814	7814	10	2325
106	106	sim_hv_slFMDout_counts	10	3	filter-iqlr-8-tt.csv	wi.eBH	1	0.00774193548387097	7814	7814	18	2325
107	107	sim_hv_slFMDout_counts	10	3	filter-malr-128-tt.csv	we.eBH	1	0.00387096774193548	7814	7814	9	2325
108	108	sim_hv_slFMDout_counts	10	3	filter-malr-128-tt.csv	wi.eBH	1	0.00774193548387097	7814	7814	18	2325
109	109	sim_hv_slFMDout_counts	10	3	filter-malr-8-tt.csv	we.eBH	1	0.00473118279569892	7814	7814	11	2325
110	110	sim_hv_slFMDout_counts	10	3	filter-malr-8-tt.csv	wi.eBH	1	0.00903225806451613	7814	7814	21	2325
111	111	sim_hv_slFMDout_counts	10	3	nofilter-all-128-tt.csv	we.eBH	1	0.00232326584799203	10000	10000	7	3013
112	112	sim_hv_slFMDout_counts	10	3	nofilter-all-128-tt.csv	wi.eBH	1	0.00531032193826751	10000	10000	16	3013
113	113	sim_hv_slFMDout_counts	10	3	nofilter-all-8-tt.csv	we.eBH	1	0.00232326584799203	10000	10000	7	3013
114	114	sim_hv_slFMDout_counts	10	3	nofilter-all-8-tt.csv	wi.eBH	1	0.00531032193826751	10000	10000	16	3013
115	115	sim_hv_slFMDout_counts	10	3	nofilter-DESeq2-tt.csv	padj	0.901477832512315	0.121473614337869	10000	10000	406	3013
116	116	sim_hv_slFMDout_counts	10	3	nofilter-edgeR-tt.csv	FDR	0.932142857142857	0.0866246266179887	10000	10000	280	3013
117	117	sim_hv_slFMDout_counts	10	3	nofilter-ii1-128-tt.csv	we.eBH	1	0.00232326584799203	10000	10000	7	3013
118	118	sim_hv_slFMDout_counts	10	3	nofilter-ii1-128-tt.csv	wi.eBH	1	0.00531032193826751	10000	10000	16	3013
119	119	sim_hv_slFMDout_counts	10	3	nofilter-ii1-8-tt.csv	we.eBH	1	0.00232326584799203	10000	10000	7	3013
120	120	sim_hv_slFMDout_counts	10	3	nofilter-ii1-8-tt.csv	wi.eBH	1	0.00431463657484235	10000	10000	13	3013
121	121	sim_hv_slFMDout_counts	10	3	nofilter-ii5-128-tt.csv	we.eBH	1	0.00232326584799203	10000	10000	7	3013
122	122	sim_hv_slFMDout_counts	10	3	nofilter-ii5-128-tt.csv	wi.eBH	1	0.00531032193826751	10000	10000	16	3013
123	123	sim_hv_slFMDout_counts	10	3	nofilter-ii5-8-tt.csv	we.eBH	1	0.00232326584799203	10000	10000	7	3013
124	124	sim_hv_slFMDout_counts	10	3	nofilter-ii5-8-tt.csv	wi.eBH	1	0.00497842681712579	10000	10000	15	3013
125	125	sim_hv_slFMDout_counts	10	3	nofilter-iqlr-128-tt.csv	we.eBH	1	0.00232326584799203	10000	10000	7	3013
126	126	sim_hv_slFMDout_counts	10	3	nofilter-iqlr-128-tt.csv	wi.eBH	1	0.00564221705940923	10000	10000	17	3013
127	127	sim_hv_slFMDout_counts	10	3	nofilter-iqlr-8-tt.csv	we.eBH	1	0.00232326584799203	10000	10000	7	3013
128	128	sim_hv_slFMDout_counts	10	3	nofilter-iqlr-8-tt.csv	wi.eBH	1	0.00497842681712579	10000	10000	15	3013
129	129	sim_hv_slFMDout_counts	10	3	nofilter-malr-128-tt.csv	we.eBH	1	0.00232326584799203	10000	10000	7	3013
130	130	sim_hv_slFMDout_counts	10	3	nofilter-malr-128-tt.csv	wi.eBH	1	0.00531032193826751	10000	10000	16	3013
131	131	sim_hv_slFMDout_counts	10	3	nofilter-malr-8-tt.csv	we.eBH	1	0.00199137072685032	10000	10000	6	3013
132	132	sim_hv_slFMDout_counts	10	3	nofilter-malr-8-tt.csv	wi.eBH	1	0.00564221705940923	10000	10000	17	3013
133	133	sim_hv_slFMDout_counts	10	4	filter-all-128-tt.csv	we.eBH	1	0.00478053020425902	7775	7775	11	2301
134	134	sim_hv_slFMDout_counts	10	4	filter-all-128-tt.csv	wi.eBH	0.933333333333333	0.0121686223381139	7775	7775	30	2301
135	135	sim_hv_slFMDout_counts	10	4	filter-all-8-tt.csv	we.eBH	1	0.00478053020425902	7775	7775	11	2301
136	136	sim_hv_slFMDout_counts	10	4	filter-all-8-tt.csv	wi.eBH	0.925925925925926	0.0108648413733159	7775	7775	27	2301
137	137	sim_hv_slFMDout_counts	10	4	filter-DESeq2-tt.csv	padj	0.868589743589744	0.117774880486745	7775	7775	312	2301
138	138	sim_hv_slFMDout_counts	10	4	filter-edgeR-tt.csv	FDR	0.899543378995434	0.0856149500217297	7775	7775	219	2301
139	139	sim_hv_slFMDout_counts	10	4	filter-ii1-128-tt.csv	we.eBH	1	0.00391134289439374	7775	7775	9	2301
140	140	sim_hv_slFMDout_counts	10	4	filter-ii1-128-tt.csv	wi.eBH	0.928571428571429	0.0112994350282486	7775	7775	28	2301
141	141	sim_hv_slFMDout_counts	10	4	filter-ii1-8-tt.csv	we.eBH	1	0.00217296827466319	7775	7775	5	2301
142	142	sim_hv_slFMDout_counts	10	4	filter-ii1-8-tt.csv	wi.eBH	0.931034482758621	0.0117340286831812	7775	7775	29	2301
143	143	sim_hv_slFMDout_counts	10	4	filter-ii5-128-tt.csv	we.eBH	1	0.00478053020425902	7775	7775	11	2301
144	144	sim_hv_slFMDout_counts	10	4	filter-ii5-128-tt.csv	wi.eBH	0.925925925925926	0.0108648413733159	7775	7775	27	2301
145	145	sim_hv_slFMDout_counts	10	4	filter-ii5-8-tt.csv	we.eBH	1	0.00564971751412429	7775	7775	13	2301
146	146	sim_hv_slFMDout_counts	10	4	filter-ii5-8-tt.csv	wi.eBH	0.935483870967742	0.0126032159930465	7775	7775	31	2301
147	147	sim_hv_slFMDout_counts	10	4	filter-iqlr-128-tt.csv	we.eBH	1	0.00434593654932638	7775	7775	10	2301
148	148	sim_hv_slFMDout_counts	10	4	filter-iqlr-128-tt.csv	wi.eBH	0.92	0.00999565406345067	7775	7775	25	2301
149	149	sim_hv_slFMDout_counts	10	4	filter-iqlr-8-tt.csv	we.eBH	1	0.00478053020425902	7775	7775	11	2301
150	150	sim_hv_slFMDout_counts	10	4	filter-iqlr-8-tt.csv	wi.eBH	0.916666666666667	0.00956106040851804	7775	7775	24	2301
151	151	sim_hv_slFMDout_counts	10	4	filter-malr-128-tt.csv	we.eBH	1	0.00782268578878748	7775	7775	18	2301
152	152	sim_hv_slFMDout_counts	10	4	filter-malr-128-tt.csv	wi.eBH	0.939393939393939	0.0134724033029118	7775	7775	33	2301
153	153	sim_hv_slFMDout_counts	10	4	filter-malr-8-tt.csv	we.eBH	1	0.00782268578878748	7775	7775	18	2301
154	154	sim_hv_slFMDout_counts	10	4	filter-malr-8-tt.csv	wi.eBH	0.944444444444444	0.0147761842677097	7775	7775	36	2301
155	155	sim_hv_slFMDout_counts	10	4	nofilter-all-128-tt.csv	we.eBH	1	0.000667779632721202	10000	10000	2	2995
156	156	sim_hv_slFMDout_counts	10	4	nofilter-all-128-tt.csv	wi.eBH	0.897435897435897	0.011686143572621	10000	10000	39	2995
157	157	sim_hv_slFMDout_counts	10	4	nofilter-all-8-tt.csv	we.eBH	1	0.000667779632721202	10000	10000	2	2995
158	158	sim_hv_slFMDout_counts	10	4	nofilter-all-8-tt.csv	wi.eBH	0.897435897435897	0.011686143572621	10000	10000	39	2995
159	159	sim_hv_slFMDout_counts	10	4	nofilter-DESeq2-tt.csv	padj	0.877922077922078	0.112854757929883	10000	10000	385	2995
160	160	sim_hv_slFMDout_counts	10	4	nofilter-edgeR-tt.csv	FDR	0.901185770750988	0.076126878130217	10000	10000	253	2995
161	161	sim_hv_slFMDout_counts	10	4	nofilter-ii1-128-tt.csv	we.eBH	1	0.000667779632721202	10000	10000	2	2995
162	162	sim_hv_slFMDout_counts	10	4	nofilter-ii1-128-tt.csv	wi.eBH	0.894736842105263	0.0113522537562604	10000	10000	38	2995
163	163	sim_hv_slFMDout_counts	10	4	nofilter-ii1-8-tt.csv	we.eBH	1	0.000667779632721202	10000	10000	2	2995
164	164	sim_hv_slFMDout_counts	10	4	nofilter-ii1-8-tt.csv	wi.eBH	0.888888888888889	0.0106844741235392	10000	10000	36	2995
165	165	sim_hv_slFMDout_counts	10	4	nofilter-ii5-128-tt.csv	we.eBH	1	0.000667779632721202	10000	10000	2	2995
166	166	sim_hv_slFMDout_counts	10	4	nofilter-ii5-128-tt.csv	wi.eBH	0.897435897435897	0.011686143572621	10000	10000	39	2995
167	167	sim_hv_slFMDout_counts	10	4	nofilter-ii5-8-tt.csv	we.eBH	1	0.000667779632721202	10000	10000	2	2995
168	168	sim_hv_slFMDout_counts	10	4	nofilter-ii5-8-tt.csv	wi.eBH	0.904761904761905	0.0126878130217028	10000	10000	42	2995
169	169	sim_hv_slFMDout_counts	10	4	nofilter-iqlr-128-tt.csv	we.eBH	1	0.000667779632721202	10000	10000	2	2995
170	170	sim_hv_slFMDout_counts	10	4	nofilter-iqlr-128-tt.csv	wi.eBH	0.885714285714286	0.0103505843071786	10000	10000	35	2995
171	171	sim_hv_slFMDout_counts	10	4	nofilter-iqlr-8-tt.csv	we.eBH	1	0.000667779632721202	10000	10000	2	2995
172	172	sim_hv_slFMDout_counts	10	4	nofilter-iqlr-8-tt.csv	wi.eBH	0.891891891891892	0.0110183639398998	10000	10000	37	2995
173	173	sim_hv_slFMDout_counts	10	4	nofilter-malr-128-tt.csv	we.eBH	1	0.0013355592654424	10000	10000	4	2995
174	174	sim_hv_slFMDout_counts	10	4	nofilter-malr-128-tt.csv	wi.eBH	0.880952380952381	0.0123539232053422	10000	10000	42	2995
175	175	sim_hv_slFMDout_counts	10	4	nofilter-malr-8-tt.csv	we.eBH	1	0.0013355592654424	10000	10000	4	2995
176	176	sim_hv_slFMDout_counts	10	4	nofilter-malr-8-tt.csv	wi.eBH	0.875	0.011686143572621	10000	10000	40	2995
177	177	sim_hv_slFMDout_counts	10	5	filter-all-128-tt.csv	we.eBH	1	0.00301334481274214	7852	7852	7	2323
178	178	sim_hv_slFMDout_counts	10	5	filter-all-128-tt.csv	wi.eBH	1	0.00473525613430908	7852	7852	11	2323
179	179	sim_hv_slFMDout_counts	10	5	filter-all-8-tt.csv	we.eBH	1	0.00258286698235041	7852	7852	6	2323
180	180	sim_hv_slFMDout_counts	10	5	filter-all-8-tt.csv	wi.eBH	1	0.00344382264313388	7852	7852	8	2323
181	181	sim_hv_slFMDout_counts	10	5	filter-DESeq2-tt.csv	padj	0.892063492063492	0.120964270340077	7852	7852	315	2323
182	182	sim_hv_slFMDout_counts	10	5	filter-edgeR-tt.csv	FDR	0.950819672131147	0.0749031424881619	7852	7852	183	2323
183	183	sim_hv_slFMDout_counts	10	5	filter-ii1-128-tt.csv	we.eBH	1	0.00258286698235041	7852	7852	6	2323
184	184	sim_hv_slFMDout_counts	10	5	filter-ii1-128-tt.csv	wi.eBH	1	0.00473525613430908	7852	7852	11	2323
185	185	sim_hv_slFMDout_counts	10	5	filter-ii1-8-tt.csv	we.eBH	1	0.00387430047352561	7852	7852	9	2323
186	186	sim_hv_slFMDout_counts	10	5	filter-ii1-8-tt.csv	wi.eBH	1	0.00430477830391735	7852	7852	10	2323
187	187	sim_hv_slFMDout_counts	10	5	filter-ii5-128-tt.csv	we.eBH	1	0.00258286698235041	7852	7852	6	2323
188	188	sim_hv_slFMDout_counts	10	5	filter-ii5-128-tt.csv	wi.eBH	1	0.00516573396470082	7852	7852	12	2323
189	189	sim_hv_slFMDout_counts	10	5	filter-ii5-8-tt.csv	we.eBH	1	0.00172191132156694	7852	7852	4	2323
190	190	sim_hv_slFMDout_counts	10	5	filter-ii5-8-tt.csv	wi.eBH	1	0.00473525613430908	7852	7852	11	2323
191	191	sim_hv_slFMDout_counts	10	5	filter-iqlr-128-tt.csv	we.eBH	1	0.00344382264313388	7852	7852	8	2323
192	192	sim_hv_slFMDout_counts	10	5	filter-iqlr-128-tt.csv	wi.eBH	1	0.00559621179509255	7852	7852	13	2323
193	193	sim_hv_slFMDout_counts	10	5	filter-iqlr-8-tt.csv	we.eBH	1	0.00258286698235041	7852	7852	6	2323
194	194	sim_hv_slFMDout_counts	10	5	filter-iqlr-8-tt.csv	wi.eBH	1	0.00516573396470082	7852	7852	12	2323
195	195	sim_hv_slFMDout_counts	10	5	filter-malr-128-tt.csv	we.eBH	1	0.00516573396470082	7852	7852	12	2323
196	196	sim_hv_slFMDout_counts	10	5	filter-malr-128-tt.csv	wi.eBH	1	0.00688764528626776	7852	7852	16	2323
197	197	sim_hv_slFMDout_counts	10	5	filter-malr-8-tt.csv	we.eBH	1	0.00473525613430908	7852	7852	11	2323
198	198	sim_hv_slFMDout_counts	10	5	filter-malr-8-tt.csv	wi.eBH	1	0.00602668962548429	7852	7852	14	2323
199	199	sim_hv_slFMDout_counts	10	5	nofilter-all-128-tt.csv	we.eBH	1	0.00200803212851406	10000	10000	6	2988
200	200	sim_hv_slFMDout_counts	10	5	nofilter-all-128-tt.csv	wi.eBH	1	0.00468540829986613	10000	10000	14	2988
201	201	sim_hv_slFMDout_counts	10	5	nofilter-all-8-tt.csv	we.eBH	1	0.00200803212851406	10000	10000	6	2988
202	202	sim_hv_slFMDout_counts	10	5	nofilter-all-8-tt.csv	wi.eBH	1	0.00502008032128514	10000	10000	15	2988
203	203	sim_hv_slFMDout_counts	10	5	nofilter-DESeq2-tt.csv	padj	0.912676056338028	0.108433734939759	10000	10000	355	2988
204	204	sim_hv_slFMDout_counts	10	5	nofilter-edgeR-tt.csv	FDR	0.957345971563981	0.0676037483266399	10000	10000	211	2988
205	205	sim_hv_slFMDout_counts	10	5	nofilter-ii1-128-tt.csv	we.eBH	1	0.00200803212851406	10000	10000	6	2988
206	206	sim_hv_slFMDout_counts	10	5	nofilter-ii1-128-tt.csv	wi.eBH	1	0.00468540829986613	10000	10000	14	2988
207	207	sim_hv_slFMDout_counts	10	5	nofilter-ii1-8-tt.csv	we.eBH	1	0.00167336010709505	10000	10000	5	2988
208	208	sim_hv_slFMDout_counts	10	5	nofilter-ii1-8-tt.csv	wi.eBH	1	0.00435073627844712	10000	10000	13	2988
209	209	sim_hv_slFMDout_counts	10	5	nofilter-ii5-128-tt.csv	we.eBH	1	0.00200803212851406	10000	10000	6	2988
210	210	sim_hv_slFMDout_counts	10	5	nofilter-ii5-128-tt.csv	wi.eBH	1	0.00401606425702811	10000	10000	12	2988
211	211	sim_hv_slFMDout_counts	10	5	nofilter-ii5-8-tt.csv	we.eBH	1	0.00167336010709505	10000	10000	5	2988
212	212	sim_hv_slFMDout_counts	10	5	nofilter-ii5-8-tt.csv	wi.eBH	1	0.00435073627844712	10000	10000	13	2988
213	213	sim_hv_slFMDout_counts	10	5	nofilter-iqlr-128-tt.csv	we.eBH	1	0.00200803212851406	10000	10000	6	2988
214	214	sim_hv_slFMDout_counts	10	5	nofilter-iqlr-128-tt.csv	wi.eBH	1	0.00468540829986613	10000	10000	14	2988
215	215	sim_hv_slFMDout_counts	10	5	nofilter-iqlr-8-tt.csv	we.eBH	1	0.00200803212851406	10000	10000	6	2988
216	216	sim_hv_slFMDout_counts	10	5	nofilter-iqlr-8-tt.csv	wi.eBH	1	0.00502008032128514	10000	10000	15	2988
217	217	sim_hv_slFMDout_counts	10	5	nofilter-malr-128-tt.csv	we.eBH	1	0.00301204819277108	10000	10000	9	2988
218	218	sim_hv_slFMDout_counts	10	5	nofilter-malr-128-tt.csv	wi.eBH	1	0.00568942436412316	10000	10000	17	2988
219	219	sim_hv_slFMDout_counts	10	5	nofilter-malr-8-tt.csv	we.eBH	1	0.00267737617135207	10000	10000	8	2988
220	220	sim_hv_slFMDout_counts	10	5	nofilter-malr-8-tt.csv	wi.eBH	1	0.00635876840696118	10000	10000	19	2988
221	221	sim_hv_slFMDout_counts	10	6	filter-all-128-tt.csv	we.eBH	1	0.0034086067319983	7734	7734	8	2347
222	222	sim_hv_slFMDout_counts	10	6	filter-all-128-tt.csv	wi.eBH	1	0.0063911376224968	7734	7734	15	2347
223	223	sim_hv_slFMDout_counts	10	6	filter-all-8-tt.csv	we.eBH	1	0.0034086067319983	7734	7734	8	2347
224	224	sim_hv_slFMDout_counts	10	6	filter-all-8-tt.csv	wi.eBH	1	0.0063911376224968	7734	7734	15	2347
225	225	sim_hv_slFMDout_counts	10	6	filter-DESeq2-tt.csv	padj	0.880681818181818	0.132083510864934	7734	7734	352	2347
226	226	sim_hv_slFMDout_counts	10	6	filter-edgeR-tt.csv	FDR	0.91497975708502	0.0962931401789519	7734	7734	247	2347
227	227	sim_hv_slFMDout_counts	10	6	filter-ii1-128-tt.csv	we.eBH	1	0.00255645504899872	7734	7734	6	2347
228	228	sim_hv_slFMDout_counts	10	6	filter-ii1-128-tt.csv	wi.eBH	1	0.0063911376224968	7734	7734	15	2347
229	229	sim_hv_slFMDout_counts	10	6	filter-ii1-8-tt.csv	we.eBH	1	0.00426075841499787	7734	7734	10	2347
230	230	sim_hv_slFMDout_counts	10	6	filter-ii1-8-tt.csv	wi.eBH	1	0.00596506178099702	7734	7734	14	2347
231	231	sim_hv_slFMDout_counts	10	6	filter-ii5-128-tt.csv	we.eBH	1	0.00298253089049851	7734	7734	7	2347
232	232	sim_hv_slFMDout_counts	10	6	filter-ii5-128-tt.csv	wi.eBH	1	0.0063911376224968	7734	7734	15	2347
233	233	sim_hv_slFMDout_counts	10	6	filter-ii5-8-tt.csv	we.eBH	1	0.0034086067319983	7734	7734	8	2347
234	234	sim_hv_slFMDout_counts	10	6	filter-ii5-8-tt.csv	wi.eBH	1	0.0063911376224968	7734	7734	15	2347
235	235	sim_hv_slFMDout_counts	10	6	filter-iqlr-128-tt.csv	we.eBH	1	0.00383468257349808	7734	7734	9	2347
236	236	sim_hv_slFMDout_counts	10	6	filter-iqlr-128-tt.csv	wi.eBH	1	0.00596506178099702	7734	7734	14	2347
237	237	sim_hv_slFMDout_counts	10	6	filter-iqlr-8-tt.csv	we.eBH	1	0.00426075841499787	7734	7734	10	2347
238	238	sim_hv_slFMDout_counts	10	6	filter-iqlr-8-tt.csv	wi.eBH	1	0.0063911376224968	7734	7734	15	2347
239	239	sim_hv_slFMDout_counts	10	6	filter-malr-128-tt.csv	we.eBH	1	0.00553898593949723	7734	7734	13	2347
240	240	sim_hv_slFMDout_counts	10	6	filter-malr-128-tt.csv	wi.eBH	1	0.0063911376224968	7734	7734	15	2347
241	241	sim_hv_slFMDout_counts	10	6	filter-malr-8-tt.csv	we.eBH	1	0.00596506178099702	7734	7734	14	2347
242	242	sim_hv_slFMDout_counts	10	6	filter-malr-8-tt.csv	wi.eBH	1	0.00724328930549638	7734	7734	17	2347
243	243	sim_hv_slFMDout_counts	10	6	nofilter-all-128-tt.csv	we.eBH	1	0.00232558139534884	10000	10000	7	3010
244	244	sim_hv_slFMDout_counts	10	6	nofilter-all-128-tt.csv	wi.eBH	0.944444444444444	0.00564784053156146	10000	10000	18	3010
245	245	sim_hv_slFMDout_counts	10	6	nofilter-all-8-tt.csv	we.eBH	1	0.00232558139534884	10000	10000	7	3010
246	246	sim_hv_slFMDout_counts	10	6	nofilter-all-8-tt.csv	wi.eBH	0.941176470588235	0.0053156146179402	10000	10000	17	3010
247	247	sim_hv_slFMDout_counts	10	6	nofilter-DESeq2-tt.csv	padj	0.894736842105263	0.118604651162791	10000	10000	399	3010
248	248	sim_hv_slFMDout_counts	10	6	nofilter-edgeR-tt.csv	FDR	0.937007874015748	0.0790697674418605	10000	10000	254	3010
249	249	sim_hv_slFMDout_counts	10	6	nofilter-ii1-128-tt.csv	we.eBH	1	0.00232558139534884	10000	10000	7	3010
250	250	sim_hv_slFMDout_counts	10	6	nofilter-ii1-128-tt.csv	wi.eBH	0.941176470588235	0.0053156146179402	10000	10000	17	3010
251	251	sim_hv_slFMDout_counts	10	6	nofilter-ii1-8-tt.csv	we.eBH	1	0.00232558139534884	10000	10000	7	3010
252	252	sim_hv_slFMDout_counts	10	6	nofilter-ii1-8-tt.csv	wi.eBH	0.941176470588235	0.0053156146179402	10000	10000	17	3010
253	253	sim_hv_slFMDout_counts	10	6	nofilter-ii5-128-tt.csv	we.eBH	1	0.00232558139534884	10000	10000	7	3010
254	254	sim_hv_slFMDout_counts	10	6	nofilter-ii5-128-tt.csv	wi.eBH	0.941176470588235	0.0053156146179402	10000	10000	17	3010
255	255	sim_hv_slFMDout_counts	10	6	nofilter-ii5-8-tt.csv	we.eBH	1	0.00232558139534884	10000	10000	7	3010
256	256	sim_hv_slFMDout_counts	10	6	nofilter-ii5-8-tt.csv	wi.eBH	0.941176470588235	0.0053156146179402	10000	10000	17	3010
257	257	sim_hv_slFMDout_counts	10	6	nofilter-iqlr-128-tt.csv	we.eBH	1	0.00232558139534884	10000	10000	7	3010
258	258	sim_hv_slFMDout_counts	10	6	nofilter-iqlr-128-tt.csv	wi.eBH	0.9375	0.00498338870431894	10000	10000	16	3010
259	259	sim_hv_slFMDout_counts	10	6	nofilter-iqlr-8-tt.csv	we.eBH	1	0.00199335548172757	10000	10000	6	3010
260	260	sim_hv_slFMDout_counts	10	6	nofilter-iqlr-8-tt.csv	wi.eBH	0.944444444444444	0.00564784053156146	10000	10000	18	3010
261	261	sim_hv_slFMDout_counts	10	6	nofilter-malr-128-tt.csv	we.eBH	1	0.00232558139534884	10000	10000	7	3010
262	262	sim_hv_slFMDout_counts	10	6	nofilter-malr-128-tt.csv	wi.eBH	0.9375	0.00498338870431894	10000	10000	16	3010
263	263	sim_hv_slFMDout_counts	10	6	nofilter-malr-8-tt.csv	we.eBH	1	0.00199335548172757	10000	10000	6	3010
264	264	sim_hv_slFMDout_counts	10	6	nofilter-malr-8-tt.csv	wi.eBH	0.941176470588235	0.0053156146179402	10000	10000	17	3010
265	265	sim_hv_slFMDout_counts	10	7	filter-all-128-tt.csv	we.eBH	0.8	0.00175515577007459	7696	7696	5	2279
266	266	sim_hv_slFMDout_counts	10	7	filter-all-128-tt.csv	wi.eBH	0.909090909090909	0.00438788942518649	7696	7696	11	2279
267	267	sim_hv_slFMDout_counts	10	7	filter-all-8-tt.csv	we.eBH	0.857142857142857	0.00263273365511189	7696	7696	7	2279
268	268	sim_hv_slFMDout_counts	10	7	filter-all-8-tt.csv	wi.eBH	0.909090909090909	0.00438788942518649	7696	7696	11	2279
269	269	sim_hv_slFMDout_counts	10	7	filter-DESeq2-tt.csv	padj	0.874608150470219	0.122422114962703	7696	7696	319	2279
270	270	sim_hv_slFMDout_counts	10	7	filter-edgeR-tt.csv	FDR	0.903930131004367	0.0908293111013602	7696	7696	229	2279
271	271	sim_hv_slFMDout_counts	10	7	filter-ii1-128-tt.csv	we.eBH	0.8	0.00175515577007459	7696	7696	5	2279
272	272	sim_hv_slFMDout_counts	10	7	filter-ii1-128-tt.csv	wi.eBH	0.909090909090909	0.00438788942518649	7696	7696	11	2279
273	273	sim_hv_slFMDout_counts	10	7	filter-ii1-8-tt.csv	we.eBH	0.8	0.00175515577007459	7696	7696	5	2279
274	274	sim_hv_slFMDout_counts	10	7	filter-ii1-8-tt.csv	wi.eBH	0.909090909090909	0.00438788942518649	7696	7696	11	2279
275	275	sim_hv_slFMDout_counts	10	7	filter-ii5-128-tt.csv	we.eBH	0.8	0.00175515577007459	7696	7696	5	2279
276	276	sim_hv_slFMDout_counts	10	7	filter-ii5-128-tt.csv	wi.eBH	0.909090909090909	0.00438788942518649	7696	7696	11	2279
277	277	sim_hv_slFMDout_counts	10	7	filter-ii5-8-tt.csv	we.eBH	1	0.00131636682755595	7696	7696	3	2279
278	278	sim_hv_slFMDout_counts	10	7	filter-ii5-8-tt.csv	wi.eBH	0.909090909090909	0.00438788942518649	7696	7696	11	2279
279	279	sim_hv_slFMDout_counts	10	7	filter-iqlr-128-tt.csv	we.eBH	0.8	0.00175515577007459	7696	7696	5	2279
280	280	sim_hv_slFMDout_counts	10	7	filter-iqlr-128-tt.csv	wi.eBH	0.909090909090909	0.00438788942518649	7696	7696	11	2279
281	281	sim_hv_slFMDout_counts	10	7	filter-iqlr-8-tt.csv	we.eBH	0.8	0.00175515577007459	7696	7696	5	2279
282	282	sim_hv_slFMDout_counts	10	7	filter-iqlr-8-tt.csv	wi.eBH	0.909090909090909	0.00438788942518649	7696	7696	11	2279
283	283	sim_hv_slFMDout_counts	10	7	filter-malr-128-tt.csv	we.eBH	0.8	0.00175515577007459	7696	7696	5	2279
284	284	sim_hv_slFMDout_counts	10	7	filter-malr-128-tt.csv	wi.eBH	0.909090909090909	0.00438788942518649	7696	7696	11	2279
285	285	sim_hv_slFMDout_counts	10	7	filter-malr-8-tt.csv	we.eBH	0.8	0.00175515577007459	7696	7696	5	2279
286	286	sim_hv_slFMDout_counts	10	7	filter-malr-8-tt.csv	wi.eBH	0.916666666666667	0.00482667836770513	7696	7696	12	2279
287	287	sim_hv_slFMDout_counts	10	7	nofilter-all-128-tt.csv	we.eBH	0.8	0.00135180804325786	10000	10000	5	2959
288	288	sim_hv_slFMDout_counts	10	7	nofilter-all-128-tt.csv	wi.eBH	0.95	0.00642108820547482	10000	10000	20	2959
289	289	sim_hv_slFMDout_counts	10	7	nofilter-all-8-tt.csv	we.eBH	1	0.00135180804325786	10000	10000	4	2959
290	290	sim_hv_slFMDout_counts	10	7	nofilter-all-8-tt.csv	wi.eBH	0.894736842105263	0.00574518418384589	10000	10000	19	2959
291	291	sim_hv_slFMDout_counts	10	7	nofilter-DESeq2-tt.csv	padj	0.9	0.121662723893207	10000	10000	400	2959
292	292	sim_hv_slFMDout_counts	10	7	nofilter-edgeR-tt.csv	FDR	0.911660777385159	0.0871916187901318	10000	10000	283	2959
293	293	sim_hv_slFMDout_counts	10	7	nofilter-ii1-128-tt.csv	we.eBH	0.8	0.00135180804325786	10000	10000	5	2959
294	294	sim_hv_slFMDout_counts	10	7	nofilter-ii1-128-tt.csv	wi.eBH	0.95	0.00642108820547482	10000	10000	20	2959
295	295	sim_hv_slFMDout_counts	10	7	nofilter-ii1-8-tt.csv	we.eBH	0.833333333333333	0.00168976005407232	10000	10000	6	2959
296	296	sim_hv_slFMDout_counts	10	7	nofilter-ii1-8-tt.csv	wi.eBH	0.95	0.00642108820547482	10000	10000	20	2959
297	297	sim_hv_slFMDout_counts	10	7	nofilter-ii5-128-tt.csv	we.eBH	0.8	0.00135180804325786	10000	10000	5	2959
298	298	sim_hv_slFMDout_counts	10	7	nofilter-ii5-128-tt.csv	wi.eBH	0.95	0.00642108820547482	10000	10000	20	2959
299	299	sim_hv_slFMDout_counts	10	7	nofilter-ii5-8-tt.csv	we.eBH	0.8	0.00135180804325786	10000	10000	5	2959
300	300	sim_hv_slFMDout_counts	10	7	nofilter-ii5-8-tt.csv	wi.eBH	0.944444444444444	0.00574518418384589	10000	10000	18	2959
301	301	sim_hv_slFMDout_counts	10	7	nofilter-iqlr-128-tt.csv	we.eBH	0.8	0.00135180804325786	10000	10000	5	2959
302	302	sim_hv_slFMDout_counts	10	7	nofilter-iqlr-128-tt.csv	wi.eBH	0.95	0.00642108820547482	10000	10000	20	2959
303	303	sim_hv_slFMDout_counts	10	7	nofilter-iqlr-8-tt.csv	we.eBH	0.8	0.00135180804325786	10000	10000	5	2959
304	304	sim_hv_slFMDout_counts	10	7	nofilter-iqlr-8-tt.csv	wi.eBH	0.95	0.00642108820547482	10000	10000	20	2959
305	305	sim_hv_slFMDout_counts	10	7	nofilter-malr-128-tt.csv	we.eBH	0.8	0.00135180804325786	10000	10000	5	2959
306	306	sim_hv_slFMDout_counts	10	7	nofilter-malr-128-tt.csv	wi.eBH	0.909090909090909	0.00675904021628929	10000	10000	22	2959
307	307	sim_hv_slFMDout_counts	10	7	nofilter-malr-8-tt.csv	we.eBH	0.8	0.00135180804325786	10000	10000	5	2959
308	308	sim_hv_slFMDout_counts	10	7	nofilter-malr-8-tt.csv	wi.eBH	0.947368421052632	0.00608313619466036	10000	10000	19	2959
309	309	sim_hv_slFMDout_counts	10	8	filter-all-128-tt.csv	we.eBH	NA	NA	7785	7785	0	2310
310	310	sim_hv_slFMDout_counts	10	8	filter-all-128-tt.csv	wi.eBH	1	0.00562770562770563	7785	7785	13	2310
311	311	sim_hv_slFMDout_counts	10	8	filter-all-8-tt.csv	we.eBH	NA	NA	7785	7785	0	2310
312	312	sim_hv_slFMDout_counts	10	8	filter-all-8-tt.csv	wi.eBH	1	0.00476190476190476	7785	7785	11	2310
313	313	sim_hv_slFMDout_counts	10	8	filter-DESeq2-tt.csv	padj	0.887755102040816	0.112987012987013	7785	7785	294	2310
314	314	sim_hv_slFMDout_counts	10	8	filter-edgeR-tt.csv	FDR	0.914285714285714	0.0831168831168831	7785	7785	210	2310
315	315	sim_hv_slFMDout_counts	10	8	filter-ii1-128-tt.csv	we.eBH	NA	NA	7785	7785	0	2310
316	316	sim_hv_slFMDout_counts	10	8	filter-ii1-128-tt.csv	wi.eBH	1	0.00562770562770563	7785	7785	13	2310
317	317	sim_hv_slFMDout_counts	10	8	filter-ii1-8-tt.csv	we.eBH	1	0.0012987012987013	7785	7785	3	2310
318	318	sim_hv_slFMDout_counts	10	8	filter-ii1-8-tt.csv	wi.eBH	1	0.00562770562770563	7785	7785	13	2310
319	319	sim_hv_slFMDout_counts	10	8	filter-ii5-128-tt.csv	we.eBH	1	0.000865800865800866	7785	7785	2	2310
320	320	sim_hv_slFMDout_counts	10	8	filter-ii5-128-tt.csv	wi.eBH	1	0.00562770562770563	7785	7785	13	2310
321	321	sim_hv_slFMDout_counts	10	8	filter-ii5-8-tt.csv	we.eBH	NA	NA	7785	7785	0	2310
322	322	sim_hv_slFMDout_counts	10	8	filter-ii5-8-tt.csv	wi.eBH	1	0.00606060606060606	7785	7785	14	2310
323	323	sim_hv_slFMDout_counts	10	8	filter-iqlr-128-tt.csv	we.eBH	1	0.000865800865800866	7785	7785	2	2310
324	324	sim_hv_slFMDout_counts	10	8	filter-iqlr-128-tt.csv	wi.eBH	1	0.00692640692640693	7785	7785	16	2310
325	325	sim_hv_slFMDout_counts	10	8	filter-iqlr-8-tt.csv	we.eBH	1	0.000865800865800866	7785	7785	2	2310
326	326	sim_hv_slFMDout_counts	10	8	filter-iqlr-8-tt.csv	wi.eBH	1	0.00692640692640693	7785	7785	16	2310
327	327	sim_hv_slFMDout_counts	10	8	filter-malr-128-tt.csv	we.eBH	1	0.000865800865800866	7785	7785	2	2310
328	328	sim_hv_slFMDout_counts	10	8	filter-malr-128-tt.csv	wi.eBH	1	0.00822510822510823	7785	7785	19	2310
329	329	sim_hv_slFMDout_counts	10	8	filter-malr-8-tt.csv	we.eBH	1	0.0012987012987013	7785	7785	3	2310
330	330	sim_hv_slFMDout_counts	10	8	filter-malr-8-tt.csv	wi.eBH	1	0.00779220779220779	7785	7785	18	2310
331	331	sim_hv_slFMDout_counts	10	8	nofilter-all-128-tt.csv	we.eBH	NA	NA	10000	10000	0	2951
332	332	sim_hv_slFMDout_counts	10	8	nofilter-all-128-tt.csv	wi.eBH	1	0.00576075906472382	10000	10000	17	2951
333	333	sim_hv_slFMDout_counts	10	8	nofilter-all-8-tt.csv	we.eBH	NA	NA	10000	10000	0	2951
334	334	sim_hv_slFMDout_counts	10	8	nofilter-all-8-tt.csv	wi.eBH	1	0.00677736360555744	10000	10000	20	2951
335	335	sim_hv_slFMDout_counts	10	8	nofilter-DESeq2-tt.csv	padj	0.89030612244898	0.118264994916977	10000	10000	392	2951
336	336	sim_hv_slFMDout_counts	10	8	nofilter-edgeR-tt.csv	FDR	0.9182156133829	0.0837004405286344	10000	10000	269	2951
337	337	sim_hv_slFMDout_counts	10	8	nofilter-ii1-128-tt.csv	we.eBH	NA	NA	10000	10000	0	2951
338	338	sim_hv_slFMDout_counts	10	8	nofilter-ii1-128-tt.csv	wi.eBH	1	0.00609962724500169	10000	10000	18	2951
339	339	sim_hv_slFMDout_counts	10	8	nofilter-ii1-8-tt.csv	we.eBH	NA	NA	10000	10000	0	2951
340	340	sim_hv_slFMDout_counts	10	8	nofilter-ii1-8-tt.csv	wi.eBH	1	0.00542189088444595	10000	10000	16	2951
341	341	sim_hv_slFMDout_counts	10	8	nofilter-ii5-128-tt.csv	we.eBH	NA	NA	10000	10000	0	2951
342	342	sim_hv_slFMDout_counts	10	8	nofilter-ii5-128-tt.csv	wi.eBH	1	0.00609962724500169	10000	10000	18	2951
343	343	sim_hv_slFMDout_counts	10	8	nofilter-ii5-8-tt.csv	we.eBH	1	0.000677736360555744	10000	10000	2	2951
344	344	sim_hv_slFMDout_counts	10	8	nofilter-ii5-8-tt.csv	wi.eBH	1	0.00643849542527957	10000	10000	19	2951
345	345	sim_hv_slFMDout_counts	10	8	nofilter-iqlr-128-tt.csv	we.eBH	NA	NA	10000	10000	0	2951
346	346	sim_hv_slFMDout_counts	10	8	nofilter-iqlr-128-tt.csv	wi.eBH	1	0.00576075906472382	10000	10000	17	2951
347	347	sim_hv_slFMDout_counts	10	8	nofilter-iqlr-8-tt.csv	we.eBH	NA	NA	10000	10000	0	2951
348	348	sim_hv_slFMDout_counts	10	8	nofilter-iqlr-8-tt.csv	wi.eBH	1	0.00609962724500169	10000	10000	18	2951
349	349	sim_hv_slFMDout_counts	10	8	nofilter-malr-128-tt.csv	we.eBH	NA	NA	10000	10000	0	2951
350	350	sim_hv_slFMDout_counts	10	8	nofilter-malr-128-tt.csv	wi.eBH	1	0.00745509996611318	10000	10000	22	2951
351	351	sim_hv_slFMDout_counts	10	8	nofilter-malr-8-tt.csv	we.eBH	NA	NA	10000	10000	0	2951
352	352	sim_hv_slFMDout_counts	10	8	nofilter-malr-8-tt.csv	wi.eBH	1	0.00813283632666893	10000	10000	24	2951
353	353	sim_hv_slFMDout_counts	10	9	filter-all-128-tt.csv	we.eBH	0.833333333333333	0.00215610176800345	7808	7808	6	2319
354	354	sim_hv_slFMDout_counts	10	9	filter-all-128-tt.csv	wi.eBH	NA	NA	7808	7808	0	2319
355	355	sim_hv_slFMDout_counts	10	9	filter-all-8-tt.csv	we.eBH	1	0.00129366106080207	7808	7808	3	2319
356	356	sim_hv_slFMDout_counts	10	9	filter-all-8-tt.csv	wi.eBH	NA	NA	7808	7808	0	2319
357	357	sim_hv_slFMDout_counts	10	9	filter-DESeq2-tt.csv	padj	0.903030303030303	0.128503665373006	7808	7808	330	2319
358	358	sim_hv_slFMDout_counts	10	9	filter-edgeR-tt.csv	FDR	0.944186046511628	0.0875377317809401	7808	7808	215	2319
359	359	sim_hv_slFMDout_counts	10	9	filter-ii1-128-tt.csv	we.eBH	0.75	0.00129366106080207	7808	7808	4	2319
360	360	sim_hv_slFMDout_counts	10	9	filter-ii1-128-tt.csv	wi.eBH	NA	NA	7808	7808	0	2319
361	361	sim_hv_slFMDout_counts	10	9	filter-ii1-8-tt.csv	we.eBH	0.75	0.00129366106080207	7808	7808	4	2319
362	362	sim_hv_slFMDout_counts	10	9	filter-ii1-8-tt.csv	wi.eBH	NA	NA	7808	7808	0	2319
363	363	sim_hv_slFMDout_counts	10	9	filter-ii5-128-tt.csv	we.eBH	0.833333333333333	0.00215610176800345	7808	7808	6	2319
364	364	sim_hv_slFMDout_counts	10	9	filter-ii5-128-tt.csv	wi.eBH	NA	NA	7808	7808	0	2319
365	365	sim_hv_slFMDout_counts	10	9	filter-ii5-8-tt.csv	we.eBH	0.833333333333333	0.00215610176800345	7808	7808	6	2319
366	366	sim_hv_slFMDout_counts	10	9	filter-ii5-8-tt.csv	wi.eBH	NA	NA	7808	7808	0	2319
367	367	sim_hv_slFMDout_counts	10	9	filter-iqlr-128-tt.csv	we.eBH	0.857142857142857	0.00258732212160414	7808	7808	7	2319
368	368	sim_hv_slFMDout_counts	10	9	filter-iqlr-128-tt.csv	wi.eBH	NA	NA	7808	7808	0	2319
369	369	sim_hv_slFMDout_counts	10	9	filter-iqlr-8-tt.csv	we.eBH	0.857142857142857	0.00258732212160414	7808	7808	7	2319
370	370	sim_hv_slFMDout_counts	10	9	filter-iqlr-8-tt.csv	wi.eBH	NA	NA	7808	7808	0	2319
371	371	sim_hv_slFMDout_counts	10	9	filter-malr-128-tt.csv	we.eBH	0.888888888888889	0.00344976282880552	7808	7808	9	2319
372	372	sim_hv_slFMDout_counts	10	9	filter-malr-128-tt.csv	wi.eBH	1	0.00043122035360069	7808	7808	1	2319
373	373	sim_hv_slFMDout_counts	10	9	filter-malr-8-tt.csv	we.eBH	0.9	0.00388098318240621	7808	7808	10	2319
374	374	sim_hv_slFMDout_counts	10	9	filter-malr-8-tt.csv	wi.eBH	NA	NA	7808	7808	0	2319
375	375	sim_hv_slFMDout_counts	10	9	nofilter-all-128-tt.csv	we.eBH	1	0.000338638672536404	10000	10000	1	2953
376	376	sim_hv_slFMDout_counts	10	9	nofilter-all-128-tt.csv	wi.eBH	1	0.00101591601760921	10000	10000	3	2953
377	377	sim_hv_slFMDout_counts	10	9	nofilter-all-8-tt.csv	we.eBH	1	0.000338638672536404	10000	10000	1	2953
378	378	sim_hv_slFMDout_counts	10	9	nofilter-all-8-tt.csv	wi.eBH	1	0.00135455469014561	10000	10000	4	2953
379	379	sim_hv_slFMDout_counts	10	9	nofilter-DESeq2-tt.csv	padj	0.909090909090909	0.118523535387741	10000	10000	385	2953
380	380	sim_hv_slFMDout_counts	10	9	nofilter-edgeR-tt.csv	FDR	0.957446808510638	0.0761937013206908	10000	10000	235	2953
381	381	sim_hv_slFMDout_counts	10	9	nofilter-ii1-128-tt.csv	we.eBH	1	0.000338638672536404	10000	10000	1	2953
382	382	sim_hv_slFMDout_counts	10	9	nofilter-ii1-128-tt.csv	wi.eBH	1	0.00101591601760921	10000	10000	3	2953
383	383	sim_hv_slFMDout_counts	10	9	nofilter-ii1-8-tt.csv	we.eBH	1	0.000338638672536404	10000	10000	1	2953
384	384	sim_hv_slFMDout_counts	10	9	nofilter-ii1-8-tt.csv	wi.eBH	1	0.00101591601760921	10000	10000	3	2953
385	385	sim_hv_slFMDout_counts	10	9	nofilter-ii5-128-tt.csv	we.eBH	1	0.000338638672536404	10000	10000	1	2953
386	386	sim_hv_slFMDout_counts	10	9	nofilter-ii5-128-tt.csv	wi.eBH	1	0.00101591601760921	10000	10000	3	2953
387	387	sim_hv_slFMDout_counts	10	9	nofilter-ii5-8-tt.csv	we.eBH	1	0.000338638672536404	10000	10000	1	2953
388	388	sim_hv_slFMDout_counts	10	9	nofilter-ii5-8-tt.csv	wi.eBH	1	0.00101591601760921	10000	10000	3	2953
389	389	sim_hv_slFMDout_counts	10	9	nofilter-iqlr-128-tt.csv	we.eBH	1	0.000338638672536404	10000	10000	1	2953
390	390	sim_hv_slFMDout_counts	10	9	nofilter-iqlr-128-tt.csv	wi.eBH	1	0.00135455469014561	10000	10000	4	2953
391	391	sim_hv_slFMDout_counts	10	9	nofilter-iqlr-8-tt.csv	we.eBH	1	0.000338638672536404	10000	10000	1	2953
392	392	sim_hv_slFMDout_counts	10	9	nofilter-iqlr-8-tt.csv	wi.eBH	1	0.00101591601760921	10000	10000	3	2953
393	393	sim_hv_slFMDout_counts	10	9	nofilter-malr-128-tt.csv	we.eBH	1	0.000677277345072807	10000	10000	2	2953
394	394	sim_hv_slFMDout_counts	10	9	nofilter-malr-128-tt.csv	wi.eBH	1	0.00135455469014561	10000	10000	4	2953
395	395	sim_hv_slFMDout_counts	10	9	nofilter-malr-8-tt.csv	we.eBH	1	0.00135455469014561	10000	10000	4	2953
396	396	sim_hv_slFMDout_counts	10	9	nofilter-malr-8-tt.csv	wi.eBH	1	0.00237047070775483	10000	10000	7	2953
397	397	sim_hv_slFMDout_counts	10	10	filter-all-128-tt.csv	we.eBH	1	0.0026246719160105	7707	7707	6	2286
398	398	sim_hv_slFMDout_counts	10	10	filter-all-128-tt.csv	wi.eBH	1	0.00218722659667542	7707	7707	5	2286
399	399	sim_hv_slFMDout_counts	10	10	filter-all-8-tt.csv	we.eBH	1	0.0026246719160105	7707	7707	6	2286
400	400	sim_hv_slFMDout_counts	10	10	filter-all-8-tt.csv	wi.eBH	1	0.0026246719160105	7707	7707	6	2286
401	401	sim_hv_slFMDout_counts	10	10	filter-DESeq2-tt.csv	padj	0.85958904109589	0.109798775153106	7707	7707	292	2286
402	402	sim_hv_slFMDout_counts	10	10	filter-edgeR-tt.csv	FDR	0.915730337078652	0.0713035870516185	7707	7707	178	2286
403	403	sim_hv_slFMDout_counts	10	10	filter-ii1-128-tt.csv	we.eBH	1	0.0026246719160105	7707	7707	6	2286
404	404	sim_hv_slFMDout_counts	10	10	filter-ii1-128-tt.csv	wi.eBH	1	0.00218722659667542	7707	7707	5	2286
405	405	sim_hv_slFMDout_counts	10	10	filter-ii1-8-tt.csv	we.eBH	1	0.0026246719160105	7707	7707	6	2286
406	406	sim_hv_slFMDout_counts	10	10	filter-ii1-8-tt.csv	wi.eBH	1	0.00218722659667542	7707	7707	5	2286
407	407	sim_hv_slFMDout_counts	10	10	filter-ii5-128-tt.csv	we.eBH	1	0.0026246719160105	7707	7707	6	2286
408	408	sim_hv_slFMDout_counts	10	10	filter-ii5-128-tt.csv	wi.eBH	1	0.00218722659667542	7707	7707	5	2286
409	409	sim_hv_slFMDout_counts	10	10	filter-ii5-8-tt.csv	we.eBH	1	0.0026246719160105	7707	7707	6	2286
410	410	sim_hv_slFMDout_counts	10	10	filter-ii5-8-tt.csv	wi.eBH	1	0.00218722659667542	7707	7707	5	2286
411	411	sim_hv_slFMDout_counts	10	10	filter-iqlr-128-tt.csv	we.eBH	1	0.0026246719160105	7707	7707	6	2286
412	412	sim_hv_slFMDout_counts	10	10	filter-iqlr-128-tt.csv	wi.eBH	1	0.00218722659667542	7707	7707	5	2286
413	413	sim_hv_slFMDout_counts	10	10	filter-iqlr-8-tt.csv	we.eBH	1	0.0026246719160105	7707	7707	6	2286
414	414	sim_hv_slFMDout_counts	10	10	filter-iqlr-8-tt.csv	wi.eBH	1	0.00218722659667542	7707	7707	5	2286
415	415	sim_hv_slFMDout_counts	10	10	filter-malr-128-tt.csv	we.eBH	1	0.0026246719160105	7707	7707	6	2286
416	416	sim_hv_slFMDout_counts	10	10	filter-malr-128-tt.csv	wi.eBH	1	0.00306211723534558	7707	7707	7	2286
417	417	sim_hv_slFMDout_counts	10	10	filter-malr-8-tt.csv	we.eBH	1	0.0026246719160105	7707	7707	6	2286
418	418	sim_hv_slFMDout_counts	10	10	filter-malr-8-tt.csv	wi.eBH	1	0.00306211723534558	7707	7707	7	2286
419	419	sim_hv_slFMDout_counts	10	10	nofilter-all-128-tt.csv	we.eBH	1	0.00200601805416249	10000	10000	6	2991
420	420	sim_hv_slFMDout_counts	10	10	nofilter-all-128-tt.csv	wi.eBH	1	0.0023403543965229	10000	10000	7	2991
421	421	sim_hv_slFMDout_counts	10	10	nofilter-all-8-tt.csv	we.eBH	1	0.00200601805416249	10000	10000	6	2991
422	422	sim_hv_slFMDout_counts	10	10	nofilter-all-8-tt.csv	wi.eBH	1	0.0023403543965229	10000	10000	7	2991
423	423	sim_hv_slFMDout_counts	10	10	nofilter-DESeq2-tt.csv	padj	0.882521489971347	0.102975593447008	10000	10000	349	2991
424	424	sim_hv_slFMDout_counts	10	10	nofilter-edgeR-tt.csv	FDR	0.931707317073171	0.0638582413908392	10000	10000	205	2991
425	425	sim_hv_slFMDout_counts	10	10	nofilter-ii1-128-tt.csv	we.eBH	1	0.00200601805416249	10000	10000	6	2991
426	426	sim_hv_slFMDout_counts	10	10	nofilter-ii1-128-tt.csv	wi.eBH	1	0.0023403543965229	10000	10000	7	2991
427	427	sim_hv_slFMDout_counts	10	10	nofilter-ii1-8-tt.csv	we.eBH	1	0.00200601805416249	10000	10000	6	2991
428	428	sim_hv_slFMDout_counts	10	10	nofilter-ii1-8-tt.csv	wi.eBH	1	0.0023403543965229	10000	10000	7	2991
429	429	sim_hv_slFMDout_counts	10	10	nofilter-ii5-128-tt.csv	we.eBH	1	0.00200601805416249	10000	10000	6	2991
430	430	sim_hv_slFMDout_counts	10	10	nofilter-ii5-128-tt.csv	wi.eBH	1	0.0023403543965229	10000	10000	7	2991
431	431	sim_hv_slFMDout_counts	10	10	nofilter-ii5-8-tt.csv	we.eBH	1	0.00167168171180207	10000	10000	5	2991
432	432	sim_hv_slFMDout_counts	10	10	nofilter-ii5-8-tt.csv	wi.eBH	1	0.0023403543965229	10000	10000	7	2991
433	433	sim_hv_slFMDout_counts	10	10	nofilter-iqlr-128-tt.csv	we.eBH	1	0.00200601805416249	10000	10000	6	2991
434	434	sim_hv_slFMDout_counts	10	10	nofilter-iqlr-128-tt.csv	wi.eBH	1	0.0023403543965229	10000	10000	7	2991
435	435	sim_hv_slFMDout_counts	10	10	nofilter-iqlr-8-tt.csv	we.eBH	1	0.00200601805416249	10000	10000	6	2991
436	436	sim_hv_slFMDout_counts	10	10	nofilter-iqlr-8-tt.csv	wi.eBH	1	0.0023403543965229	10000	10000	7	2991
437	437	sim_hv_slFMDout_counts	10	10	nofilter-malr-128-tt.csv	we.eBH	1	0.00200601805416249	10000	10000	6	2991
438	438	sim_hv_slFMDout_counts	10	10	nofilter-malr-128-tt.csv	wi.eBH	1	0.00300902708124373	10000	10000	9	2991
439	439	sim_hv_slFMDout_counts	10	10	nofilter-malr-8-tt.csv	we.eBH	1	0.00200601805416249	10000	10000	6	2991
440	440	sim_hv_slFMDout_counts	10	10	nofilter-malr-8-tt.csv	wi.eBH	1	0.00300902708124373	10000	10000	9	2991
441	441	sim_hv_slFMDout_counts	10	11	filter-all-128-tt.csv	we.eBH	NA	NA	7791	7791	0	2306
442	442	sim_hv_slFMDout_counts	10	11	filter-all-128-tt.csv	wi.eBH	NA	NA	7791	7791	0	2306
443	443	sim_hv_slFMDout_counts	10	11	filter-all-8-tt.csv	we.eBH	NA	NA	7791	7791	0	2306
444	444	sim_hv_slFMDout_counts	10	11	filter-all-8-tt.csv	wi.eBH	NA	NA	7791	7791	0	2306
445	445	sim_hv_slFMDout_counts	10	11	filter-DESeq2-tt.csv	padj	0.858789625360231	0.129228100607112	7791	7791	347	2306
446	446	sim_hv_slFMDout_counts	10	11	filter-edgeR-tt.csv	FDR	0.884444444444444	0.0862966175195143	7791	7791	225	2306
447	447	sim_hv_slFMDout_counts	10	11	filter-ii1-128-tt.csv	we.eBH	NA	NA	7791	7791	0	2306
448	448	sim_hv_slFMDout_counts	10	11	filter-ii1-128-tt.csv	wi.eBH	NA	NA	7791	7791	0	2306
449	449	sim_hv_slFMDout_counts	10	11	filter-ii1-8-tt.csv	we.eBH	NA	NA	7791	7791	0	2306
450	450	sim_hv_slFMDout_counts	10	11	filter-ii1-8-tt.csv	wi.eBH	1	0.000433651344319167	7791	7791	1	2306
451	451	sim_hv_slFMDout_counts	10	11	filter-ii5-128-tt.csv	we.eBH	NA	NA	7791	7791	0	2306
452	452	sim_hv_slFMDout_counts	10	11	filter-ii5-128-tt.csv	wi.eBH	1	0.00173460537727667	7791	7791	4	2306
453	453	sim_hv_slFMDout_counts	10	11	filter-ii5-8-tt.csv	we.eBH	NA	NA	7791	7791	0	2306
454	454	sim_hv_slFMDout_counts	10	11	filter-ii5-8-tt.csv	wi.eBH	1	0.0013009540329575	7791	7791	3	2306
455	455	sim_hv_slFMDout_counts	10	11	filter-iqlr-128-tt.csv	we.eBH	NA	NA	7791	7791	0	2306
456	456	sim_hv_slFMDout_counts	10	11	filter-iqlr-128-tt.csv	wi.eBH	NA	NA	7791	7791	0	2306
457	457	sim_hv_slFMDout_counts	10	11	filter-iqlr-8-tt.csv	we.eBH	NA	NA	7791	7791	0	2306
458	458	sim_hv_slFMDout_counts	10	11	filter-iqlr-8-tt.csv	wi.eBH	NA	NA	7791	7791	0	2306
459	459	sim_hv_slFMDout_counts	10	11	filter-malr-128-tt.csv	we.eBH	NA	NA	7791	7791	0	2306
460	460	sim_hv_slFMDout_counts	10	11	filter-malr-128-tt.csv	wi.eBH	NA	NA	7791	7791	0	2306
461	461	sim_hv_slFMDout_counts	10	11	filter-malr-8-tt.csv	we.eBH	NA	NA	7791	7791	0	2306
462	462	sim_hv_slFMDout_counts	10	11	filter-malr-8-tt.csv	wi.eBH	1	0.002601908065915	7791	7791	6	2306
463	463	sim_hv_slFMDout_counts	10	11	nofilter-all-128-tt.csv	we.eBH	0	0	10000	10000	1	2921
464	464	sim_hv_slFMDout_counts	10	11	nofilter-all-128-tt.csv	wi.eBH	0.857142857142857	0.00205409106470387	10000	10000	7	2921
465	465	sim_hv_slFMDout_counts	10	11	nofilter-all-8-tt.csv	we.eBH	0	0	10000	10000	1	2921
466	466	sim_hv_slFMDout_counts	10	11	nofilter-all-8-tt.csv	wi.eBH	0.75	0.00102704553235193	10000	10000	4	2921
467	467	sim_hv_slFMDout_counts	10	11	nofilter-DESeq2-tt.csv	padj	0.870712401055409	0.112975008558713	10000	10000	379	2921
468	468	sim_hv_slFMDout_counts	10	11	nofilter-edgeR-tt.csv	FDR	0.891304347826087	0.0701814447107155	10000	10000	230	2921
469	469	sim_hv_slFMDout_counts	10	11	nofilter-ii1-128-tt.csv	we.eBH	0	0	10000	10000	1	2921
470	470	sim_hv_slFMDout_counts	10	11	nofilter-ii1-128-tt.csv	wi.eBH	0.833333333333333	0.00171174255391989	10000	10000	6	2921
471	471	sim_hv_slFMDout_counts	10	11	nofilter-ii1-8-tt.csv	we.eBH	0	0	10000	10000	1	2921
472	472	sim_hv_slFMDout_counts	10	11	nofilter-ii1-8-tt.csv	wi.eBH	0.875	0.00239643957548785	10000	10000	8	2921
473	473	sim_hv_slFMDout_counts	10	11	nofilter-ii5-128-tt.csv	we.eBH	0	0	10000	10000	1	2921
474	474	sim_hv_slFMDout_counts	10	11	nofilter-ii5-128-tt.csv	wi.eBH	0.833333333333333	0.00171174255391989	10000	10000	6	2921
475	475	sim_hv_slFMDout_counts	10	11	nofilter-ii5-8-tt.csv	we.eBH	0	0	10000	10000	1	2921
476	476	sim_hv_slFMDout_counts	10	11	nofilter-ii5-8-tt.csv	wi.eBH	0.875	0.00239643957548785	10000	10000	8	2921
477	477	sim_hv_slFMDout_counts	10	11	nofilter-iqlr-128-tt.csv	we.eBH	0	0	10000	10000	1	2921
478	478	sim_hv_slFMDout_counts	10	11	nofilter-iqlr-128-tt.csv	wi.eBH	0.875	0.00239643957548785	10000	10000	8	2921
479	479	sim_hv_slFMDout_counts	10	11	nofilter-iqlr-8-tt.csv	we.eBH	0	0	10000	10000	1	2921
480	480	sim_hv_slFMDout_counts	10	11	nofilter-iqlr-8-tt.csv	wi.eBH	0.909090909090909	0.00342348510783978	10000	10000	11	2921
481	481	sim_hv_slFMDout_counts	10	11	nofilter-malr-128-tt.csv	we.eBH	0	0	10000	10000	1	2921
482	482	sim_hv_slFMDout_counts	10	11	nofilter-malr-128-tt.csv	wi.eBH	0.666666666666667	0.000684697021567956	10000	10000	3	2921
483	483	sim_hv_slFMDout_counts	10	11	nofilter-malr-8-tt.csv	we.eBH	0	0	10000	10000	1	2921
484	484	sim_hv_slFMDout_counts	10	11	nofilter-malr-8-tt.csv	wi.eBH	0.666666666666667	0.000684697021567956	10000	10000	3	2921
485	485	sim_hv_slFMDout_counts	10	12	filter-all-128-tt.csv	we.eBH	1	0.00217391304347826	7734	7734	5	2300
486	486	sim_hv_slFMDout_counts	10	12	filter-all-128-tt.csv	wi.eBH	0.894736842105263	0.00739130434782609	7734	7734	19	2300
487	487	sim_hv_slFMDout_counts	10	12	filter-all-8-tt.csv	we.eBH	1	0.00217391304347826	7734	7734	5	2300
488	488	sim_hv_slFMDout_counts	10	12	filter-all-8-tt.csv	wi.eBH	0.882352941176471	0.00652173913043478	7734	7734	17	2300
489	489	sim_hv_slFMDout_counts	10	12	filter-DESeq2-tt.csv	padj	0.861027190332326	0.123913043478261	7734	7734	331	2300
490	490	sim_hv_slFMDout_counts	10	12	filter-edgeR-tt.csv	FDR	0.9064039408867	0.08	7734	7734	203	2300
491	491	sim_hv_slFMDout_counts	10	12	filter-ii1-128-tt.csv	we.eBH	1	0.00217391304347826	7734	7734	5	2300
492	492	sim_hv_slFMDout_counts	10	12	filter-ii1-128-tt.csv	wi.eBH	0.888888888888889	0.00695652173913044	7734	7734	18	2300
493	493	sim_hv_slFMDout_counts	10	12	filter-ii1-8-tt.csv	we.eBH	1	0.00304347826086957	7734	7734	7	2300
494	494	sim_hv_slFMDout_counts	10	12	filter-ii1-8-tt.csv	wi.eBH	0.882352941176471	0.00652173913043478	7734	7734	17	2300
495	495	sim_hv_slFMDout_counts	10	12	filter-ii5-128-tt.csv	we.eBH	1	0.00260869565217391	7734	7734	6	2300
496	496	sim_hv_slFMDout_counts	10	12	filter-ii5-128-tt.csv	wi.eBH	0.894736842105263	0.00739130434782609	7734	7734	19	2300
497	497	sim_hv_slFMDout_counts	10	12	filter-ii5-8-tt.csv	we.eBH	1	0.00260869565217391	7734	7734	6	2300
498	498	sim_hv_slFMDout_counts	10	12	filter-ii5-8-tt.csv	wi.eBH	0.888888888888889	0.00695652173913044	7734	7734	18	2300
499	499	sim_hv_slFMDout_counts	10	12	filter-iqlr-128-tt.csv	we.eBH	1	0.00217391304347826	7734	7734	5	2300
500	500	sim_hv_slFMDout_counts	10	12	filter-iqlr-128-tt.csv	wi.eBH	0.888888888888889	0.00695652173913044	7734	7734	18	2300
501	501	sim_hv_slFMDout_counts	10	12	filter-iqlr-8-tt.csv	we.eBH	1	0.00173913043478261	7734	7734	4	2300
502	502	sim_hv_slFMDout_counts	10	12	filter-iqlr-8-tt.csv	wi.eBH	0.888888888888889	0.00695652173913044	7734	7734	18	2300
503	503	sim_hv_slFMDout_counts	10	12	filter-malr-128-tt.csv	we.eBH	1	0.00217391304347826	7734	7734	5	2300
504	504	sim_hv_slFMDout_counts	10	12	filter-malr-128-tt.csv	wi.eBH	0.888888888888889	0.00695652173913044	7734	7734	18	2300
505	505	sim_hv_slFMDout_counts	10	12	filter-malr-8-tt.csv	we.eBH	1	0.00217391304347826	7734	7734	5	2300
506	506	sim_hv_slFMDout_counts	10	12	filter-malr-8-tt.csv	wi.eBH	0.894736842105263	0.00739130434782609	7734	7734	19	2300
507	507	sim_hv_slFMDout_counts	10	12	nofilter-all-128-tt.csv	we.eBH	1	0.00134861766689144	10000	10000	4	2966
508	508	sim_hv_slFMDout_counts	10	12	nofilter-all-128-tt.csv	wi.eBH	0.882352941176471	0.00505731625084289	10000	10000	17	2966
509	509	sim_hv_slFMDout_counts	10	12	nofilter-all-8-tt.csv	we.eBH	NA	NA	10000	10000	0	2966
510	510	sim_hv_slFMDout_counts	10	12	nofilter-all-8-tt.csv	wi.eBH	0.882352941176471	0.00505731625084289	10000	10000	17	2966
511	511	sim_hv_slFMDout_counts	10	12	nofilter-DESeq2-tt.csv	padj	0.885856079404467	0.120364126770061	10000	10000	403	2966
512	512	sim_hv_slFMDout_counts	10	12	nofilter-edgeR-tt.csv	FDR	0.929460580912863	0.0755225893459204	10000	10000	241	2966
513	513	sim_hv_slFMDout_counts	10	12	nofilter-ii1-128-tt.csv	we.eBH	1	0.00134861766689144	10000	10000	4	2966
514	514	sim_hv_slFMDout_counts	10	12	nofilter-ii1-128-tt.csv	wi.eBH	0.882352941176471	0.00505731625084289	10000	10000	17	2966
515	515	sim_hv_slFMDout_counts	10	12	nofilter-ii1-8-tt.csv	we.eBH	1	0.00134861766689144	10000	10000	4	2966
516	516	sim_hv_slFMDout_counts	10	12	nofilter-ii1-8-tt.csv	wi.eBH	0.882352941176471	0.00505731625084289	10000	10000	17	2966
517	517	sim_hv_slFMDout_counts	10	12	nofilter-ii5-128-tt.csv	we.eBH	1	0.00134861766689144	10000	10000	4	2966
518	518	sim_hv_slFMDout_counts	10	12	nofilter-ii5-128-tt.csv	wi.eBH	0.882352941176471	0.00505731625084289	10000	10000	17	2966
519	519	sim_hv_slFMDout_counts	10	12	nofilter-ii5-8-tt.csv	we.eBH	1	0.00101146325016858	10000	10000	3	2966
520	520	sim_hv_slFMDout_counts	10	12	nofilter-ii5-8-tt.csv	wi.eBH	0.866666666666667	0.00438300741739717	10000	10000	15	2966
521	521	sim_hv_slFMDout_counts	10	12	nofilter-iqlr-128-tt.csv	we.eBH	1	0.00101146325016858	10000	10000	3	2966
522	522	sim_hv_slFMDout_counts	10	12	nofilter-iqlr-128-tt.csv	wi.eBH	0.888888888888889	0.00539447066756575	10000	10000	18	2966
523	523	sim_hv_slFMDout_counts	10	12	nofilter-iqlr-8-tt.csv	we.eBH	1	0.00134861766689144	10000	10000	4	2966
524	524	sim_hv_slFMDout_counts	10	12	nofilter-iqlr-8-tt.csv	wi.eBH	0.9	0.00606877950101146	10000	10000	20	2966
525	525	sim_hv_slFMDout_counts	10	12	nofilter-malr-128-tt.csv	we.eBH	1	0.000674308833445718	10000	10000	2	2966
526	526	sim_hv_slFMDout_counts	10	12	nofilter-malr-128-tt.csv	wi.eBH	0.882352941176471	0.00505731625084289	10000	10000	17	2966
527	527	sim_hv_slFMDout_counts	10	12	nofilter-malr-8-tt.csv	we.eBH	1	0.00134861766689144	10000	10000	4	2966
528	528	sim_hv_slFMDout_counts	10	12	nofilter-malr-8-tt.csv	wi.eBH	0.882352941176471	0.00505731625084289	10000	10000	17	2966
529	529	sim_hv_slFMDout_counts	10	13	filter-all-128-tt.csv	we.eBH	1	0.00172935581495893	7712	7712	4	2313
530	530	sim_hv_slFMDout_counts	10	13	filter-all-128-tt.csv	wi.eBH	1	0.00432338953739732	7712	7712	10	2313
531	531	sim_hv_slFMDout_counts	10	13	filter-all-8-tt.csv	we.eBH	1	0.00216169476869866	7712	7712	5	2313
532	532	sim_hv_slFMDout_counts	10	13	filter-all-8-tt.csv	wi.eBH	1	0.00475572849113705	7712	7712	11	2313
533	533	sim_hv_slFMDout_counts	10	13	filter-DESeq2-tt.csv	padj	0.881656804733728	0.12883700821444	7712	7712	338	2313
534	534	sim_hv_slFMDout_counts	10	13	filter-edgeR-tt.csv	FDR	0.93719806763285	0.083873757025508	7712	7712	207	2313
535	535	sim_hv_slFMDout_counts	10	13	filter-ii1-128-tt.csv	we.eBH	1	0.00216169476869866	7712	7712	5	2313
536	536	sim_hv_slFMDout_counts	10	13	filter-ii1-128-tt.csv	wi.eBH	1	0.00432338953739732	7712	7712	10	2313
537	537	sim_hv_slFMDout_counts	10	13	filter-ii1-8-tt.csv	we.eBH	1	0.000864677907479464	7712	7712	2	2313
538	538	sim_hv_slFMDout_counts	10	13	filter-ii1-8-tt.csv	wi.eBH	1	0.00389105058365759	7712	7712	9	2313
539	539	sim_hv_slFMDout_counts	10	13	filter-ii5-128-tt.csv	we.eBH	1	0.00172935581495893	7712	7712	4	2313
540	540	sim_hv_slFMDout_counts	10	13	filter-ii5-128-tt.csv	wi.eBH	1	0.00432338953739732	7712	7712	10	2313
541	541	sim_hv_slFMDout_counts	10	13	filter-ii5-8-tt.csv	we.eBH	1	0.00172935581495893	7712	7712	4	2313
542	542	sim_hv_slFMDout_counts	10	13	filter-ii5-8-tt.csv	wi.eBH	1	0.00432338953739732	7712	7712	10	2313
543	543	sim_hv_slFMDout_counts	10	13	filter-iqlr-128-tt.csv	we.eBH	1	0.00172935581495893	7712	7712	4	2313
544	544	sim_hv_slFMDout_counts	10	13	filter-iqlr-128-tt.csv	wi.eBH	1	0.00432338953739732	7712	7712	10	2313
545	545	sim_hv_slFMDout_counts	10	13	filter-iqlr-8-tt.csv	we.eBH	1	0.00216169476869866	7712	7712	5	2313
546	546	sim_hv_slFMDout_counts	10	13	filter-iqlr-8-tt.csv	wi.eBH	1	0.00345871162991786	7712	7712	8	2313
547	547	sim_hv_slFMDout_counts	10	13	filter-malr-128-tt.csv	we.eBH	1	0.0012970168612192	7712	7712	3	2313
548	548	sim_hv_slFMDout_counts	10	13	filter-malr-128-tt.csv	wi.eBH	1	0.00605274535235625	7712	7712	14	2313
549	549	sim_hv_slFMDout_counts	10	13	filter-malr-8-tt.csv	we.eBH	1	0.0012970168612192	7712	7712	3	2313
550	550	sim_hv_slFMDout_counts	10	13	filter-malr-8-tt.csv	wi.eBH	1	0.00648508430609598	7712	7712	15	2313
551	551	sim_hv_slFMDout_counts	10	13	nofilter-all-128-tt.csv	we.eBH	1	0.000670465973851827	10000	10000	2	2983
552	552	sim_hv_slFMDout_counts	10	13	nofilter-all-128-tt.csv	wi.eBH	1	0.00402279584311096	10000	10000	12	2983
553	553	sim_hv_slFMDout_counts	10	13	nofilter-all-8-tt.csv	we.eBH	0.8	0.00134093194770365	10000	10000	5	2983
554	554	sim_hv_slFMDout_counts	10	13	nofilter-all-8-tt.csv	wi.eBH	1	0.00368756285618505	10000	10000	11	2983
555	555	sim_hv_slFMDout_counts	10	13	nofilter-DESeq2-tt.csv	padj	0.886524822695035	0.125712370097218	10000	10000	423	2983
556	556	sim_hv_slFMDout_counts	10	13	nofilter-edgeR-tt.csv	FDR	0.940677966101695	0.0744217230975528	10000	10000	236	2983
557	557	sim_hv_slFMDout_counts	10	13	nofilter-ii1-128-tt.csv	we.eBH	1	0.000670465973851827	10000	10000	2	2983
558	558	sim_hv_slFMDout_counts	10	13	nofilter-ii1-128-tt.csv	wi.eBH	1	0.00402279584311096	10000	10000	12	2983
559	559	sim_hv_slFMDout_counts	10	13	nofilter-ii1-8-tt.csv	we.eBH	0.666666666666667	0.000670465973851827	10000	10000	3	2983
560	560	sim_hv_slFMDout_counts	10	13	nofilter-ii1-8-tt.csv	wi.eBH	1	0.00435802883003688	10000	10000	13	2983
561	561	sim_hv_slFMDout_counts	10	13	nofilter-ii5-128-tt.csv	we.eBH	1	0.000670465973851827	10000	10000	2	2983
562	562	sim_hv_slFMDout_counts	10	13	nofilter-ii5-128-tt.csv	wi.eBH	1	0.00402279584311096	10000	10000	12	2983
563	563	sim_hv_slFMDout_counts	10	13	nofilter-ii5-8-tt.csv	we.eBH	1	0.00100569896077774	10000	10000	3	2983
564	564	sim_hv_slFMDout_counts	10	13	nofilter-ii5-8-tt.csv	wi.eBH	1	0.00368756285618505	10000	10000	11	2983
565	565	sim_hv_slFMDout_counts	10	13	nofilter-iqlr-128-tt.csv	we.eBH	1	0.00134093194770365	10000	10000	4	2983
566	566	sim_hv_slFMDout_counts	10	13	nofilter-iqlr-128-tt.csv	wi.eBH	1	0.00402279584311096	10000	10000	12	2983
567	567	sim_hv_slFMDout_counts	10	13	nofilter-iqlr-8-tt.csv	we.eBH	0.75	0.00100569896077774	10000	10000	4	2983
568	568	sim_hv_slFMDout_counts	10	13	nofilter-iqlr-8-tt.csv	wi.eBH	1	0.00368756285618505	10000	10000	11	2983
569	569	sim_hv_slFMDout_counts	10	13	nofilter-malr-128-tt.csv	we.eBH	0.75	0.00100569896077774	10000	10000	4	2983
570	570	sim_hv_slFMDout_counts	10	13	nofilter-malr-128-tt.csv	wi.eBH	1	0.00469326181696279	10000	10000	14	2983
571	571	sim_hv_slFMDout_counts	10	13	nofilter-malr-8-tt.csv	we.eBH	0.666666666666667	0.000670465973851827	10000	10000	3	2983
572	572	sim_hv_slFMDout_counts	10	13	nofilter-malr-8-tt.csv	wi.eBH	1	0.00536372779081462	10000	10000	16	2983
573	573	sim_hv_slFMDout_counts	10	14	filter-all-128-tt.csv	we.eBH	1	0.00306077831219939	7737	7737	7	2287
574	574	sim_hv_slFMDout_counts	10	14	filter-all-128-tt.csv	wi.eBH	1	0.00174901617839965	7737	7737	4	2287
575	575	sim_hv_slFMDout_counts	10	14	filter-all-8-tt.csv	we.eBH	1	0.00262352426759948	7737	7737	6	2287
576	576	sim_hv_slFMDout_counts	10	14	filter-all-8-tt.csv	wi.eBH	1	0.00174901617839965	7737	7737	4	2287
577	577	sim_hv_slFMDout_counts	10	14	filter-DESeq2-tt.csv	padj	0.862385321100917	0.123305640577175	7737	7737	327	2287
578	578	sim_hv_slFMDout_counts	10	14	filter-edgeR-tt.csv	FDR	0.904761904761905	0.0830782684739834	7737	7737	210	2287
579	579	sim_hv_slFMDout_counts	10	14	filter-ii1-128-tt.csv	we.eBH	1	0.00262352426759948	7737	7737	6	2287
580	580	sim_hv_slFMDout_counts	10	14	filter-ii1-128-tt.csv	wi.eBH	1	0.00174901617839965	7737	7737	4	2287
581	581	sim_hv_slFMDout_counts	10	14	filter-ii1-8-tt.csv	we.eBH	1	0.00306077831219939	7737	7737	7	2287
582	582	sim_hv_slFMDout_counts	10	14	filter-ii1-8-tt.csv	wi.eBH	1	0.00174901617839965	7737	7737	4	2287
583	583	sim_hv_slFMDout_counts	10	14	filter-ii5-128-tt.csv	we.eBH	1	0.00306077831219939	7737	7737	7	2287
584	584	sim_hv_slFMDout_counts	10	14	filter-ii5-128-tt.csv	wi.eBH	1	0.00174901617839965	7737	7737	4	2287
585	585	sim_hv_slFMDout_counts	10	14	filter-ii5-8-tt.csv	we.eBH	1	0.00306077831219939	7737	7737	7	2287
586	586	sim_hv_slFMDout_counts	10	14	filter-ii5-8-tt.csv	wi.eBH	1	0.00174901617839965	7737	7737	4	2287
587	587	sim_hv_slFMDout_counts	10	14	filter-iqlr-128-tt.csv	we.eBH	1	0.00218627022299956	7737	7737	5	2287
588	588	sim_hv_slFMDout_counts	10	14	filter-iqlr-128-tt.csv	wi.eBH	1	0.00174901617839965	7737	7737	4	2287
589	589	sim_hv_slFMDout_counts	10	14	filter-iqlr-8-tt.csv	we.eBH	1	0.00174901617839965	7737	7737	4	2287
590	590	sim_hv_slFMDout_counts	10	14	filter-iqlr-8-tt.csv	wi.eBH	1	0.00306077831219939	7737	7737	7	2287
591	591	sim_hv_slFMDout_counts	10	14	filter-malr-128-tt.csv	we.eBH	1	0.00306077831219939	7737	7737	7	2287
592	592	sim_hv_slFMDout_counts	10	14	filter-malr-128-tt.csv	wi.eBH	1	0.00480979449059904	7737	7737	11	2287
593	593	sim_hv_slFMDout_counts	10	14	filter-malr-8-tt.csv	we.eBH	1	0.00262352426759948	7737	7737	6	2287
594	594	sim_hv_slFMDout_counts	10	14	filter-malr-8-tt.csv	wi.eBH	1	0.00480979449059904	7737	7737	11	2287
595	595	sim_hv_slFMDout_counts	10	14	nofilter-all-128-tt.csv	we.eBH	NA	NA	10000	10000	0	2986
596	596	sim_hv_slFMDout_counts	10	14	nofilter-all-128-tt.csv	wi.eBH	1	0.00200937709310114	10000	10000	6	2986
597	597	sim_hv_slFMDout_counts	10	14	nofilter-all-8-tt.csv	we.eBH	NA	NA	10000	10000	0	2986
598	598	sim_hv_slFMDout_counts	10	14	nofilter-all-8-tt.csv	wi.eBH	1	0.00167448091091762	10000	10000	5	2986
599	599	sim_hv_slFMDout_counts	10	14	nofilter-DESeq2-tt.csv	padj	0.854320987654321	0.115874079035499	10000	10000	405	2986
600	600	sim_hv_slFMDout_counts	10	14	nofilter-edgeR-tt.csv	FDR	0.909836065573771	0.0743469524447421	10000	10000	244	2986
601	601	sim_hv_slFMDout_counts	10	14	nofilter-ii1-128-tt.csv	we.eBH	NA	NA	10000	10000	0	2986
602	602	sim_hv_slFMDout_counts	10	14	nofilter-ii1-128-tt.csv	wi.eBH	1	0.00167448091091762	10000	10000	5	2986
603	603	sim_hv_slFMDout_counts	10	14	nofilter-ii1-8-tt.csv	we.eBH	NA	NA	10000	10000	0	2986
604	604	sim_hv_slFMDout_counts	10	14	nofilter-ii1-8-tt.csv	wi.eBH	1	0.00200937709310114	10000	10000	6	2986
605	605	sim_hv_slFMDout_counts	10	14	nofilter-ii5-128-tt.csv	we.eBH	NA	NA	10000	10000	0	2986
606	606	sim_hv_slFMDout_counts	10	14	nofilter-ii5-128-tt.csv	wi.eBH	1	0.00200937709310114	10000	10000	6	2986
607	607	sim_hv_slFMDout_counts	10	14	nofilter-ii5-8-tt.csv	we.eBH	NA	NA	10000	10000	0	2986
608	608	sim_hv_slFMDout_counts	10	14	nofilter-ii5-8-tt.csv	wi.eBH	1	0.00234427327528466	10000	10000	7	2986
609	609	sim_hv_slFMDout_counts	10	14	nofilter-iqlr-128-tt.csv	we.eBH	NA	NA	10000	10000	0	2986
610	610	sim_hv_slFMDout_counts	10	14	nofilter-iqlr-128-tt.csv	wi.eBH	1	0.00167448091091762	10000	10000	5	2986
611	611	sim_hv_slFMDout_counts	10	14	nofilter-iqlr-8-tt.csv	we.eBH	NA	NA	10000	10000	0	2986
612	612	sim_hv_slFMDout_counts	10	14	nofilter-iqlr-8-tt.csv	wi.eBH	1	0.00200937709310114	10000	10000	6	2986
613	613	sim_hv_slFMDout_counts	10	14	nofilter-malr-128-tt.csv	we.eBH	1	0.000334896182183523	10000	10000	1	2986
614	614	sim_hv_slFMDout_counts	10	14	nofilter-malr-128-tt.csv	wi.eBH	1	0.00267916945746818	10000	10000	8	2986
615	615	sim_hv_slFMDout_counts	10	14	nofilter-malr-8-tt.csv	we.eBH	1	0.00100468854655057	10000	10000	3	2986
616	616	sim_hv_slFMDout_counts	10	14	nofilter-malr-8-tt.csv	wi.eBH	1	0.00301406563965171	10000	10000	9	2986
617	617	sim_hv_slFMDout_counts	10	15	filter-all-128-tt.csv	we.eBH	1	0.00254885301614274	7882	7882	6	2354
618	618	sim_hv_slFMDout_counts	10	15	filter-all-128-tt.csv	wi.eBH	0.75	0.00127442650807137	7882	7882	4	2354
619	619	sim_hv_slFMDout_counts	10	15	filter-all-8-tt.csv	we.eBH	1	0.00297366185216653	7882	7882	7	2354
620	620	sim_hv_slFMDout_counts	10	15	filter-all-8-tt.csv	wi.eBH	0.75	0.00127442650807137	7882	7882	4	2354
621	621	sim_hv_slFMDout_counts	10	15	filter-DESeq2-tt.csv	padj	0.86094674556213	0.123619371282923	7882	7882	338	2354
622	622	sim_hv_slFMDout_counts	10	15	filter-edgeR-tt.csv	FDR	0.895652173913044	0.0875106202209006	7882	7882	230	2354
623	623	sim_hv_slFMDout_counts	10	15	filter-ii1-128-tt.csv	we.eBH	1	0.00254885301614274	7882	7882	6	2354
624	624	sim_hv_slFMDout_counts	10	15	filter-ii1-128-tt.csv	wi.eBH	0.75	0.00127442650807137	7882	7882	4	2354
625	625	sim_hv_slFMDout_counts	10	15	filter-ii1-8-tt.csv	we.eBH	1	0.00254885301614274	7882	7882	6	2354
626	626	sim_hv_slFMDout_counts	10	15	filter-ii1-8-tt.csv	wi.eBH	0.75	0.00127442650807137	7882	7882	4	2354
627	627	sim_hv_slFMDout_counts	10	15	filter-ii5-128-tt.csv	we.eBH	1	0.00254885301614274	7882	7882	6	2354
628	628	sim_hv_slFMDout_counts	10	15	filter-ii5-128-tt.csv	wi.eBH	0.75	0.00127442650807137	7882	7882	4	2354
629	629	sim_hv_slFMDout_counts	10	15	filter-ii5-8-tt.csv	we.eBH	1	0.00254885301614274	7882	7882	6	2354
630	630	sim_hv_slFMDout_counts	10	15	filter-ii5-8-tt.csv	wi.eBH	1	0.000849617672047579	7882	7882	2	2354
631	631	sim_hv_slFMDout_counts	10	15	filter-iqlr-128-tt.csv	we.eBH	1	0.00297366185216653	7882	7882	7	2354
632	632	sim_hv_slFMDout_counts	10	15	filter-iqlr-128-tt.csv	wi.eBH	0.75	0.00127442650807137	7882	7882	4	2354
633	633	sim_hv_slFMDout_counts	10	15	filter-iqlr-8-tt.csv	we.eBH	1	0.00297366185216653	7882	7882	7	2354
634	634	sim_hv_slFMDout_counts	10	15	filter-iqlr-8-tt.csv	wi.eBH	1	0.00169923534409516	7882	7882	4	2354
635	635	sim_hv_slFMDout_counts	10	15	filter-malr-128-tt.csv	we.eBH	0.916666666666667	0.00467289719626168	7882	7882	12	2354
636	636	sim_hv_slFMDout_counts	10	15	filter-malr-128-tt.csv	wi.eBH	0.9	0.0038232795242141	7882	7882	10	2354
637	637	sim_hv_slFMDout_counts	10	15	filter-malr-8-tt.csv	we.eBH	0.923076923076923	0.00509770603228547	7882	7882	13	2354
638	638	sim_hv_slFMDout_counts	10	15	filter-malr-8-tt.csv	wi.eBH	0.888888888888889	0.00339847068819031	7882	7882	9	2354
639	639	sim_hv_slFMDout_counts	10	15	nofilter-all-128-tt.csv	we.eBH	1	0.00169376693766938	10000	10000	5	2952
640	640	sim_hv_slFMDout_counts	10	15	nofilter-all-128-tt.csv	wi.eBH	1	0.00101626016260163	10000	10000	3	2952
641	641	sim_hv_slFMDout_counts	10	15	nofilter-all-8-tt.csv	we.eBH	1	0.0013550135501355	10000	10000	4	2952
642	642	sim_hv_slFMDout_counts	10	15	nofilter-all-8-tt.csv	wi.eBH	0.75	0.00101626016260163	10000	10000	4	2952
643	643	sim_hv_slFMDout_counts	10	15	nofilter-DESeq2-tt.csv	padj	0.872860635696821	0.120934959349594	10000	10000	409	2952
644	644	sim_hv_slFMDout_counts	10	15	nofilter-edgeR-tt.csv	FDR	0.893939393939394	0.0799457994579946	10000	10000	264	2952
645	645	sim_hv_slFMDout_counts	10	15	nofilter-ii1-128-tt.csv	we.eBH	1	0.00169376693766938	10000	10000	5	2952
646	646	sim_hv_slFMDout_counts	10	15	nofilter-ii1-128-tt.csv	wi.eBH	0.833333333333333	0.00169376693766938	10000	10000	6	2952
647	647	sim_hv_slFMDout_counts	10	15	nofilter-ii1-8-tt.csv	we.eBH	1	0.0013550135501355	10000	10000	4	2952
648	648	sim_hv_slFMDout_counts	10	15	nofilter-ii1-8-tt.csv	wi.eBH	1	0.00101626016260163	10000	10000	3	2952
649	649	sim_hv_slFMDout_counts	10	15	nofilter-ii5-128-tt.csv	we.eBH	1	0.00169376693766938	10000	10000	5	2952
650	650	sim_hv_slFMDout_counts	10	15	nofilter-ii5-128-tt.csv	wi.eBH	1	0.000677506775067751	10000	10000	2	2952
651	651	sim_hv_slFMDout_counts	10	15	nofilter-ii5-8-tt.csv	we.eBH	1	0.00169376693766938	10000	10000	5	2952
652	652	sim_hv_slFMDout_counts	10	15	nofilter-ii5-8-tt.csv	wi.eBH	1	0.000677506775067751	10000	10000	2	2952
653	653	sim_hv_slFMDout_counts	10	15	nofilter-iqlr-128-tt.csv	we.eBH	1	0.00169376693766938	10000	10000	5	2952
654	654	sim_hv_slFMDout_counts	10	15	nofilter-iqlr-128-tt.csv	wi.eBH	1	0.00101626016260163	10000	10000	3	2952
655	655	sim_hv_slFMDout_counts	10	15	nofilter-iqlr-8-tt.csv	we.eBH	1	0.0013550135501355	10000	10000	4	2952
656	656	sim_hv_slFMDout_counts	10	15	nofilter-iqlr-8-tt.csv	wi.eBH	NA	NA	10000	10000	0	2952
657	657	sim_hv_slFMDout_counts	10	15	nofilter-malr-128-tt.csv	we.eBH	1	0.00203252032520325	10000	10000	6	2952
658	658	sim_hv_slFMDout_counts	10	15	nofilter-malr-128-tt.csv	wi.eBH	0.75	0.00101626016260163	10000	10000	4	2952
659	659	sim_hv_slFMDout_counts	10	15	nofilter-malr-8-tt.csv	we.eBH	1	0.002710027100271	10000	10000	8	2952
660	660	sim_hv_slFMDout_counts	10	15	nofilter-malr-8-tt.csv	wi.eBH	0.888888888888889	0.002710027100271	10000	10000	9	2952
661	661	sim_hv_slFMDout_counts	10	16	filter-all-128-tt.csv	we.eBH	1	0.00554134697357204	7771	7771	13	2346
662	662	sim_hv_slFMDout_counts	10	16	filter-all-128-tt.csv	wi.eBH	0.892857142857143	0.0106564364876385	7771	7771	28	2346
663	663	sim_hv_slFMDout_counts	10	16	filter-all-8-tt.csv	we.eBH	1	0.00554134697357204	7771	7771	13	2346
664	664	sim_hv_slFMDout_counts	10	16	filter-all-8-tt.csv	wi.eBH	0.896551724137931	0.0110826939471441	7771	7771	29	2346
665	665	sim_hv_slFMDout_counts	10	16	filter-DESeq2-tt.csv	padj	0.848591549295775	0.102728047740835	7771	7771	284	2346
666	666	sim_hv_slFMDout_counts	10	16	filter-edgeR-tt.csv	FDR	0.908602150537634	0.0720375106564365	7771	7771	186	2346
667	667	sim_hv_slFMDout_counts	10	16	filter-ii1-128-tt.csv	we.eBH	1	0.00596760443307758	7771	7771	14	2346
668	668	sim_hv_slFMDout_counts	10	16	filter-ii1-128-tt.csv	wi.eBH	0.892857142857143	0.0106564364876385	7771	7771	28	2346
669	669	sim_hv_slFMDout_counts	10	16	filter-ii1-8-tt.csv	we.eBH	1	0.00554134697357204	7771	7771	13	2346
670	670	sim_hv_slFMDout_counts	10	16	filter-ii1-8-tt.csv	wi.eBH	0.884615384615385	0.00980392156862745	7771	7771	26	2346
671	671	sim_hv_slFMDout_counts	10	16	filter-ii5-128-tt.csv	we.eBH	1	0.00554134697357204	7771	7771	13	2346
672	672	sim_hv_slFMDout_counts	10	16	filter-ii5-128-tt.csv	wi.eBH	0.888888888888889	0.010230179028133	7771	7771	27	2346
673	673	sim_hv_slFMDout_counts	10	16	filter-ii5-8-tt.csv	we.eBH	1	0.00596760443307758	7771	7771	14	2346
674	674	sim_hv_slFMDout_counts	10	16	filter-ii5-8-tt.csv	wi.eBH	0.958333333333333	0.00980392156862745	7771	7771	24	2346
675	675	sim_hv_slFMDout_counts	10	16	filter-iqlr-128-tt.csv	we.eBH	1	0.00596760443307758	7771	7771	14	2346
676	676	sim_hv_slFMDout_counts	10	16	filter-iqlr-128-tt.csv	wi.eBH	0.903225806451613	0.0119352088661552	7771	7771	31	2346
677	677	sim_hv_slFMDout_counts	10	16	filter-iqlr-8-tt.csv	we.eBH	1	0.00596760443307758	7771	7771	14	2346
678	678	sim_hv_slFMDout_counts	10	16	filter-iqlr-8-tt.csv	wi.eBH	0.896551724137931	0.0110826939471441	7771	7771	29	2346
679	679	sim_hv_slFMDout_counts	10	16	filter-malr-128-tt.csv	we.eBH	1	0.00468883205456096	7771	7771	11	2346
680	680	sim_hv_slFMDout_counts	10	16	filter-malr-128-tt.csv	wi.eBH	1	0.0106564364876385	7771	7771	25	2346
681	681	sim_hv_slFMDout_counts	10	16	filter-malr-8-tt.csv	we.eBH	1	0.00468883205456096	7771	7771	11	2346
682	682	sim_hv_slFMDout_counts	10	16	filter-malr-8-tt.csv	wi.eBH	1	0.0110826939471441	7771	7771	26	2346
683	683	sim_hv_slFMDout_counts	10	16	nofilter-all-128-tt.csv	we.eBH	1	0.00430748840291584	10000	10000	13	3018
684	684	sim_hv_slFMDout_counts	10	16	nofilter-all-128-tt.csv	wi.eBH	0.90625	0.00960901259111995	10000	10000	32	3018
685	685	sim_hv_slFMDout_counts	10	16	nofilter-all-8-tt.csv	we.eBH	1	0.00397614314115308	10000	10000	12	3018
686	686	sim_hv_slFMDout_counts	10	16	nofilter-all-8-tt.csv	wi.eBH	0.911764705882353	0.0102717031146455	10000	10000	34	3018
687	687	sim_hv_slFMDout_counts	10	16	nofilter-DESeq2-tt.csv	padj	0.855113636363636	0.0997349237905898	10000	10000	352	3018
688	688	sim_hv_slFMDout_counts	10	16	nofilter-edgeR-tt.csv	FDR	0.904545454545455	0.0659377070907886	10000	10000	220	3018
689	689	sim_hv_slFMDout_counts	10	16	nofilter-ii1-128-tt.csv	we.eBH	1	0.00430748840291584	10000	10000	13	3018
690	690	sim_hv_slFMDout_counts	10	16	nofilter-ii1-128-tt.csv	wi.eBH	0.90625	0.00960901259111995	10000	10000	32	3018
691	691	sim_hv_slFMDout_counts	10	16	nofilter-ii1-8-tt.csv	we.eBH	1	0.00497017892644135	10000	10000	15	3018
692	692	sim_hv_slFMDout_counts	10	16	nofilter-ii1-8-tt.csv	wi.eBH	0.914285714285714	0.0106030483764082	10000	10000	35	3018
693	693	sim_hv_slFMDout_counts	10	16	nofilter-ii5-128-tt.csv	we.eBH	1	0.0046388336646786	10000	10000	14	3018
694	694	sim_hv_slFMDout_counts	10	16	nofilter-ii5-128-tt.csv	wi.eBH	0.9375	0.0099403578528827	10000	10000	32	3018
695	695	sim_hv_slFMDout_counts	10	16	nofilter-ii5-8-tt.csv	we.eBH	1	0.00430748840291584	10000	10000	13	3018
696	696	sim_hv_slFMDout_counts	10	16	nofilter-ii5-8-tt.csv	wi.eBH	0.896551724137931	0.00861497680583168	10000	10000	29	3018
697	697	sim_hv_slFMDout_counts	10	16	nofilter-iqlr-128-tt.csv	we.eBH	1	0.0046388336646786	10000	10000	14	3018
698	698	sim_hv_slFMDout_counts	10	16	nofilter-iqlr-128-tt.csv	wi.eBH	0.90625	0.00960901259111995	10000	10000	32	3018
699	699	sim_hv_slFMDout_counts	10	16	nofilter-iqlr-8-tt.csv	we.eBH	1	0.00497017892644135	10000	10000	15	3018
700	700	sim_hv_slFMDout_counts	10	16	nofilter-iqlr-8-tt.csv	wi.eBH	0.918918918918919	0.0112657388999337	10000	10000	37	3018
701	701	sim_hv_slFMDout_counts	10	16	nofilter-malr-128-tt.csv	we.eBH	1	0.00364479787939032	10000	10000	11	3018
702	702	sim_hv_slFMDout_counts	10	16	nofilter-malr-128-tt.csv	wi.eBH	1	0.00927766732935719	10000	10000	28	3018
703	703	sim_hv_slFMDout_counts	10	16	nofilter-malr-8-tt.csv	we.eBH	1	0.00364479787939032	10000	10000	11	3018
704	704	sim_hv_slFMDout_counts	10	16	nofilter-malr-8-tt.csv	wi.eBH	1	0.00894632206759443	10000	10000	27	3018
705	705	sim_hv_slFMDout_counts	10	17	filter-all-128-tt.csv	we.eBH	1	0.000430663221360896	7765	7765	1	2322
706	706	sim_hv_slFMDout_counts	10	17	filter-all-128-tt.csv	wi.eBH	1	0.00215331610680448	7765	7765	5	2322
707	707	sim_hv_slFMDout_counts	10	17	filter-all-8-tt.csv	we.eBH	1	0.000430663221360896	7765	7765	1	2322
708	708	sim_hv_slFMDout_counts	10	17	filter-all-8-tt.csv	wi.eBH	1	0.00258397932816537	7765	7765	6	2322
709	709	sim_hv_slFMDout_counts	10	17	filter-DESeq2-tt.csv	padj	0.885714285714286	0.12015503875969	7765	7765	315	2322
710	710	sim_hv_slFMDout_counts	10	17	filter-edgeR-tt.csv	FDR	0.92822966507177	0.0835486649440138	7765	7765	209	2322
711	711	sim_hv_slFMDout_counts	10	17	filter-ii1-128-tt.csv	we.eBH	1	0.000430663221360896	7765	7765	1	2322
712	712	sim_hv_slFMDout_counts	10	17	filter-ii1-128-tt.csv	wi.eBH	1	0.00215331610680448	7765	7765	5	2322
713	713	sim_hv_slFMDout_counts	10	17	filter-ii1-8-tt.csv	we.eBH	1	0.00129198966408269	7765	7765	3	2322
714	714	sim_hv_slFMDout_counts	10	17	filter-ii1-8-tt.csv	wi.eBH	1	0.00215331610680448	7765	7765	5	2322
715	715	sim_hv_slFMDout_counts	10	17	filter-ii5-128-tt.csv	we.eBH	1	0.000861326442721792	7765	7765	2	2322
716	716	sim_hv_slFMDout_counts	10	17	filter-ii5-128-tt.csv	wi.eBH	1	0.00215331610680448	7765	7765	5	2322
717	717	sim_hv_slFMDout_counts	10	17	filter-ii5-8-tt.csv	we.eBH	1	0.00172265288544358	7765	7765	4	2322
718	718	sim_hv_slFMDout_counts	10	17	filter-ii5-8-tt.csv	wi.eBH	1	0.00129198966408269	7765	7765	3	2322
719	719	sim_hv_slFMDout_counts	10	17	filter-iqlr-128-tt.csv	we.eBH	1	0.00172265288544358	7765	7765	4	2322
720	720	sim_hv_slFMDout_counts	10	17	filter-iqlr-128-tt.csv	wi.eBH	1	0.00215331610680448	7765	7765	5	2322
721	721	sim_hv_slFMDout_counts	10	17	filter-iqlr-8-tt.csv	we.eBH	1	0.00172265288544358	7765	7765	4	2322
722	722	sim_hv_slFMDout_counts	10	17	filter-iqlr-8-tt.csv	wi.eBH	1	0.00258397932816537	7765	7765	6	2322
723	723	sim_hv_slFMDout_counts	10	17	filter-malr-128-tt.csv	we.eBH	1	0.00215331610680448	7765	7765	5	2322
724	724	sim_hv_slFMDout_counts	10	17	filter-malr-128-tt.csv	wi.eBH	1	0.00215331610680448	7765	7765	5	2322
725	725	sim_hv_slFMDout_counts	10	17	filter-malr-8-tt.csv	we.eBH	1	0.00172265288544358	7765	7765	4	2322
726	726	sim_hv_slFMDout_counts	10	17	filter-malr-8-tt.csv	wi.eBH	1	0.00258397932816537	7765	7765	6	2322
727	727	sim_hv_slFMDout_counts	10	17	nofilter-all-128-tt.csv	we.eBH	1	0.00033288948069241	10000	10000	1	3004
728	728	sim_hv_slFMDout_counts	10	17	nofilter-all-128-tt.csv	wi.eBH	1	0.00099866844207723	10000	10000	3	3004
729	729	sim_hv_slFMDout_counts	10	17	nofilter-all-8-tt.csv	we.eBH	1	0.00033288948069241	10000	10000	1	3004
730	730	sim_hv_slFMDout_counts	10	17	nofilter-all-8-tt.csv	wi.eBH	1	0.00099866844207723	10000	10000	3	3004
731	731	sim_hv_slFMDout_counts	10	17	nofilter-DESeq2-tt.csv	padj	0.905660377358491	0.11185086551265	10000	10000	371	3004
732	732	sim_hv_slFMDout_counts	10	17	nofilter-edgeR-tt.csv	FDR	0.947826086956522	0.0725699067909454	10000	10000	230	3004
733	733	sim_hv_slFMDout_counts	10	17	nofilter-ii1-128-tt.csv	we.eBH	1	0.00033288948069241	10000	10000	1	3004
734	734	sim_hv_slFMDout_counts	10	17	nofilter-ii1-128-tt.csv	wi.eBH	1	0.00099866844207723	10000	10000	3	3004
735	735	sim_hv_slFMDout_counts	10	17	nofilter-ii1-8-tt.csv	we.eBH	1	0.00033288948069241	10000	10000	1	3004
736	736	sim_hv_slFMDout_counts	10	17	nofilter-ii1-8-tt.csv	wi.eBH	1	0.00099866844207723	10000	10000	3	3004
737	737	sim_hv_slFMDout_counts	10	17	nofilter-ii5-128-tt.csv	we.eBH	1	0.00033288948069241	10000	10000	1	3004
738	738	sim_hv_slFMDout_counts	10	17	nofilter-ii5-128-tt.csv	wi.eBH	1	0.00099866844207723	10000	10000	3	3004
739	739	sim_hv_slFMDout_counts	10	17	nofilter-ii5-8-tt.csv	we.eBH	1	0.00033288948069241	10000	10000	1	3004
740	740	sim_hv_slFMDout_counts	10	17	nofilter-ii5-8-tt.csv	wi.eBH	1	0.00099866844207723	10000	10000	3	3004
741	741	sim_hv_slFMDout_counts	10	17	nofilter-iqlr-128-tt.csv	we.eBH	1	0.00033288948069241	10000	10000	1	3004
742	742	sim_hv_slFMDout_counts	10	17	nofilter-iqlr-128-tt.csv	wi.eBH	1	0.00099866844207723	10000	10000	3	3004
743	743	sim_hv_slFMDout_counts	10	17	nofilter-iqlr-8-tt.csv	we.eBH	1	0.00066577896138482	10000	10000	2	3004
744	744	sim_hv_slFMDout_counts	10	17	nofilter-iqlr-8-tt.csv	wi.eBH	1	0.00099866844207723	10000	10000	3	3004
745	745	sim_hv_slFMDout_counts	10	17	nofilter-malr-128-tt.csv	we.eBH	1	0.00033288948069241	10000	10000	1	3004
746	746	sim_hv_slFMDout_counts	10	17	nofilter-malr-128-tt.csv	wi.eBH	1	0.00099866844207723	10000	10000	3	3004
747	747	sim_hv_slFMDout_counts	10	17	nofilter-malr-8-tt.csv	we.eBH	1	0.00066577896138482	10000	10000	2	3004
748	748	sim_hv_slFMDout_counts	10	17	nofilter-malr-8-tt.csv	wi.eBH	1	0.00166444740346205	10000	10000	5	3004
749	749	sim_hv_slFMDout_counts	10	18	filter-all-128-tt.csv	we.eBH	1	0.00256410256410256	7753	7753	6	2340
750	750	sim_hv_slFMDout_counts	10	18	filter-all-128-tt.csv	wi.eBH	1	0.000854700854700855	7753	7753	2	2340
751	751	sim_hv_slFMDout_counts	10	18	filter-all-8-tt.csv	we.eBH	1	0.00213675213675214	7753	7753	5	2340
752	752	sim_hv_slFMDout_counts	10	18	filter-all-8-tt.csv	wi.eBH	1	0.000854700854700855	7753	7753	2	2340
753	753	sim_hv_slFMDout_counts	10	18	filter-DESeq2-tt.csv	padj	0.896774193548387	0.118803418803419	7753	7753	310	2340
754	754	sim_hv_slFMDout_counts	10	18	filter-edgeR-tt.csv	FDR	0.937823834196891	0.0773504273504274	7753	7753	193	2340
755	755	sim_hv_slFMDout_counts	10	18	filter-ii1-128-tt.csv	we.eBH	1	0.00256410256410256	7753	7753	6	2340
756	756	sim_hv_slFMDout_counts	10	18	filter-ii1-128-tt.csv	wi.eBH	1	0.000854700854700855	7753	7753	2	2340
757	757	sim_hv_slFMDout_counts	10	18	filter-ii1-8-tt.csv	we.eBH	1	0.00299145299145299	7753	7753	7	2340
758	758	sim_hv_slFMDout_counts	10	18	filter-ii1-8-tt.csv	wi.eBH	1	0.000854700854700855	7753	7753	2	2340
759	759	sim_hv_slFMDout_counts	10	18	filter-ii5-128-tt.csv	we.eBH	1	0.00256410256410256	7753	7753	6	2340
760	760	sim_hv_slFMDout_counts	10	18	filter-ii5-128-tt.csv	wi.eBH	1	0.000854700854700855	7753	7753	2	2340
761	761	sim_hv_slFMDout_counts	10	18	filter-ii5-8-tt.csv	we.eBH	1	0.00256410256410256	7753	7753	6	2340
762	762	sim_hv_slFMDout_counts	10	18	filter-ii5-8-tt.csv	wi.eBH	1	0.000854700854700855	7753	7753	2	2340
763	763	sim_hv_slFMDout_counts	10	18	filter-iqlr-128-tt.csv	we.eBH	1	0.00256410256410256	7753	7753	6	2340
764	764	sim_hv_slFMDout_counts	10	18	filter-iqlr-128-tt.csv	wi.eBH	1	0.000854700854700855	7753	7753	2	2340
765	765	sim_hv_slFMDout_counts	10	18	filter-iqlr-8-tt.csv	we.eBH	1	0.00299145299145299	7753	7753	7	2340
766	766	sim_hv_slFMDout_counts	10	18	filter-iqlr-8-tt.csv	wi.eBH	1	0.00128205128205128	7753	7753	3	2340
767	767	sim_hv_slFMDout_counts	10	18	filter-malr-128-tt.csv	we.eBH	1	0.00299145299145299	7753	7753	7	2340
768	768	sim_hv_slFMDout_counts	10	18	filter-malr-128-tt.csv	wi.eBH	1	0.00128205128205128	7753	7753	3	2340
769	769	sim_hv_slFMDout_counts	10	18	filter-malr-8-tt.csv	we.eBH	1	0.00299145299145299	7753	7753	7	2340
770	770	sim_hv_slFMDout_counts	10	18	filter-malr-8-tt.csv	wi.eBH	1	0.00128205128205128	7753	7753	3	2340
771	771	sim_hv_slFMDout_counts	10	18	nofilter-all-128-tt.csv	we.eBH	NA	NA	10000	10000	0	3015
772	772	sim_hv_slFMDout_counts	10	18	nofilter-all-128-tt.csv	wi.eBH	1	0.0033167495854063	10000	10000	10	3015
773	773	sim_hv_slFMDout_counts	10	18	nofilter-all-8-tt.csv	we.eBH	1	0.00066334991708126	10000	10000	2	3015
774	774	sim_hv_slFMDout_counts	10	18	nofilter-all-8-tt.csv	wi.eBH	1	0.0033167495854063	10000	10000	10	3015
775	775	sim_hv_slFMDout_counts	10	18	nofilter-DESeq2-tt.csv	padj	0.89922480620155	0.115422885572139	10000	10000	387	3015
776	776	sim_hv_slFMDout_counts	10	18	nofilter-edgeR-tt.csv	FDR	0.948275862068966	0.0729684908789386	10000	10000	232	3015
777	777	sim_hv_slFMDout_counts	10	18	nofilter-ii1-128-tt.csv	we.eBH	NA	NA	10000	10000	0	3015
778	778	sim_hv_slFMDout_counts	10	18	nofilter-ii1-128-tt.csv	wi.eBH	1	0.0033167495854063	10000	10000	10	3015
779	779	sim_hv_slFMDout_counts	10	18	nofilter-ii1-8-tt.csv	we.eBH	1	0.00132669983416252	10000	10000	4	3015
780	780	sim_hv_slFMDout_counts	10	18	nofilter-ii1-8-tt.csv	wi.eBH	1	0.00364842454394693	10000	10000	11	3015
781	781	sim_hv_slFMDout_counts	10	18	nofilter-ii5-128-tt.csv	we.eBH	NA	NA	10000	10000	0	3015
782	782	sim_hv_slFMDout_counts	10	18	nofilter-ii5-128-tt.csv	wi.eBH	1	0.0033167495854063	10000	10000	10	3015
783	783	sim_hv_slFMDout_counts	10	18	nofilter-ii5-8-tt.csv	we.eBH	1	0.00132669983416252	10000	10000	4	3015
784	784	sim_hv_slFMDout_counts	10	18	nofilter-ii5-8-tt.csv	wi.eBH	1	0.00364842454394693	10000	10000	11	3015
785	785	sim_hv_slFMDout_counts	10	18	nofilter-iqlr-128-tt.csv	we.eBH	NA	NA	10000	10000	0	3015
786	786	sim_hv_slFMDout_counts	10	18	nofilter-iqlr-128-tt.csv	wi.eBH	1	0.0033167495854063	10000	10000	10	3015
787	787	sim_hv_slFMDout_counts	10	18	nofilter-iqlr-8-tt.csv	we.eBH	NA	NA	10000	10000	0	3015
788	788	sim_hv_slFMDout_counts	10	18	nofilter-iqlr-8-tt.csv	wi.eBH	1	0.00431177446102819	10000	10000	13	3015
789	789	sim_hv_slFMDout_counts	10	18	nofilter-malr-128-tt.csv	we.eBH	1	0.00132669983416252	10000	10000	4	3015
790	790	sim_hv_slFMDout_counts	10	18	nofilter-malr-128-tt.csv	wi.eBH	1	0.0033167495854063	10000	10000	10	3015
791	791	sim_hv_slFMDout_counts	10	18	nofilter-malr-8-tt.csv	we.eBH	NA	NA	10000	10000	0	3015
792	792	sim_hv_slFMDout_counts	10	18	nofilter-malr-8-tt.csv	wi.eBH	1	0.00364842454394693	10000	10000	11	3015
793	793	sim_hv_slFMDout_counts	10	19	filter-all-128-tt.csv	we.eBH	1	0.00254022015241321	7771	7771	6	2362
794	794	sim_hv_slFMDout_counts	10	19	filter-all-128-tt.csv	wi.eBH	1	0.00211685012701101	7771	7771	5	2362
795	795	sim_hv_slFMDout_counts	10	19	filter-all-8-tt.csv	we.eBH	1	0.00338696020321761	7771	7771	8	2362
796	796	sim_hv_slFMDout_counts	10	19	filter-all-8-tt.csv	wi.eBH	1	0.00254022015241321	7771	7771	6	2362
797	797	sim_hv_slFMDout_counts	10	19	filter-DESeq2-tt.csv	padj	0.882857142857143	0.13082133784928	7771	7771	350	2362
798	798	sim_hv_slFMDout_counts	10	19	filter-edgeR-tt.csv	FDR	0.947826086956522	0.0922946655376799	7771	7771	230	2362
799	799	sim_hv_slFMDout_counts	10	19	filter-ii1-128-tt.csv	we.eBH	1	0.00254022015241321	7771	7771	6	2362
800	800	sim_hv_slFMDout_counts	10	19	filter-ii1-128-tt.csv	wi.eBH	1	0.00211685012701101	7771	7771	5	2362
801	801	sim_hv_slFMDout_counts	10	19	filter-ii1-8-tt.csv	we.eBH	1	0.00338696020321761	7771	7771	8	2362
802	802	sim_hv_slFMDout_counts	10	19	filter-ii1-8-tt.csv	wi.eBH	1	0.00211685012701101	7771	7771	5	2362
803	803	sim_hv_slFMDout_counts	10	19	filter-ii5-128-tt.csv	we.eBH	1	0.00254022015241321	7771	7771	6	2362
804	804	sim_hv_slFMDout_counts	10	19	filter-ii5-128-tt.csv	wi.eBH	1	0.00211685012701101	7771	7771	5	2362
805	805	sim_hv_slFMDout_counts	10	19	filter-ii5-8-tt.csv	we.eBH	1	0.00296359017781541	7771	7771	7	2362
806	806	sim_hv_slFMDout_counts	10	19	filter-ii5-8-tt.csv	wi.eBH	1	0.00211685012701101	7771	7771	5	2362
807	807	sim_hv_slFMDout_counts	10	19	filter-iqlr-128-tt.csv	we.eBH	1	0.00296359017781541	7771	7771	7	2362
808	808	sim_hv_slFMDout_counts	10	19	filter-iqlr-128-tt.csv	wi.eBH	1	0.00211685012701101	7771	7771	5	2362
809	809	sim_hv_slFMDout_counts	10	19	filter-iqlr-8-tt.csv	we.eBH	1	0.00169348010160881	7771	7771	4	2362
810	810	sim_hv_slFMDout_counts	10	19	filter-iqlr-8-tt.csv	wi.eBH	1	0.00211685012701101	7771	7771	5	2362
811	811	sim_hv_slFMDout_counts	10	19	filter-malr-128-tt.csv	we.eBH	1	0.00296359017781541	7771	7771	7	2362
812	812	sim_hv_slFMDout_counts	10	19	filter-malr-128-tt.csv	wi.eBH	1	0.00211685012701101	7771	7771	5	2362
813	813	sim_hv_slFMDout_counts	10	19	filter-malr-8-tt.csv	we.eBH	1	0.00254022015241321	7771	7771	6	2362
814	814	sim_hv_slFMDout_counts	10	19	filter-malr-8-tt.csv	wi.eBH	1	0.00211685012701101	7771	7771	5	2362
815	815	sim_hv_slFMDout_counts	10	19	nofilter-all-128-tt.csv	we.eBH	1	0.00200803212851406	10000	10000	6	2988
816	816	sim_hv_slFMDout_counts	10	19	nofilter-all-128-tt.csv	wi.eBH	1	0.00334672021419009	10000	10000	10	2988
817	817	sim_hv_slFMDout_counts	10	19	nofilter-all-8-tt.csv	we.eBH	1	0.00200803212851406	10000	10000	6	2988
818	818	sim_hv_slFMDout_counts	10	19	nofilter-all-8-tt.csv	wi.eBH	1	0.00267737617135207	10000	10000	8	2988
819	819	sim_hv_slFMDout_counts	10	19	nofilter-DESeq2-tt.csv	padj	0.898550724637681	0.124497991967871	10000	10000	414	2988
820	820	sim_hv_slFMDout_counts	10	19	nofilter-edgeR-tt.csv	FDR	0.9453125	0.0809906291834003	10000	10000	256	2988
821	821	sim_hv_slFMDout_counts	10	19	nofilter-ii1-128-tt.csv	we.eBH	1	0.00200803212851406	10000	10000	6	2988
822	822	sim_hv_slFMDout_counts	10	19	nofilter-ii1-128-tt.csv	wi.eBH	1	0.00334672021419009	10000	10000	10	2988
823	823	sim_hv_slFMDout_counts	10	19	nofilter-ii1-8-tt.csv	we.eBH	1	0.00234270414993307	10000	10000	7	2988
824	824	sim_hv_slFMDout_counts	10	19	nofilter-ii1-8-tt.csv	wi.eBH	1	0.00301204819277108	10000	10000	9	2988
825	825	sim_hv_slFMDout_counts	10	19	nofilter-ii5-128-tt.csv	we.eBH	1	0.00200803212851406	10000	10000	6	2988
826	826	sim_hv_slFMDout_counts	10	19	nofilter-ii5-128-tt.csv	wi.eBH	1	0.00334672021419009	10000	10000	10	2988
827	827	sim_hv_slFMDout_counts	10	19	nofilter-ii5-8-tt.csv	we.eBH	1	0.00200803212851406	10000	10000	6	2988
828	828	sim_hv_slFMDout_counts	10	19	nofilter-ii5-8-tt.csv	wi.eBH	1	0.00435073627844712	10000	10000	13	2988
829	829	sim_hv_slFMDout_counts	10	19	nofilter-iqlr-128-tt.csv	we.eBH	1	0.00167336010709505	10000	10000	5	2988
830	830	sim_hv_slFMDout_counts	10	19	nofilter-iqlr-128-tt.csv	wi.eBH	1	0.00334672021419009	10000	10000	10	2988
831	831	sim_hv_slFMDout_counts	10	19	nofilter-iqlr-8-tt.csv	we.eBH	1	0.00133868808567604	10000	10000	4	2988
832	832	sim_hv_slFMDout_counts	10	19	nofilter-iqlr-8-tt.csv	wi.eBH	1	0.00301204819277108	10000	10000	9	2988
833	833	sim_hv_slFMDout_counts	10	19	nofilter-malr-128-tt.csv	we.eBH	1	0.00167336010709505	10000	10000	5	2988
834	834	sim_hv_slFMDout_counts	10	19	nofilter-malr-128-tt.csv	wi.eBH	1	0.00301204819277108	10000	10000	9	2988
835	835	sim_hv_slFMDout_counts	10	19	nofilter-malr-8-tt.csv	we.eBH	1	0.00167336010709505	10000	10000	5	2988
836	836	sim_hv_slFMDout_counts	10	19	nofilter-malr-8-tt.csv	wi.eBH	1	0.00334672021419009	10000	10000	10	2988
837	837	sim_hv_slFMDout_counts	10	20	filter-all-128-tt.csv	we.eBH	1	0.00299145299145299	7693	7693	7	2340
838	838	sim_hv_slFMDout_counts	10	20	filter-all-128-tt.csv	wi.eBH	1	0.00341880341880342	7693	7693	8	2340
839	839	sim_hv_slFMDout_counts	10	20	filter-all-8-tt.csv	we.eBH	1	0.00299145299145299	7693	7693	7	2340
840	840	sim_hv_slFMDout_counts	10	20	filter-all-8-tt.csv	wi.eBH	1	0.00384615384615385	7693	7693	9	2340
841	841	sim_hv_slFMDout_counts	10	20	filter-DESeq2-tt.csv	padj	0.87905604719764	0.127350427350427	7693	7693	339	2340
842	842	sim_hv_slFMDout_counts	10	20	filter-edgeR-tt.csv	FDR	0.951690821256039	0.0841880341880342	7693	7693	207	2340
843	843	sim_hv_slFMDout_counts	10	20	filter-ii1-128-tt.csv	we.eBH	1	0.00299145299145299	7693	7693	7	2340
844	844	sim_hv_slFMDout_counts	10	20	filter-ii1-128-tt.csv	wi.eBH	1	0.00341880341880342	7693	7693	8	2340
845	845	sim_hv_slFMDout_counts	10	20	filter-ii1-8-tt.csv	we.eBH	1	0.00384615384615385	7693	7693	9	2340
846	846	sim_hv_slFMDout_counts	10	20	filter-ii1-8-tt.csv	wi.eBH	1	0.0047008547008547	7693	7693	11	2340
847	847	sim_hv_slFMDout_counts	10	20	filter-ii5-128-tt.csv	we.eBH	1	0.00299145299145299	7693	7693	7	2340
848	848	sim_hv_slFMDout_counts	10	20	filter-ii5-128-tt.csv	wi.eBH	1	0.00299145299145299	7693	7693	7	2340
849	849	sim_hv_slFMDout_counts	10	20	filter-ii5-8-tt.csv	we.eBH	1	0.00299145299145299	7693	7693	7	2340
850	850	sim_hv_slFMDout_counts	10	20	filter-ii5-8-tt.csv	wi.eBH	1	0.0047008547008547	7693	7693	11	2340
851	851	sim_hv_slFMDout_counts	10	20	filter-iqlr-128-tt.csv	we.eBH	1	0.00384615384615385	7693	7693	9	2340
852	852	sim_hv_slFMDout_counts	10	20	filter-iqlr-128-tt.csv	wi.eBH	1	0.00555555555555556	7693	7693	13	2340
853	853	sim_hv_slFMDout_counts	10	20	filter-iqlr-8-tt.csv	we.eBH	1	0.00341880341880342	7693	7693	8	2340
854	854	sim_hv_slFMDout_counts	10	20	filter-iqlr-8-tt.csv	wi.eBH	1	0.00427350427350427	7693	7693	10	2340
855	855	sim_hv_slFMDout_counts	10	20	filter-malr-128-tt.csv	we.eBH	1	0.00384615384615385	7693	7693	9	2340
856	856	sim_hv_slFMDout_counts	10	20	filter-malr-128-tt.csv	wi.eBH	1	0.00726495726495727	7693	7693	17	2340
857	857	sim_hv_slFMDout_counts	10	20	filter-malr-8-tt.csv	we.eBH	1	0.0047008547008547	7693	7693	11	2340
858	858	sim_hv_slFMDout_counts	10	20	filter-malr-8-tt.csv	wi.eBH	1	0.00726495726495727	7693	7693	17	2340
859	859	sim_hv_slFMDout_counts	10	20	nofilter-all-128-tt.csv	we.eBH	1	0.00266844563042028	10000	10000	8	2998
860	860	sim_hv_slFMDout_counts	10	20	nofilter-all-128-tt.csv	wi.eBH	1	0.00500333555703803	10000	10000	15	2998
861	861	sim_hv_slFMDout_counts	10	20	nofilter-all-8-tt.csv	we.eBH	1	0.00200133422281521	10000	10000	6	2998
862	862	sim_hv_slFMDout_counts	10	20	nofilter-all-8-tt.csv	wi.eBH	1	0.00366911274182789	10000	10000	11	2998
863	863	sim_hv_slFMDout_counts	10	20	nofilter-DESeq2-tt.csv	padj	0.903553299492386	0.118745830553702	10000	10000	394	2998
864	864	sim_hv_slFMDout_counts	10	20	nofilter-edgeR-tt.csv	FDR	0.949019607843137	0.0807204803202135	10000	10000	255	2998
865	865	sim_hv_slFMDout_counts	10	20	nofilter-ii1-128-tt.csv	we.eBH	1	0.00266844563042028	10000	10000	8	2998
866	866	sim_hv_slFMDout_counts	10	20	nofilter-ii1-128-tt.csv	wi.eBH	1	0.00533689126084056	10000	10000	16	2998
867	867	sim_hv_slFMDout_counts	10	20	nofilter-ii1-8-tt.csv	we.eBH	1	0.00266844563042028	10000	10000	8	2998
868	868	sim_hv_slFMDout_counts	10	20	nofilter-ii1-8-tt.csv	wi.eBH	1	0.00466977985323549	10000	10000	14	2998
869	869	sim_hv_slFMDout_counts	10	20	nofilter-ii5-128-tt.csv	we.eBH	1	0.00266844563042028	10000	10000	8	2998
870	870	sim_hv_slFMDout_counts	10	20	nofilter-ii5-128-tt.csv	wi.eBH	1	0.00366911274182789	10000	10000	11	2998
871	871	sim_hv_slFMDout_counts	10	20	nofilter-ii5-8-tt.csv	we.eBH	1	0.00266844563042028	10000	10000	8	2998
872	872	sim_hv_slFMDout_counts	10	20	nofilter-ii5-8-tt.csv	wi.eBH	1	0.00233488992661775	10000	10000	7	2998
873	873	sim_hv_slFMDout_counts	10	20	nofilter-iqlr-128-tt.csv	we.eBH	1	0.00233488992661775	10000	10000	7	2998
874	874	sim_hv_slFMDout_counts	10	20	nofilter-iqlr-128-tt.csv	wi.eBH	1	0.00333555703802535	10000	10000	10	2998
875	875	sim_hv_slFMDout_counts	10	20	nofilter-iqlr-8-tt.csv	we.eBH	1	0.00233488992661775	10000	10000	7	2998
876	876	sim_hv_slFMDout_counts	10	20	nofilter-iqlr-8-tt.csv	wi.eBH	1	0.00466977985323549	10000	10000	14	2998
877	877	sim_hv_slFMDout_counts	10	20	nofilter-malr-128-tt.csv	we.eBH	1	0.00233488992661775	10000	10000	7	2998
878	878	sim_hv_slFMDout_counts	10	20	nofilter-malr-128-tt.csv	wi.eBH	1	0.00700466977985324	10000	10000	21	2998
879	879	sim_hv_slFMDout_counts	10	20	nofilter-malr-8-tt.csv	we.eBH	1	0.00300200133422282	10000	10000	9	2998
880	880	sim_hv_slFMDout_counts	10	20	nofilter-malr-8-tt.csv	wi.eBH	0.962962962962963	0.00867244829886591	10000	10000	27	2998
881	1	sim_hv_slFMDout_counts	2	1	filter-all-128-tt.csv	we.eBH	NA	NA	8885	8885	0	2638
882	2	sim_hv_slFMDout_counts	2	1	filter-all-128-tt.csv	wi.eBH	NA	NA	8885	8885	0	2638
883	3	sim_hv_slFMDout_counts	2	1	filter-all-8-tt.csv	we.eBH	NA	NA	8885	8885	0	2638
884	4	sim_hv_slFMDout_counts	2	1	filter-all-8-tt.csv	wi.eBH	NA	NA	8885	8885	0	2638
885	5	sim_hv_slFMDout_counts	2	1	filter-DESeq2-tt.csv	padj	0.469973890339426	0.0682335102350265	8885	8885	383	2638
886	6	sim_hv_slFMDout_counts	2	1	filter-edgeR-tt.csv	FDR	NA	NA	8885	8885	0	2638
887	7	sim_hv_slFMDout_counts	2	1	filter-ii1-128-tt.csv	we.eBH	NA	NA	8885	8885	0	2638
888	8	sim_hv_slFMDout_counts	2	1	filter-ii1-128-tt.csv	wi.eBH	NA	NA	8885	8885	0	2638
889	9	sim_hv_slFMDout_counts	2	1	filter-ii1-8-tt.csv	we.eBH	NA	NA	8885	8885	0	2638
890	10	sim_hv_slFMDout_counts	2	1	filter-ii1-8-tt.csv	wi.eBH	NA	NA	8885	8885	0	2638
891	11	sim_hv_slFMDout_counts	2	1	filter-ii5-128-tt.csv	we.eBH	NA	NA	8885	8885	0	2638
892	12	sim_hv_slFMDout_counts	2	1	filter-ii5-128-tt.csv	wi.eBH	NA	NA	8885	8885	0	2638
893	13	sim_hv_slFMDout_counts	2	1	filter-ii5-8-tt.csv	we.eBH	NA	NA	8885	8885	0	2638
894	14	sim_hv_slFMDout_counts	2	1	filter-ii5-8-tt.csv	wi.eBH	NA	NA	8885	8885	0	2638
895	15	sim_hv_slFMDout_counts	2	1	filter-iqlr-128-tt.csv	we.eBH	NA	NA	8885	8885	0	2638
896	16	sim_hv_slFMDout_counts	2	1	filter-iqlr-128-tt.csv	wi.eBH	NA	NA	8885	8885	0	2638
897	17	sim_hv_slFMDout_counts	2	1	filter-iqlr-8-tt.csv	we.eBH	NA	NA	8885	8885	0	2638
898	18	sim_hv_slFMDout_counts	2	1	filter-iqlr-8-tt.csv	wi.eBH	NA	NA	8885	8885	0	2638
899	19	sim_hv_slFMDout_counts	2	1	filter-malr-128-tt.csv	we.eBH	NA	NA	8885	8885	0	2638
900	20	sim_hv_slFMDout_counts	2	1	filter-malr-128-tt.csv	wi.eBH	NA	NA	8885	8885	0	2638
901	21	sim_hv_slFMDout_counts	2	1	filter-malr-8-tt.csv	we.eBH	NA	NA	8885	8885	0	2638
902	22	sim_hv_slFMDout_counts	2	1	filter-malr-8-tt.csv	wi.eBH	NA	NA	8885	8885	0	2638
903	23	sim_hv_slFMDout_counts	2	1	nofilter-all-128-tt.csv	we.eBH	NA	NA	10000	10000	0	2967
904	24	sim_hv_slFMDout_counts	2	1	nofilter-all-128-tt.csv	wi.eBH	NA	NA	10000	10000	0	2967
905	25	sim_hv_slFMDout_counts	2	1	nofilter-all-8-tt.csv	we.eBH	NA	NA	10000	10000	0	2967
906	26	sim_hv_slFMDout_counts	2	1	nofilter-all-8-tt.csv	wi.eBH	NA	NA	10000	10000	0	2967
907	27	sim_hv_slFMDout_counts	2	1	nofilter-DESeq2-tt.csv	padj	0.447316103379722	0.0758341759352882	10000	10000	503	2967
908	28	sim_hv_slFMDout_counts	2	1	nofilter-edgeR-tt.csv	FDR	1	0.000337040781934614	10000	10000	1	2967
909	29	sim_hv_slFMDout_counts	2	1	nofilter-ii1-128-tt.csv	we.eBH	NA	NA	10000	10000	0	2967
910	30	sim_hv_slFMDout_counts	2	1	nofilter-ii1-128-tt.csv	wi.eBH	NA	NA	10000	10000	0	2967
911	31	sim_hv_slFMDout_counts	2	1	nofilter-ii1-8-tt.csv	we.eBH	NA	NA	10000	10000	0	2967
912	32	sim_hv_slFMDout_counts	2	1	nofilter-ii1-8-tt.csv	wi.eBH	NA	NA	10000	10000	0	2967
913	33	sim_hv_slFMDout_counts	2	1	nofilter-ii5-128-tt.csv	we.eBH	NA	NA	10000	10000	0	2967
914	34	sim_hv_slFMDout_counts	2	1	nofilter-ii5-128-tt.csv	wi.eBH	NA	NA	10000	10000	0	2967
915	35	sim_hv_slFMDout_counts	2	1	nofilter-ii5-8-tt.csv	we.eBH	NA	NA	10000	10000	0	2967
916	36	sim_hv_slFMDout_counts	2	1	nofilter-ii5-8-tt.csv	wi.eBH	NA	NA	10000	10000	0	2967
917	37	sim_hv_slFMDout_counts	2	1	nofilter-iqlr-128-tt.csv	we.eBH	NA	NA	10000	10000	0	2967
918	38	sim_hv_slFMDout_counts	2	1	nofilter-iqlr-128-tt.csv	wi.eBH	NA	NA	10000	10000	0	2967
919	39	sim_hv_slFMDout_counts	2	1	nofilter-iqlr-8-tt.csv	we.eBH	NA	NA	10000	10000	0	2967
920	40	sim_hv_slFMDout_counts	2	1	nofilter-iqlr-8-tt.csv	wi.eBH	NA	NA	10000	10000	0	2967
921	41	sim_hv_slFMDout_counts	2	1	nofilter-malr-128-tt.csv	we.eBH	NA	NA	10000	10000	0	2967
922	42	sim_hv_slFMDout_counts	2	1	nofilter-malr-128-tt.csv	wi.eBH	NA	NA	10000	10000	0	2967
923	43	sim_hv_slFMDout_counts	2	1	nofilter-malr-8-tt.csv	we.eBH	NA	NA	10000	10000	0	2967
924	44	sim_hv_slFMDout_counts	2	1	nofilter-malr-8-tt.csv	wi.eBH	NA	NA	10000	10000	0	2967
925	45	sim_hv_slFMDout_counts	2	2	filter-all-128-tt.csv	we.eBH	NA	NA	8939	8939	0	2671
926	46	sim_hv_slFMDout_counts	2	2	filter-all-128-tt.csv	wi.eBH	NA	NA	8939	8939	0	2671
927	47	sim_hv_slFMDout_counts	2	2	filter-all-8-tt.csv	we.eBH	NA	NA	8939	8939	0	2671
928	48	sim_hv_slFMDout_counts	2	2	filter-all-8-tt.csv	wi.eBH	NA	NA	8939	8939	0	2671
929	49	sim_hv_slFMDout_counts	2	2	filter-DESeq2-tt.csv	padj	0.465631929046563	0.0786222388618495	8939	8939	451	2671
930	50	sim_hv_slFMDout_counts	2	2	filter-edgeR-tt.csv	FDR	NA	NA	8939	8939	0	2671
931	51	sim_hv_slFMDout_counts	2	2	filter-ii1-128-tt.csv	we.eBH	NA	NA	8939	8939	0	2671
932	52	sim_hv_slFMDout_counts	2	2	filter-ii1-128-tt.csv	wi.eBH	NA	NA	8939	8939	0	2671
933	53	sim_hv_slFMDout_counts	2	2	filter-ii1-8-tt.csv	we.eBH	NA	NA	8939	8939	0	2671
934	54	sim_hv_slFMDout_counts	2	2	filter-ii1-8-tt.csv	wi.eBH	NA	NA	8939	8939	0	2671
935	55	sim_hv_slFMDout_counts	2	2	filter-ii5-128-tt.csv	we.eBH	NA	NA	8939	8939	0	2671
936	56	sim_hv_slFMDout_counts	2	2	filter-ii5-128-tt.csv	wi.eBH	NA	NA	8939	8939	0	2671
937	57	sim_hv_slFMDout_counts	2	2	filter-ii5-8-tt.csv	we.eBH	NA	NA	8939	8939	0	2671
938	58	sim_hv_slFMDout_counts	2	2	filter-ii5-8-tt.csv	wi.eBH	NA	NA	8939	8939	0	2671
939	59	sim_hv_slFMDout_counts	2	2	filter-iqlr-128-tt.csv	we.eBH	NA	NA	8939	8939	0	2671
940	60	sim_hv_slFMDout_counts	2	2	filter-iqlr-128-tt.csv	wi.eBH	NA	NA	8939	8939	0	2671
941	61	sim_hv_slFMDout_counts	2	2	filter-iqlr-8-tt.csv	we.eBH	NA	NA	8939	8939	0	2671
942	62	sim_hv_slFMDout_counts	2	2	filter-iqlr-8-tt.csv	wi.eBH	NA	NA	8939	8939	0	2671
943	63	sim_hv_slFMDout_counts	2	2	filter-malr-128-tt.csv	we.eBH	NA	NA	8939	8939	0	2671
944	64	sim_hv_slFMDout_counts	2	2	filter-malr-128-tt.csv	wi.eBH	NA	NA	8939	8939	0	2671
945	65	sim_hv_slFMDout_counts	2	2	filter-malr-8-tt.csv	we.eBH	NA	NA	8939	8939	0	2671
946	66	sim_hv_slFMDout_counts	2	2	filter-malr-8-tt.csv	wi.eBH	NA	NA	8939	8939	0	2671
947	67	sim_hv_slFMDout_counts	2	2	nofilter-all-128-tt.csv	we.eBH	NA	NA	10000	10000	0	3007
948	68	sim_hv_slFMDout_counts	2	2	nofilter-all-128-tt.csv	wi.eBH	NA	NA	10000	10000	0	3007
949	69	sim_hv_slFMDout_counts	2	2	nofilter-all-8-tt.csv	we.eBH	NA	NA	10000	10000	0	3007
950	70	sim_hv_slFMDout_counts	2	2	nofilter-all-8-tt.csv	wi.eBH	NA	NA	10000	10000	0	3007
951	71	sim_hv_slFMDout_counts	2	2	nofilter-DESeq2-tt.csv	padj	0.433212996389892	0.0798137678749584	10000	10000	554	3007
952	72	sim_hv_slFMDout_counts	2	2	nofilter-edgeR-tt.csv	FDR	NA	NA	10000	10000	0	3007
953	73	sim_hv_slFMDout_counts	2	2	nofilter-ii1-128-tt.csv	we.eBH	NA	NA	10000	10000	0	3007
954	74	sim_hv_slFMDout_counts	2	2	nofilter-ii1-128-tt.csv	wi.eBH	NA	NA	10000	10000	0	3007
955	75	sim_hv_slFMDout_counts	2	2	nofilter-ii1-8-tt.csv	we.eBH	NA	NA	10000	10000	0	3007
956	76	sim_hv_slFMDout_counts	2	2	nofilter-ii1-8-tt.csv	wi.eBH	NA	NA	10000	10000	0	3007
957	77	sim_hv_slFMDout_counts	2	2	nofilter-ii5-128-tt.csv	we.eBH	NA	NA	10000	10000	0	3007
958	78	sim_hv_slFMDout_counts	2	2	nofilter-ii5-128-tt.csv	wi.eBH	NA	NA	10000	10000	0	3007
959	79	sim_hv_slFMDout_counts	2	2	nofilter-ii5-8-tt.csv	we.eBH	NA	NA	10000	10000	0	3007
960	80	sim_hv_slFMDout_counts	2	2	nofilter-ii5-8-tt.csv	wi.eBH	NA	NA	10000	10000	0	3007
961	81	sim_hv_slFMDout_counts	2	2	nofilter-iqlr-128-tt.csv	we.eBH	NA	NA	10000	10000	0	3007
962	82	sim_hv_slFMDout_counts	2	2	nofilter-iqlr-128-tt.csv	wi.eBH	NA	NA	10000	10000	0	3007
963	83	sim_hv_slFMDout_counts	2	2	nofilter-iqlr-8-tt.csv	we.eBH	NA	NA	10000	10000	0	3007
964	84	sim_hv_slFMDout_counts	2	2	nofilter-iqlr-8-tt.csv	wi.eBH	NA	NA	10000	10000	0	3007
965	85	sim_hv_slFMDout_counts	2	2	nofilter-malr-128-tt.csv	we.eBH	NA	NA	10000	10000	0	3007
966	86	sim_hv_slFMDout_counts	2	2	nofilter-malr-128-tt.csv	wi.eBH	NA	NA	10000	10000	0	3007
967	87	sim_hv_slFMDout_counts	2	2	nofilter-malr-8-tt.csv	we.eBH	NA	NA	10000	10000	0	3007
968	88	sim_hv_slFMDout_counts	2	2	nofilter-malr-8-tt.csv	wi.eBH	NA	NA	10000	10000	0	3007
969	89	sim_hv_slFMDout_counts	2	3	filter-all-128-tt.csv	we.eBH	NA	NA	8995	8995	0	2688
970	90	sim_hv_slFMDout_counts	2	3	filter-all-128-tt.csv	wi.eBH	NA	NA	8995	8995	0	2688
971	91	sim_hv_slFMDout_counts	2	3	filter-all-8-tt.csv	we.eBH	NA	NA	8995	8995	0	2688
972	92	sim_hv_slFMDout_counts	2	3	filter-all-8-tt.csv	wi.eBH	NA	NA	8995	8995	0	2688
973	93	sim_hv_slFMDout_counts	2	3	filter-DESeq2-tt.csv	padj	0.505681818181818	0.0662202380952381	8995	8995	352	2688
974	94	sim_hv_slFMDout_counts	2	3	filter-edgeR-tt.csv	FDR	NA	NA	8995	8995	0	2688
975	95	sim_hv_slFMDout_counts	2	3	filter-ii1-128-tt.csv	we.eBH	NA	NA	8995	8995	0	2688
976	96	sim_hv_slFMDout_counts	2	3	filter-ii1-128-tt.csv	wi.eBH	NA	NA	8995	8995	0	2688
977	97	sim_hv_slFMDout_counts	2	3	filter-ii1-8-tt.csv	we.eBH	NA	NA	8995	8995	0	2688
978	98	sim_hv_slFMDout_counts	2	3	filter-ii1-8-tt.csv	wi.eBH	NA	NA	8995	8995	0	2688
979	99	sim_hv_slFMDout_counts	2	3	filter-ii5-128-tt.csv	we.eBH	NA	NA	8995	8995	0	2688
980	100	sim_hv_slFMDout_counts	2	3	filter-ii5-128-tt.csv	wi.eBH	NA	NA	8995	8995	0	2688
981	101	sim_hv_slFMDout_counts	2	3	filter-ii5-8-tt.csv	we.eBH	NA	NA	8995	8995	0	2688
982	102	sim_hv_slFMDout_counts	2	3	filter-ii5-8-tt.csv	wi.eBH	NA	NA	8995	8995	0	2688
983	103	sim_hv_slFMDout_counts	2	3	filter-iqlr-128-tt.csv	we.eBH	NA	NA	8995	8995	0	2688
984	104	sim_hv_slFMDout_counts	2	3	filter-iqlr-128-tt.csv	wi.eBH	NA	NA	8995	8995	0	2688
985	105	sim_hv_slFMDout_counts	2	3	filter-iqlr-8-tt.csv	we.eBH	NA	NA	8995	8995	0	2688
986	106	sim_hv_slFMDout_counts	2	3	filter-iqlr-8-tt.csv	wi.eBH	NA	NA	8995	8995	0	2688
987	107	sim_hv_slFMDout_counts	2	3	filter-malr-128-tt.csv	we.eBH	NA	NA	8995	8995	0	2688
988	108	sim_hv_slFMDout_counts	2	3	filter-malr-128-tt.csv	wi.eBH	NA	NA	8995	8995	0	2688
989	109	sim_hv_slFMDout_counts	2	3	filter-malr-8-tt.csv	we.eBH	NA	NA	8995	8995	0	2688
990	110	sim_hv_slFMDout_counts	2	3	filter-malr-8-tt.csv	wi.eBH	NA	NA	8995	8995	0	2688
991	111	sim_hv_slFMDout_counts	2	3	nofilter-all-128-tt.csv	we.eBH	NA	NA	10000	10000	0	3013
992	112	sim_hv_slFMDout_counts	2	3	nofilter-all-128-tt.csv	wi.eBH	NA	NA	10000	10000	0	3013
993	113	sim_hv_slFMDout_counts	2	3	nofilter-all-8-tt.csv	we.eBH	NA	NA	10000	10000	0	3013
994	114	sim_hv_slFMDout_counts	2	3	nofilter-all-8-tt.csv	wi.eBH	NA	NA	10000	10000	0	3013
995	115	sim_hv_slFMDout_counts	2	3	nofilter-DESeq2-tt.csv	padj	0.508771929824561	0.0769996681048789	10000	10000	456	3013
996	116	sim_hv_slFMDout_counts	2	3	nofilter-edgeR-tt.csv	FDR	NA	NA	10000	10000	0	3013
997	117	sim_hv_slFMDout_counts	2	3	nofilter-ii1-128-tt.csv	we.eBH	NA	NA	10000	10000	0	3013
998	118	sim_hv_slFMDout_counts	2	3	nofilter-ii1-128-tt.csv	wi.eBH	NA	NA	10000	10000	0	3013
999	119	sim_hv_slFMDout_counts	2	3	nofilter-ii1-8-tt.csv	we.eBH	NA	NA	10000	10000	0	3013
1000	120	sim_hv_slFMDout_counts	2	3	nofilter-ii1-8-tt.csv	wi.eBH	NA	NA	10000	10000	0	3013
1001	121	sim_hv_slFMDout_counts	2	3	nofilter-ii5-128-tt.csv	we.eBH	NA	NA	10000	10000	0	3013
1002	122	sim_hv_slFMDout_counts	2	3	nofilter-ii5-128-tt.csv	wi.eBH	NA	NA	10000	10000	0	3013
1003	123	sim_hv_slFMDout_counts	2	3	nofilter-ii5-8-tt.csv	we.eBH	NA	NA	10000	10000	0	3013
1004	124	sim_hv_slFMDout_counts	2	3	nofilter-ii5-8-tt.csv	wi.eBH	NA	NA	10000	10000	0	3013
1005	125	sim_hv_slFMDout_counts	2	3	nofilter-iqlr-128-tt.csv	we.eBH	NA	NA	10000	10000	0	3013
1006	126	sim_hv_slFMDout_counts	2	3	nofilter-iqlr-128-tt.csv	wi.eBH	NA	NA	10000	10000	0	3013
1007	127	sim_hv_slFMDout_counts	2	3	nofilter-iqlr-8-tt.csv	we.eBH	NA	NA	10000	10000	0	3013
1008	128	sim_hv_slFMDout_counts	2	3	nofilter-iqlr-8-tt.csv	wi.eBH	NA	NA	10000	10000	0	3013
1009	129	sim_hv_slFMDout_counts	2	3	nofilter-malr-128-tt.csv	we.eBH	NA	NA	10000	10000	0	3013
1010	130	sim_hv_slFMDout_counts	2	3	nofilter-malr-128-tt.csv	wi.eBH	NA	NA	10000	10000	0	3013
1011	131	sim_hv_slFMDout_counts	2	3	nofilter-malr-8-tt.csv	we.eBH	NA	NA	10000	10000	0	3013
1012	132	sim_hv_slFMDout_counts	2	3	nofilter-malr-8-tt.csv	wi.eBH	NA	NA	10000	10000	0	3013
1013	133	sim_hv_slFMDout_counts	2	4	filter-all-128-tt.csv	we.eBH	NA	NA	8959	8959	0	2642
1014	134	sim_hv_slFMDout_counts	2	4	filter-all-128-tt.csv	wi.eBH	NA	NA	8959	8959	0	2642
1015	135	sim_hv_slFMDout_counts	2	4	filter-all-8-tt.csv	we.eBH	NA	NA	8959	8959	0	2642
1016	136	sim_hv_slFMDout_counts	2	4	filter-all-8-tt.csv	wi.eBH	NA	NA	8959	8959	0	2642
1017	137	sim_hv_slFMDout_counts	2	4	filter-DESeq2-tt.csv	padj	0.426506024096386	0.066994700984103	8959	8959	415	2642
1018	138	sim_hv_slFMDout_counts	2	4	filter-edgeR-tt.csv	FDR	NA	NA	8959	8959	0	2642
1019	139	sim_hv_slFMDout_counts	2	4	filter-ii1-128-tt.csv	we.eBH	NA	NA	8959	8959	0	2642
1020	140	sim_hv_slFMDout_counts	2	4	filter-ii1-128-tt.csv	wi.eBH	NA	NA	8959	8959	0	2642
1021	141	sim_hv_slFMDout_counts	2	4	filter-ii1-8-tt.csv	we.eBH	NA	NA	8959	8959	0	2642
1022	142	sim_hv_slFMDout_counts	2	4	filter-ii1-8-tt.csv	wi.eBH	NA	NA	8959	8959	0	2642
1023	143	sim_hv_slFMDout_counts	2	4	filter-ii5-128-tt.csv	we.eBH	NA	NA	8959	8959	0	2642
1024	144	sim_hv_slFMDout_counts	2	4	filter-ii5-128-tt.csv	wi.eBH	NA	NA	8959	8959	0	2642
1025	145	sim_hv_slFMDout_counts	2	4	filter-ii5-8-tt.csv	we.eBH	NA	NA	8959	8959	0	2642
1026	146	sim_hv_slFMDout_counts	2	4	filter-ii5-8-tt.csv	wi.eBH	NA	NA	8959	8959	0	2642
1027	147	sim_hv_slFMDout_counts	2	4	filter-iqlr-128-tt.csv	we.eBH	NA	NA	8959	8959	0	2642
1028	148	sim_hv_slFMDout_counts	2	4	filter-iqlr-128-tt.csv	wi.eBH	NA	NA	8959	8959	0	2642
1029	149	sim_hv_slFMDout_counts	2	4	filter-iqlr-8-tt.csv	we.eBH	NA	NA	8959	8959	0	2642
1030	150	sim_hv_slFMDout_counts	2	4	filter-iqlr-8-tt.csv	wi.eBH	NA	NA	8959	8959	0	2642
1031	151	sim_hv_slFMDout_counts	2	4	filter-malr-128-tt.csv	we.eBH	NA	NA	8959	8959	0	2642
1032	152	sim_hv_slFMDout_counts	2	4	filter-malr-128-tt.csv	wi.eBH	NA	NA	8959	8959	0	2642
1033	153	sim_hv_slFMDout_counts	2	4	filter-malr-8-tt.csv	we.eBH	NA	NA	8959	8959	0	2642
1034	154	sim_hv_slFMDout_counts	2	4	filter-malr-8-tt.csv	wi.eBH	NA	NA	8959	8959	0	2642
1035	155	sim_hv_slFMDout_counts	2	4	nofilter-all-128-tt.csv	we.eBH	NA	NA	10000	10000	0	2995
1036	156	sim_hv_slFMDout_counts	2	4	nofilter-all-128-tt.csv	wi.eBH	NA	NA	10000	10000	0	2995
1037	157	sim_hv_slFMDout_counts	2	4	nofilter-all-8-tt.csv	we.eBH	NA	NA	10000	10000	0	2995
1038	158	sim_hv_slFMDout_counts	2	4	nofilter-all-8-tt.csv	wi.eBH	NA	NA	10000	10000	0	2995
1039	159	sim_hv_slFMDout_counts	2	4	nofilter-DESeq2-tt.csv	padj	0.443775100401606	0.0737896494156928	10000	10000	498	2995
1040	160	sim_hv_slFMDout_counts	2	4	nofilter-edgeR-tt.csv	FDR	NA	NA	10000	10000	0	2995
1041	161	sim_hv_slFMDout_counts	2	4	nofilter-ii1-128-tt.csv	we.eBH	NA	NA	10000	10000	0	2995
1042	162	sim_hv_slFMDout_counts	2	4	nofilter-ii1-128-tt.csv	wi.eBH	NA	NA	10000	10000	0	2995
1043	163	sim_hv_slFMDout_counts	2	4	nofilter-ii1-8-tt.csv	we.eBH	NA	NA	10000	10000	0	2995
1044	164	sim_hv_slFMDout_counts	2	4	nofilter-ii1-8-tt.csv	wi.eBH	NA	NA	10000	10000	0	2995
1045	165	sim_hv_slFMDout_counts	2	4	nofilter-ii5-128-tt.csv	we.eBH	NA	NA	10000	10000	0	2995
1046	166	sim_hv_slFMDout_counts	2	4	nofilter-ii5-128-tt.csv	wi.eBH	NA	NA	10000	10000	0	2995
1047	167	sim_hv_slFMDout_counts	2	4	nofilter-ii5-8-tt.csv	we.eBH	NA	NA	10000	10000	0	2995
1048	168	sim_hv_slFMDout_counts	2	4	nofilter-ii5-8-tt.csv	wi.eBH	NA	NA	10000	10000	0	2995
1049	169	sim_hv_slFMDout_counts	2	4	nofilter-iqlr-128-tt.csv	we.eBH	NA	NA	10000	10000	0	2995
1050	170	sim_hv_slFMDout_counts	2	4	nofilter-iqlr-128-tt.csv	wi.eBH	NA	NA	10000	10000	0	2995
1051	171	sim_hv_slFMDout_counts	2	4	nofilter-iqlr-8-tt.csv	we.eBH	NA	NA	10000	10000	0	2995
1052	172	sim_hv_slFMDout_counts	2	4	nofilter-iqlr-8-tt.csv	wi.eBH	NA	NA	10000	10000	0	2995
1053	173	sim_hv_slFMDout_counts	2	4	nofilter-malr-128-tt.csv	we.eBH	NA	NA	10000	10000	0	2995
1054	174	sim_hv_slFMDout_counts	2	4	nofilter-malr-128-tt.csv	wi.eBH	NA	NA	10000	10000	0	2995
1055	175	sim_hv_slFMDout_counts	2	4	nofilter-malr-8-tt.csv	we.eBH	NA	NA	10000	10000	0	2995
1056	176	sim_hv_slFMDout_counts	2	4	nofilter-malr-8-tt.csv	wi.eBH	NA	NA	10000	10000	0	2995
1057	177	sim_hv_slFMDout_counts	2	5	filter-all-128-tt.csv	we.eBH	NA	NA	9020	9020	0	2689
1058	178	sim_hv_slFMDout_counts	2	5	filter-all-128-tt.csv	wi.eBH	NA	NA	9020	9020	0	2689
1059	179	sim_hv_slFMDout_counts	2	5	filter-all-8-tt.csv	we.eBH	NA	NA	9020	9020	0	2689
1060	180	sim_hv_slFMDout_counts	2	5	filter-all-8-tt.csv	wi.eBH	NA	NA	9020	9020	0	2689
1061	181	sim_hv_slFMDout_counts	2	5	filter-DESeq2-tt.csv	padj	0.458885941644562	0.0643361844551878	9020	9020	377	2689
1062	182	sim_hv_slFMDout_counts	2	5	filter-edgeR-tt.csv	FDR	NA	NA	9020	9020	0	2689
1063	183	sim_hv_slFMDout_counts	2	5	filter-ii1-128-tt.csv	we.eBH	NA	NA	9020	9020	0	2689
1064	184	sim_hv_slFMDout_counts	2	5	filter-ii1-128-tt.csv	wi.eBH	NA	NA	9020	9020	0	2689
1065	185	sim_hv_slFMDout_counts	2	5	filter-ii1-8-tt.csv	we.eBH	NA	NA	9020	9020	0	2689
1066	186	sim_hv_slFMDout_counts	2	5	filter-ii1-8-tt.csv	wi.eBH	NA	NA	9020	9020	0	2689
1067	187	sim_hv_slFMDout_counts	2	5	filter-ii5-128-tt.csv	we.eBH	NA	NA	9020	9020	0	2689
1068	188	sim_hv_slFMDout_counts	2	5	filter-ii5-128-tt.csv	wi.eBH	NA	NA	9020	9020	0	2689
1069	189	sim_hv_slFMDout_counts	2	5	filter-ii5-8-tt.csv	we.eBH	NA	NA	9020	9020	0	2689
1070	190	sim_hv_slFMDout_counts	2	5	filter-ii5-8-tt.csv	wi.eBH	NA	NA	9020	9020	0	2689
1071	191	sim_hv_slFMDout_counts	2	5	filter-iqlr-128-tt.csv	we.eBH	NA	NA	9020	9020	0	2689
1072	192	sim_hv_slFMDout_counts	2	5	filter-iqlr-128-tt.csv	wi.eBH	NA	NA	9020	9020	0	2689
1073	193	sim_hv_slFMDout_counts	2	5	filter-iqlr-8-tt.csv	we.eBH	NA	NA	9020	9020	0	2689
1074	194	sim_hv_slFMDout_counts	2	5	filter-iqlr-8-tt.csv	wi.eBH	NA	NA	9020	9020	0	2689
1075	195	sim_hv_slFMDout_counts	2	5	filter-malr-128-tt.csv	we.eBH	NA	NA	9020	9020	0	2689
1076	196	sim_hv_slFMDout_counts	2	5	filter-malr-128-tt.csv	wi.eBH	NA	NA	9020	9020	0	2689
1077	197	sim_hv_slFMDout_counts	2	5	filter-malr-8-tt.csv	we.eBH	NA	NA	9020	9020	0	2689
1078	198	sim_hv_slFMDout_counts	2	5	filter-malr-8-tt.csv	wi.eBH	NA	NA	9020	9020	0	2689
1079	199	sim_hv_slFMDout_counts	2	5	nofilter-all-128-tt.csv	we.eBH	NA	NA	10000	10000	0	2988
1080	200	sim_hv_slFMDout_counts	2	5	nofilter-all-128-tt.csv	wi.eBH	NA	NA	10000	10000	0	2988
1081	201	sim_hv_slFMDout_counts	2	5	nofilter-all-8-tt.csv	we.eBH	NA	NA	10000	10000	0	2988
1082	202	sim_hv_slFMDout_counts	2	5	nofilter-all-8-tt.csv	wi.eBH	NA	NA	10000	10000	0	2988
1083	203	sim_hv_slFMDout_counts	2	5	nofilter-DESeq2-tt.csv	padj	0.456211812627291	0.0749665327978581	10000	10000	491	2988
1084	204	sim_hv_slFMDout_counts	2	5	nofilter-edgeR-tt.csv	FDR	1	0.000334672021419009	10000	10000	1	2988
1085	205	sim_hv_slFMDout_counts	2	5	nofilter-ii1-128-tt.csv	we.eBH	NA	NA	10000	10000	0	2988
1086	206	sim_hv_slFMDout_counts	2	5	nofilter-ii1-128-tt.csv	wi.eBH	NA	NA	10000	10000	0	2988
1087	207	sim_hv_slFMDout_counts	2	5	nofilter-ii1-8-tt.csv	we.eBH	NA	NA	10000	10000	0	2988
1088	208	sim_hv_slFMDout_counts	2	5	nofilter-ii1-8-tt.csv	wi.eBH	NA	NA	10000	10000	0	2988
1089	209	sim_hv_slFMDout_counts	2	5	nofilter-ii5-128-tt.csv	we.eBH	NA	NA	10000	10000	0	2988
1090	210	sim_hv_slFMDout_counts	2	5	nofilter-ii5-128-tt.csv	wi.eBH	NA	NA	10000	10000	0	2988
1091	211	sim_hv_slFMDout_counts	2	5	nofilter-ii5-8-tt.csv	we.eBH	NA	NA	10000	10000	0	2988
1092	212	sim_hv_slFMDout_counts	2	5	nofilter-ii5-8-tt.csv	wi.eBH	NA	NA	10000	10000	0	2988
1093	213	sim_hv_slFMDout_counts	2	5	nofilter-iqlr-128-tt.csv	we.eBH	NA	NA	10000	10000	0	2988
1094	214	sim_hv_slFMDout_counts	2	5	nofilter-iqlr-128-tt.csv	wi.eBH	NA	NA	10000	10000	0	2988
1095	215	sim_hv_slFMDout_counts	2	5	nofilter-iqlr-8-tt.csv	we.eBH	NA	NA	10000	10000	0	2988
1096	216	sim_hv_slFMDout_counts	2	5	nofilter-iqlr-8-tt.csv	wi.eBH	NA	NA	10000	10000	0	2988
1097	217	sim_hv_slFMDout_counts	2	5	nofilter-malr-128-tt.csv	we.eBH	NA	NA	10000	10000	0	2988
1098	218	sim_hv_slFMDout_counts	2	5	nofilter-malr-128-tt.csv	wi.eBH	NA	NA	10000	10000	0	2988
1099	219	sim_hv_slFMDout_counts	2	5	nofilter-malr-8-tt.csv	we.eBH	NA	NA	10000	10000	0	2988
1100	220	sim_hv_slFMDout_counts	2	5	nofilter-malr-8-tt.csv	wi.eBH	NA	NA	10000	10000	0	2988
1101	221	sim_hv_slFMDout_counts	2	6	filter-all-128-tt.csv	we.eBH	NA	NA	8960	8960	0	2707
1102	222	sim_hv_slFMDout_counts	2	6	filter-all-128-tt.csv	wi.eBH	NA	NA	8960	8960	0	2707
1103	223	sim_hv_slFMDout_counts	2	6	filter-all-8-tt.csv	we.eBH	NA	NA	8960	8960	0	2707
1104	224	sim_hv_slFMDout_counts	2	6	filter-all-8-tt.csv	wi.eBH	NA	NA	8960	8960	0	2707
1105	225	sim_hv_slFMDout_counts	2	6	filter-DESeq2-tt.csv	padj	0.460759493670886	0.0672330993719985	8960	8960	395	2707
1106	226	sim_hv_slFMDout_counts	2	6	filter-edgeR-tt.csv	FDR	NA	NA	8960	8960	0	2707
1107	227	sim_hv_slFMDout_counts	2	6	filter-ii1-128-tt.csv	we.eBH	NA	NA	8960	8960	0	2707
1108	228	sim_hv_slFMDout_counts	2	6	filter-ii1-128-tt.csv	wi.eBH	NA	NA	8960	8960	0	2707
1109	229	sim_hv_slFMDout_counts	2	6	filter-ii1-8-tt.csv	we.eBH	NA	NA	8960	8960	0	2707
1110	230	sim_hv_slFMDout_counts	2	6	filter-ii1-8-tt.csv	wi.eBH	NA	NA	8960	8960	0	2707
1111	231	sim_hv_slFMDout_counts	2	6	filter-ii5-128-tt.csv	we.eBH	NA	NA	8960	8960	0	2707
1112	232	sim_hv_slFMDout_counts	2	6	filter-ii5-128-tt.csv	wi.eBH	NA	NA	8960	8960	0	2707
1113	233	sim_hv_slFMDout_counts	2	6	filter-ii5-8-tt.csv	we.eBH	NA	NA	8960	8960	0	2707
1114	234	sim_hv_slFMDout_counts	2	6	filter-ii5-8-tt.csv	wi.eBH	NA	NA	8960	8960	0	2707
1115	235	sim_hv_slFMDout_counts	2	6	filter-iqlr-128-tt.csv	we.eBH	NA	NA	8960	8960	0	2707
1116	236	sim_hv_slFMDout_counts	2	6	filter-iqlr-128-tt.csv	wi.eBH	NA	NA	8960	8960	0	2707
1117	237	sim_hv_slFMDout_counts	2	6	filter-iqlr-8-tt.csv	we.eBH	NA	NA	8960	8960	0	2707
1118	238	sim_hv_slFMDout_counts	2	6	filter-iqlr-8-tt.csv	wi.eBH	NA	NA	8960	8960	0	2707
1119	239	sim_hv_slFMDout_counts	2	6	filter-malr-128-tt.csv	we.eBH	NA	NA	8960	8960	0	2707
1120	240	sim_hv_slFMDout_counts	2	6	filter-malr-128-tt.csv	wi.eBH	NA	NA	8960	8960	0	2707
1121	241	sim_hv_slFMDout_counts	2	6	filter-malr-8-tt.csv	we.eBH	NA	NA	8960	8960	0	2707
1122	242	sim_hv_slFMDout_counts	2	6	filter-malr-8-tt.csv	wi.eBH	NA	NA	8960	8960	0	2707
1123	243	sim_hv_slFMDout_counts	2	6	nofilter-all-128-tt.csv	we.eBH	NA	NA	10000	10000	0	3010
1124	244	sim_hv_slFMDout_counts	2	6	nofilter-all-128-tt.csv	wi.eBH	NA	NA	10000	10000	0	3010
1125	245	sim_hv_slFMDout_counts	2	6	nofilter-all-8-tt.csv	we.eBH	NA	NA	10000	10000	0	3010
1126	246	sim_hv_slFMDout_counts	2	6	nofilter-all-8-tt.csv	wi.eBH	NA	NA	10000	10000	0	3010
1127	247	sim_hv_slFMDout_counts	2	6	nofilter-DESeq2-tt.csv	padj	0.464730290456432	0.0744186046511628	10000	10000	482	3010
1128	248	sim_hv_slFMDout_counts	2	6	nofilter-edgeR-tt.csv	FDR	0.8	0.00132890365448505	10000	10000	5	3010
1129	249	sim_hv_slFMDout_counts	2	6	nofilter-ii1-128-tt.csv	we.eBH	NA	NA	10000	10000	0	3010
1130	250	sim_hv_slFMDout_counts	2	6	nofilter-ii1-128-tt.csv	wi.eBH	NA	NA	10000	10000	0	3010
1131	251	sim_hv_slFMDout_counts	2	6	nofilter-ii1-8-tt.csv	we.eBH	NA	NA	10000	10000	0	3010
1132	252	sim_hv_slFMDout_counts	2	6	nofilter-ii1-8-tt.csv	wi.eBH	NA	NA	10000	10000	0	3010
1133	253	sim_hv_slFMDout_counts	2	6	nofilter-ii5-128-tt.csv	we.eBH	NA	NA	10000	10000	0	3010
1134	254	sim_hv_slFMDout_counts	2	6	nofilter-ii5-128-tt.csv	wi.eBH	NA	NA	10000	10000	0	3010
1135	255	sim_hv_slFMDout_counts	2	6	nofilter-ii5-8-tt.csv	we.eBH	NA	NA	10000	10000	0	3010
1136	256	sim_hv_slFMDout_counts	2	6	nofilter-ii5-8-tt.csv	wi.eBH	NA	NA	10000	10000	0	3010
1137	257	sim_hv_slFMDout_counts	2	6	nofilter-iqlr-128-tt.csv	we.eBH	NA	NA	10000	10000	0	3010
1138	258	sim_hv_slFMDout_counts	2	6	nofilter-iqlr-128-tt.csv	wi.eBH	NA	NA	10000	10000	0	3010
1139	259	sim_hv_slFMDout_counts	2	6	nofilter-iqlr-8-tt.csv	we.eBH	NA	NA	10000	10000	0	3010
1140	260	sim_hv_slFMDout_counts	2	6	nofilter-iqlr-8-tt.csv	wi.eBH	NA	NA	10000	10000	0	3010
1141	261	sim_hv_slFMDout_counts	2	6	nofilter-malr-128-tt.csv	we.eBH	NA	NA	10000	10000	0	3010
1142	262	sim_hv_slFMDout_counts	2	6	nofilter-malr-128-tt.csv	wi.eBH	NA	NA	10000	10000	0	3010
1143	263	sim_hv_slFMDout_counts	2	6	nofilter-malr-8-tt.csv	we.eBH	NA	NA	10000	10000	0	3010
1144	264	sim_hv_slFMDout_counts	2	6	nofilter-malr-8-tt.csv	wi.eBH	NA	NA	10000	10000	0	3010
1145	265	sim_hv_slFMDout_counts	2	7	filter-all-128-tt.csv	we.eBH	NA	NA	8968	8968	0	2674
1146	266	sim_hv_slFMDout_counts	2	7	filter-all-128-tt.csv	wi.eBH	NA	NA	8968	8968	0	2674
1147	267	sim_hv_slFMDout_counts	2	7	filter-all-8-tt.csv	we.eBH	NA	NA	8968	8968	0	2674
1148	268	sim_hv_slFMDout_counts	2	7	filter-all-8-tt.csv	wi.eBH	NA	NA	8968	8968	0	2674
1149	269	sim_hv_slFMDout_counts	2	7	filter-DESeq2-tt.csv	padj	0.484029484029484	0.0736724008975318	8968	8968	407	2674
1150	270	sim_hv_slFMDout_counts	2	7	filter-edgeR-tt.csv	FDR	NA	NA	8968	8968	0	2674
1151	271	sim_hv_slFMDout_counts	2	7	filter-ii1-128-tt.csv	we.eBH	NA	NA	8968	8968	0	2674
1152	272	sim_hv_slFMDout_counts	2	7	filter-ii1-128-tt.csv	wi.eBH	NA	NA	8968	8968	0	2674
1153	273	sim_hv_slFMDout_counts	2	7	filter-ii1-8-tt.csv	we.eBH	NA	NA	8968	8968	0	2674
1154	274	sim_hv_slFMDout_counts	2	7	filter-ii1-8-tt.csv	wi.eBH	NA	NA	8968	8968	0	2674
1155	275	sim_hv_slFMDout_counts	2	7	filter-ii5-128-tt.csv	we.eBH	NA	NA	8968	8968	0	2674
1156	276	sim_hv_slFMDout_counts	2	7	filter-ii5-128-tt.csv	wi.eBH	NA	NA	8968	8968	0	2674
1157	277	sim_hv_slFMDout_counts	2	7	filter-ii5-8-tt.csv	we.eBH	NA	NA	8968	8968	0	2674
1158	278	sim_hv_slFMDout_counts	2	7	filter-ii5-8-tt.csv	wi.eBH	NA	NA	8968	8968	0	2674
1159	279	sim_hv_slFMDout_counts	2	7	filter-iqlr-128-tt.csv	we.eBH	NA	NA	8968	8968	0	2674
1160	280	sim_hv_slFMDout_counts	2	7	filter-iqlr-128-tt.csv	wi.eBH	NA	NA	8968	8968	0	2674
1161	281	sim_hv_slFMDout_counts	2	7	filter-iqlr-8-tt.csv	we.eBH	NA	NA	8968	8968	0	2674
1162	282	sim_hv_slFMDout_counts	2	7	filter-iqlr-8-tt.csv	wi.eBH	NA	NA	8968	8968	0	2674
1163	283	sim_hv_slFMDout_counts	2	7	filter-malr-128-tt.csv	we.eBH	NA	NA	8968	8968	0	2674
1164	284	sim_hv_slFMDout_counts	2	7	filter-malr-128-tt.csv	wi.eBH	NA	NA	8968	8968	0	2674
1165	285	sim_hv_slFMDout_counts	2	7	filter-malr-8-tt.csv	we.eBH	NA	NA	8968	8968	0	2674
1166	286	sim_hv_slFMDout_counts	2	7	filter-malr-8-tt.csv	wi.eBH	NA	NA	8968	8968	0	2674
1167	287	sim_hv_slFMDout_counts	2	7	nofilter-all-128-tt.csv	we.eBH	NA	NA	10000	10000	0	2959
1168	288	sim_hv_slFMDout_counts	2	7	nofilter-all-128-tt.csv	wi.eBH	NA	NA	10000	10000	0	2959
1169	289	sim_hv_slFMDout_counts	2	7	nofilter-all-8-tt.csv	we.eBH	NA	NA	10000	10000	0	2959
1170	290	sim_hv_slFMDout_counts	2	7	nofilter-all-8-tt.csv	wi.eBH	NA	NA	10000	10000	0	2959
1171	291	sim_hv_slFMDout_counts	2	7	nofilter-DESeq2-tt.csv	padj	0.468817204301075	0.0736735383575532	10000	10000	465	2959
1172	292	sim_hv_slFMDout_counts	2	7	nofilter-edgeR-tt.csv	FDR	NA	NA	10000	10000	0	2959
1173	293	sim_hv_slFMDout_counts	2	7	nofilter-ii1-128-tt.csv	we.eBH	NA	NA	10000	10000	0	2959
1174	294	sim_hv_slFMDout_counts	2	7	nofilter-ii1-128-tt.csv	wi.eBH	NA	NA	10000	10000	0	2959
1175	295	sim_hv_slFMDout_counts	2	7	nofilter-ii1-8-tt.csv	we.eBH	NA	NA	10000	10000	0	2959
1176	296	sim_hv_slFMDout_counts	2	7	nofilter-ii1-8-tt.csv	wi.eBH	NA	NA	10000	10000	0	2959
1177	297	sim_hv_slFMDout_counts	2	7	nofilter-ii5-128-tt.csv	we.eBH	NA	NA	10000	10000	0	2959
1178	298	sim_hv_slFMDout_counts	2	7	nofilter-ii5-128-tt.csv	wi.eBH	NA	NA	10000	10000	0	2959
1179	299	sim_hv_slFMDout_counts	2	7	nofilter-ii5-8-tt.csv	we.eBH	NA	NA	10000	10000	0	2959
1180	300	sim_hv_slFMDout_counts	2	7	nofilter-ii5-8-tt.csv	wi.eBH	NA	NA	10000	10000	0	2959
1181	301	sim_hv_slFMDout_counts	2	7	nofilter-iqlr-128-tt.csv	we.eBH	NA	NA	10000	10000	0	2959
1182	302	sim_hv_slFMDout_counts	2	7	nofilter-iqlr-128-tt.csv	wi.eBH	NA	NA	10000	10000	0	2959
1183	303	sim_hv_slFMDout_counts	2	7	nofilter-iqlr-8-tt.csv	we.eBH	NA	NA	10000	10000	0	2959
1184	304	sim_hv_slFMDout_counts	2	7	nofilter-iqlr-8-tt.csv	wi.eBH	NA	NA	10000	10000	0	2959
1185	305	sim_hv_slFMDout_counts	2	7	nofilter-malr-128-tt.csv	we.eBH	NA	NA	10000	10000	0	2959
1186	306	sim_hv_slFMDout_counts	2	7	nofilter-malr-128-tt.csv	wi.eBH	NA	NA	10000	10000	0	2959
1187	307	sim_hv_slFMDout_counts	2	7	nofilter-malr-8-tt.csv	we.eBH	NA	NA	10000	10000	0	2959
1188	308	sim_hv_slFMDout_counts	2	7	nofilter-malr-8-tt.csv	wi.eBH	NA	NA	10000	10000	0	2959
1189	309	sim_hv_slFMDout_counts	2	8	filter-all-128-tt.csv	we.eBH	NA	NA	8974	8974	0	2628
1190	310	sim_hv_slFMDout_counts	2	8	filter-all-128-tt.csv	wi.eBH	NA	NA	8974	8974	0	2628
1191	311	sim_hv_slFMDout_counts	2	8	filter-all-8-tt.csv	we.eBH	NA	NA	8974	8974	0	2628
1192	312	sim_hv_slFMDout_counts	2	8	filter-all-8-tt.csv	wi.eBH	NA	NA	8974	8974	0	2628
1193	313	sim_hv_slFMDout_counts	2	8	filter-DESeq2-tt.csv	padj	0.482394366197183	0.052130898021309	8974	8974	284	2628
1194	314	sim_hv_slFMDout_counts	2	8	filter-edgeR-tt.csv	FDR	NA	NA	8974	8974	0	2628
1195	315	sim_hv_slFMDout_counts	2	8	filter-ii1-128-tt.csv	we.eBH	NA	NA	8974	8974	0	2628
1196	316	sim_hv_slFMDout_counts	2	8	filter-ii1-128-tt.csv	wi.eBH	NA	NA	8974	8974	0	2628
1197	317	sim_hv_slFMDout_counts	2	8	filter-ii1-8-tt.csv	we.eBH	NA	NA	8974	8974	0	2628
1198	318	sim_hv_slFMDout_counts	2	8	filter-ii1-8-tt.csv	wi.eBH	NA	NA	8974	8974	0	2628
1199	319	sim_hv_slFMDout_counts	2	8	filter-ii5-128-tt.csv	we.eBH	NA	NA	8974	8974	0	2628
1200	320	sim_hv_slFMDout_counts	2	8	filter-ii5-128-tt.csv	wi.eBH	NA	NA	8974	8974	0	2628
1201	321	sim_hv_slFMDout_counts	2	8	filter-ii5-8-tt.csv	we.eBH	NA	NA	8974	8974	0	2628
1202	322	sim_hv_slFMDout_counts	2	8	filter-ii5-8-tt.csv	wi.eBH	NA	NA	8974	8974	0	2628
1203	323	sim_hv_slFMDout_counts	2	8	filter-iqlr-128-tt.csv	we.eBH	NA	NA	8974	8974	0	2628
1204	324	sim_hv_slFMDout_counts	2	8	filter-iqlr-128-tt.csv	wi.eBH	NA	NA	8974	8974	0	2628
1205	325	sim_hv_slFMDout_counts	2	8	filter-iqlr-8-tt.csv	we.eBH	NA	NA	8974	8974	0	2628
1206	326	sim_hv_slFMDout_counts	2	8	filter-iqlr-8-tt.csv	wi.eBH	NA	NA	8974	8974	0	2628
1207	327	sim_hv_slFMDout_counts	2	8	filter-malr-128-tt.csv	we.eBH	NA	NA	8974	8974	0	2628
1208	328	sim_hv_slFMDout_counts	2	8	filter-malr-128-tt.csv	wi.eBH	NA	NA	8974	8974	0	2628
1209	329	sim_hv_slFMDout_counts	2	8	filter-malr-8-tt.csv	we.eBH	NA	NA	8974	8974	0	2628
1210	330	sim_hv_slFMDout_counts	2	8	filter-malr-8-tt.csv	wi.eBH	NA	NA	8974	8974	0	2628
1211	331	sim_hv_slFMDout_counts	2	8	nofilter-all-128-tt.csv	we.eBH	NA	NA	10000	10000	0	2951
1212	332	sim_hv_slFMDout_counts	2	8	nofilter-all-128-tt.csv	wi.eBH	NA	NA	10000	10000	0	2951
1213	333	sim_hv_slFMDout_counts	2	8	nofilter-all-8-tt.csv	we.eBH	NA	NA	10000	10000	0	2951
1214	334	sim_hv_slFMDout_counts	2	8	nofilter-all-8-tt.csv	wi.eBH	NA	NA	10000	10000	0	2951
1215	335	sim_hv_slFMDout_counts	2	8	nofilter-DESeq2-tt.csv	padj	0.447247706422018	0.066079295154185	10000	10000	436	2951
1216	336	sim_hv_slFMDout_counts	2	8	nofilter-edgeR-tt.csv	FDR	0.5	0.000338868180277872	10000	10000	2	2951
1217	337	sim_hv_slFMDout_counts	2	8	nofilter-ii1-128-tt.csv	we.eBH	NA	NA	10000	10000	0	2951
1218	338	sim_hv_slFMDout_counts	2	8	nofilter-ii1-128-tt.csv	wi.eBH	NA	NA	10000	10000	0	2951
1219	339	sim_hv_slFMDout_counts	2	8	nofilter-ii1-8-tt.csv	we.eBH	NA	NA	10000	10000	0	2951
1220	340	sim_hv_slFMDout_counts	2	8	nofilter-ii1-8-tt.csv	wi.eBH	NA	NA	10000	10000	0	2951
1221	341	sim_hv_slFMDout_counts	2	8	nofilter-ii5-128-tt.csv	we.eBH	NA	NA	10000	10000	0	2951
1222	342	sim_hv_slFMDout_counts	2	8	nofilter-ii5-128-tt.csv	wi.eBH	NA	NA	10000	10000	0	2951
1223	343	sim_hv_slFMDout_counts	2	8	nofilter-ii5-8-tt.csv	we.eBH	NA	NA	10000	10000	0	2951
1224	344	sim_hv_slFMDout_counts	2	8	nofilter-ii5-8-tt.csv	wi.eBH	NA	NA	10000	10000	0	2951
1225	345	sim_hv_slFMDout_counts	2	8	nofilter-iqlr-128-tt.csv	we.eBH	NA	NA	10000	10000	0	2951
1226	346	sim_hv_slFMDout_counts	2	8	nofilter-iqlr-128-tt.csv	wi.eBH	NA	NA	10000	10000	0	2951
1227	347	sim_hv_slFMDout_counts	2	8	nofilter-iqlr-8-tt.csv	we.eBH	NA	NA	10000	10000	0	2951
1228	348	sim_hv_slFMDout_counts	2	8	nofilter-iqlr-8-tt.csv	wi.eBH	NA	NA	10000	10000	0	2951
1229	349	sim_hv_slFMDout_counts	2	8	nofilter-malr-128-tt.csv	we.eBH	NA	NA	10000	10000	0	2951
1230	350	sim_hv_slFMDout_counts	2	8	nofilter-malr-128-tt.csv	wi.eBH	NA	NA	10000	10000	0	2951
1231	351	sim_hv_slFMDout_counts	2	8	nofilter-malr-8-tt.csv	we.eBH	NA	NA	10000	10000	0	2951
1232	352	sim_hv_slFMDout_counts	2	8	nofilter-malr-8-tt.csv	wi.eBH	NA	NA	10000	10000	0	2951
1233	353	sim_hv_slFMDout_counts	2	9	filter-all-128-tt.csv	we.eBH	NA	NA	9011	9011	0	2660
1234	354	sim_hv_slFMDout_counts	2	9	filter-all-128-tt.csv	wi.eBH	NA	NA	9011	9011	0	2660
1235	355	sim_hv_slFMDout_counts	2	9	filter-all-8-tt.csv	we.eBH	NA	NA	9011	9011	0	2660
1236	356	sim_hv_slFMDout_counts	2	9	filter-all-8-tt.csv	wi.eBH	NA	NA	9011	9011	0	2660
1237	357	sim_hv_slFMDout_counts	2	9	filter-DESeq2-tt.csv	padj	0.454308093994778	0.0654135338345865	9011	9011	383	2660
1238	358	sim_hv_slFMDout_counts	2	9	filter-edgeR-tt.csv	FDR	NA	NA	9011	9011	0	2660
1239	359	sim_hv_slFMDout_counts	2	9	filter-ii1-128-tt.csv	we.eBH	NA	NA	9011	9011	0	2660
1240	360	sim_hv_slFMDout_counts	2	9	filter-ii1-128-tt.csv	wi.eBH	NA	NA	9011	9011	0	2660
1241	361	sim_hv_slFMDout_counts	2	9	filter-ii1-8-tt.csv	we.eBH	NA	NA	9011	9011	0	2660
1242	362	sim_hv_slFMDout_counts	2	9	filter-ii1-8-tt.csv	wi.eBH	NA	NA	9011	9011	0	2660
1243	363	sim_hv_slFMDout_counts	2	9	filter-ii5-128-tt.csv	we.eBH	NA	NA	9011	9011	0	2660
1244	364	sim_hv_slFMDout_counts	2	9	filter-ii5-128-tt.csv	wi.eBH	NA	NA	9011	9011	0	2660
1245	365	sim_hv_slFMDout_counts	2	9	filter-ii5-8-tt.csv	we.eBH	NA	NA	9011	9011	0	2660
1246	366	sim_hv_slFMDout_counts	2	9	filter-ii5-8-tt.csv	wi.eBH	NA	NA	9011	9011	0	2660
1247	367	sim_hv_slFMDout_counts	2	9	filter-iqlr-128-tt.csv	we.eBH	NA	NA	9011	9011	0	2660
1248	368	sim_hv_slFMDout_counts	2	9	filter-iqlr-128-tt.csv	wi.eBH	NA	NA	9011	9011	0	2660
1249	369	sim_hv_slFMDout_counts	2	9	filter-iqlr-8-tt.csv	we.eBH	NA	NA	9011	9011	0	2660
1250	370	sim_hv_slFMDout_counts	2	9	filter-iqlr-8-tt.csv	wi.eBH	NA	NA	9011	9011	0	2660
1251	371	sim_hv_slFMDout_counts	2	9	filter-malr-128-tt.csv	we.eBH	NA	NA	9011	9011	0	2660
1252	372	sim_hv_slFMDout_counts	2	9	filter-malr-128-tt.csv	wi.eBH	NA	NA	9011	9011	0	2660
1253	373	sim_hv_slFMDout_counts	2	9	filter-malr-8-tt.csv	we.eBH	NA	NA	9011	9011	0	2660
1254	374	sim_hv_slFMDout_counts	2	9	filter-malr-8-tt.csv	wi.eBH	NA	NA	9011	9011	0	2660
1255	375	sim_hv_slFMDout_counts	2	9	nofilter-all-128-tt.csv	we.eBH	NA	NA	10000	10000	0	2953
1256	376	sim_hv_slFMDout_counts	2	9	nofilter-all-128-tt.csv	wi.eBH	NA	NA	10000	10000	0	2953
1257	377	sim_hv_slFMDout_counts	2	9	nofilter-all-8-tt.csv	we.eBH	NA	NA	10000	10000	0	2953
1258	378	sim_hv_slFMDout_counts	2	9	nofilter-all-8-tt.csv	wi.eBH	NA	NA	10000	10000	0	2953
1259	379	sim_hv_slFMDout_counts	2	9	nofilter-DESeq2-tt.csv	padj	0.44672131147541	0.073823230612936	10000	10000	488	2953
1260	380	sim_hv_slFMDout_counts	2	9	nofilter-edgeR-tt.csv	FDR	0	0	10000	10000	1	2953
1261	381	sim_hv_slFMDout_counts	2	9	nofilter-ii1-128-tt.csv	we.eBH	NA	NA	10000	10000	0	2953
1262	382	sim_hv_slFMDout_counts	2	9	nofilter-ii1-128-tt.csv	wi.eBH	NA	NA	10000	10000	0	2953
1263	383	sim_hv_slFMDout_counts	2	9	nofilter-ii1-8-tt.csv	we.eBH	NA	NA	10000	10000	0	2953
1264	384	sim_hv_slFMDout_counts	2	9	nofilter-ii1-8-tt.csv	wi.eBH	NA	NA	10000	10000	0	2953
1265	385	sim_hv_slFMDout_counts	2	9	nofilter-ii5-128-tt.csv	we.eBH	NA	NA	10000	10000	0	2953
1266	386	sim_hv_slFMDout_counts	2	9	nofilter-ii5-128-tt.csv	wi.eBH	NA	NA	10000	10000	0	2953
1267	387	sim_hv_slFMDout_counts	2	9	nofilter-ii5-8-tt.csv	we.eBH	NA	NA	10000	10000	0	2953
1268	388	sim_hv_slFMDout_counts	2	9	nofilter-ii5-8-tt.csv	wi.eBH	NA	NA	10000	10000	0	2953
1269	389	sim_hv_slFMDout_counts	2	9	nofilter-iqlr-128-tt.csv	we.eBH	NA	NA	10000	10000	0	2953
1270	390	sim_hv_slFMDout_counts	2	9	nofilter-iqlr-128-tt.csv	wi.eBH	NA	NA	10000	10000	0	2953
1271	391	sim_hv_slFMDout_counts	2	9	nofilter-iqlr-8-tt.csv	we.eBH	NA	NA	10000	10000	0	2953
1272	392	sim_hv_slFMDout_counts	2	9	nofilter-iqlr-8-tt.csv	wi.eBH	NA	NA	10000	10000	0	2953
1273	393	sim_hv_slFMDout_counts	2	9	nofilter-malr-128-tt.csv	we.eBH	NA	NA	10000	10000	0	2953
1274	394	sim_hv_slFMDout_counts	2	9	nofilter-malr-128-tt.csv	wi.eBH	NA	NA	10000	10000	0	2953
1275	395	sim_hv_slFMDout_counts	2	9	nofilter-malr-8-tt.csv	we.eBH	NA	NA	10000	10000	0	2953
1276	396	sim_hv_slFMDout_counts	2	9	nofilter-malr-8-tt.csv	wi.eBH	NA	NA	10000	10000	0	2953
1277	397	sim_hv_slFMDout_counts	2	10	filter-all-128-tt.csv	we.eBH	NA	NA	8968	8968	0	2684
1278	398	sim_hv_slFMDout_counts	2	10	filter-all-128-tt.csv	wi.eBH	NA	NA	8968	8968	0	2684
1279	399	sim_hv_slFMDout_counts	2	10	filter-all-8-tt.csv	we.eBH	NA	NA	8968	8968	0	2684
1280	400	sim_hv_slFMDout_counts	2	10	filter-all-8-tt.csv	wi.eBH	NA	NA	8968	8968	0	2684
1281	401	sim_hv_slFMDout_counts	2	10	filter-DESeq2-tt.csv	padj	0.448	0.0625931445603577	8968	8968	375	2684
1282	402	sim_hv_slFMDout_counts	2	10	filter-edgeR-tt.csv	FDR	NA	NA	8968	8968	0	2684
1283	403	sim_hv_slFMDout_counts	2	10	filter-ii1-128-tt.csv	we.eBH	NA	NA	8968	8968	0	2684
1284	404	sim_hv_slFMDout_counts	2	10	filter-ii1-128-tt.csv	wi.eBH	NA	NA	8968	8968	0	2684
1285	405	sim_hv_slFMDout_counts	2	10	filter-ii1-8-tt.csv	we.eBH	NA	NA	8968	8968	0	2684
1286	406	sim_hv_slFMDout_counts	2	10	filter-ii1-8-tt.csv	wi.eBH	NA	NA	8968	8968	0	2684
1287	407	sim_hv_slFMDout_counts	2	10	filter-ii5-128-tt.csv	we.eBH	NA	NA	8968	8968	0	2684
1288	408	sim_hv_slFMDout_counts	2	10	filter-ii5-128-tt.csv	wi.eBH	NA	NA	8968	8968	0	2684
1289	409	sim_hv_slFMDout_counts	2	10	filter-ii5-8-tt.csv	we.eBH	NA	NA	8968	8968	0	2684
1290	410	sim_hv_slFMDout_counts	2	10	filter-ii5-8-tt.csv	wi.eBH	NA	NA	8968	8968	0	2684
1291	411	sim_hv_slFMDout_counts	2	10	filter-iqlr-128-tt.csv	we.eBH	NA	NA	8968	8968	0	2684
1292	412	sim_hv_slFMDout_counts	2	10	filter-iqlr-128-tt.csv	wi.eBH	NA	NA	8968	8968	0	2684
1293	413	sim_hv_slFMDout_counts	2	10	filter-iqlr-8-tt.csv	we.eBH	NA	NA	8968	8968	0	2684
1294	414	sim_hv_slFMDout_counts	2	10	filter-iqlr-8-tt.csv	wi.eBH	NA	NA	8968	8968	0	2684
1295	415	sim_hv_slFMDout_counts	2	10	filter-malr-128-tt.csv	we.eBH	NA	NA	8968	8968	0	2684
1296	416	sim_hv_slFMDout_counts	2	10	filter-malr-128-tt.csv	wi.eBH	NA	NA	8968	8968	0	2684
1297	417	sim_hv_slFMDout_counts	2	10	filter-malr-8-tt.csv	we.eBH	NA	NA	8968	8968	0	2684
1298	418	sim_hv_slFMDout_counts	2	10	filter-malr-8-tt.csv	wi.eBH	NA	NA	8968	8968	0	2684
1299	419	sim_hv_slFMDout_counts	2	10	nofilter-all-128-tt.csv	we.eBH	NA	NA	10000	10000	0	2991
1300	420	sim_hv_slFMDout_counts	2	10	nofilter-all-128-tt.csv	wi.eBH	NA	NA	10000	10000	0	2991
1301	421	sim_hv_slFMDout_counts	2	10	nofilter-all-8-tt.csv	we.eBH	NA	NA	10000	10000	0	2991
1302	422	sim_hv_slFMDout_counts	2	10	nofilter-all-8-tt.csv	wi.eBH	NA	NA	10000	10000	0	2991
1303	423	sim_hv_slFMDout_counts	2	10	nofilter-DESeq2-tt.csv	padj	0.439490445859873	0.0692076228686058	10000	10000	471	2991
1304	424	sim_hv_slFMDout_counts	2	10	nofilter-edgeR-tt.csv	FDR	NA	NA	10000	10000	0	2991
1305	425	sim_hv_slFMDout_counts	2	10	nofilter-ii1-128-tt.csv	we.eBH	NA	NA	10000	10000	0	2991
1306	426	sim_hv_slFMDout_counts	2	10	nofilter-ii1-128-tt.csv	wi.eBH	NA	NA	10000	10000	0	2991
1307	427	sim_hv_slFMDout_counts	2	10	nofilter-ii1-8-tt.csv	we.eBH	NA	NA	10000	10000	0	2991
1308	428	sim_hv_slFMDout_counts	2	10	nofilter-ii1-8-tt.csv	wi.eBH	NA	NA	10000	10000	0	2991
1309	429	sim_hv_slFMDout_counts	2	10	nofilter-ii5-128-tt.csv	we.eBH	NA	NA	10000	10000	0	2991
1310	430	sim_hv_slFMDout_counts	2	10	nofilter-ii5-128-tt.csv	wi.eBH	NA	NA	10000	10000	0	2991
1311	431	sim_hv_slFMDout_counts	2	10	nofilter-ii5-8-tt.csv	we.eBH	NA	NA	10000	10000	0	2991
1312	432	sim_hv_slFMDout_counts	2	10	nofilter-ii5-8-tt.csv	wi.eBH	NA	NA	10000	10000	0	2991
1313	433	sim_hv_slFMDout_counts	2	10	nofilter-iqlr-128-tt.csv	we.eBH	NA	NA	10000	10000	0	2991
1314	434	sim_hv_slFMDout_counts	2	10	nofilter-iqlr-128-tt.csv	wi.eBH	NA	NA	10000	10000	0	2991
1315	435	sim_hv_slFMDout_counts	2	10	nofilter-iqlr-8-tt.csv	we.eBH	NA	NA	10000	10000	0	2991
1316	436	sim_hv_slFMDout_counts	2	10	nofilter-iqlr-8-tt.csv	wi.eBH	NA	NA	10000	10000	0	2991
1317	437	sim_hv_slFMDout_counts	2	10	nofilter-malr-128-tt.csv	we.eBH	NA	NA	10000	10000	0	2991
1318	438	sim_hv_slFMDout_counts	2	10	nofilter-malr-128-tt.csv	wi.eBH	NA	NA	10000	10000	0	2991
1319	439	sim_hv_slFMDout_counts	2	10	nofilter-malr-8-tt.csv	we.eBH	NA	NA	10000	10000	0	2991
1320	440	sim_hv_slFMDout_counts	2	10	nofilter-malr-8-tt.csv	wi.eBH	NA	NA	10000	10000	0	2991
1321	441	sim_hv_slFMDout_counts	2	11	filter-all-128-tt.csv	we.eBH	NA	NA	8939	8939	0	2617
1322	442	sim_hv_slFMDout_counts	2	11	filter-all-128-tt.csv	wi.eBH	NA	NA	8939	8939	0	2617
1323	443	sim_hv_slFMDout_counts	2	11	filter-all-8-tt.csv	we.eBH	NA	NA	8939	8939	0	2617
1324	444	sim_hv_slFMDout_counts	2	11	filter-all-8-tt.csv	wi.eBH	NA	NA	8939	8939	0	2617
1325	445	sim_hv_slFMDout_counts	2	11	filter-DESeq2-tt.csv	padj	0.458563535911602	0.0634314100114635	8939	8939	362	2617
1326	446	sim_hv_slFMDout_counts	2	11	filter-edgeR-tt.csv	FDR	NA	NA	8939	8939	0	2617
1327	447	sim_hv_slFMDout_counts	2	11	filter-ii1-128-tt.csv	we.eBH	NA	NA	8939	8939	0	2617
1328	448	sim_hv_slFMDout_counts	2	11	filter-ii1-128-tt.csv	wi.eBH	NA	NA	8939	8939	0	2617
1329	449	sim_hv_slFMDout_counts	2	11	filter-ii1-8-tt.csv	we.eBH	NA	NA	8939	8939	0	2617
1330	450	sim_hv_slFMDout_counts	2	11	filter-ii1-8-tt.csv	wi.eBH	NA	NA	8939	8939	0	2617
1331	451	sim_hv_slFMDout_counts	2	11	filter-ii5-128-tt.csv	we.eBH	NA	NA	8939	8939	0	2617
1332	452	sim_hv_slFMDout_counts	2	11	filter-ii5-128-tt.csv	wi.eBH	NA	NA	8939	8939	0	2617
1333	453	sim_hv_slFMDout_counts	2	11	filter-ii5-8-tt.csv	we.eBH	NA	NA	8939	8939	0	2617
1334	454	sim_hv_slFMDout_counts	2	11	filter-ii5-8-tt.csv	wi.eBH	NA	NA	8939	8939	0	2617
1335	455	sim_hv_slFMDout_counts	2	11	filter-iqlr-128-tt.csv	we.eBH	NA	NA	8939	8939	0	2617
1336	456	sim_hv_slFMDout_counts	2	11	filter-iqlr-128-tt.csv	wi.eBH	NA	NA	8939	8939	0	2617
1337	457	sim_hv_slFMDout_counts	2	11	filter-iqlr-8-tt.csv	we.eBH	NA	NA	8939	8939	0	2617
1338	458	sim_hv_slFMDout_counts	2	11	filter-iqlr-8-tt.csv	wi.eBH	NA	NA	8939	8939	0	2617
1339	459	sim_hv_slFMDout_counts	2	11	filter-malr-128-tt.csv	we.eBH	NA	NA	8939	8939	0	2617
1340	460	sim_hv_slFMDout_counts	2	11	filter-malr-128-tt.csv	wi.eBH	NA	NA	8939	8939	0	2617
1341	461	sim_hv_slFMDout_counts	2	11	filter-malr-8-tt.csv	we.eBH	NA	NA	8939	8939	0	2617
1342	462	sim_hv_slFMDout_counts	2	11	filter-malr-8-tt.csv	wi.eBH	NA	NA	8939	8939	0	2617
1343	463	sim_hv_slFMDout_counts	2	11	nofilter-all-128-tt.csv	we.eBH	NA	NA	10000	10000	0	2921
1344	464	sim_hv_slFMDout_counts	2	11	nofilter-all-128-tt.csv	wi.eBH	NA	NA	10000	10000	0	2921
1345	465	sim_hv_slFMDout_counts	2	11	nofilter-all-8-tt.csv	we.eBH	NA	NA	10000	10000	0	2921
1346	466	sim_hv_slFMDout_counts	2	11	nofilter-all-8-tt.csv	wi.eBH	NA	NA	10000	10000	0	2921
1347	467	sim_hv_slFMDout_counts	2	11	nofilter-DESeq2-tt.csv	padj	0.424778761061947	0.0657309140705238	10000	10000	452	2921
1348	468	sim_hv_slFMDout_counts	2	11	nofilter-edgeR-tt.csv	FDR	NA	NA	10000	10000	0	2921
1349	469	sim_hv_slFMDout_counts	2	11	nofilter-ii1-128-tt.csv	we.eBH	NA	NA	10000	10000	0	2921
1350	470	sim_hv_slFMDout_counts	2	11	nofilter-ii1-128-tt.csv	wi.eBH	NA	NA	10000	10000	0	2921
1351	471	sim_hv_slFMDout_counts	2	11	nofilter-ii1-8-tt.csv	we.eBH	NA	NA	10000	10000	0	2921
1352	472	sim_hv_slFMDout_counts	2	11	nofilter-ii1-8-tt.csv	wi.eBH	NA	NA	10000	10000	0	2921
1353	473	sim_hv_slFMDout_counts	2	11	nofilter-ii5-128-tt.csv	we.eBH	NA	NA	10000	10000	0	2921
1354	474	sim_hv_slFMDout_counts	2	11	nofilter-ii5-128-tt.csv	wi.eBH	NA	NA	10000	10000	0	2921
1355	475	sim_hv_slFMDout_counts	2	11	nofilter-ii5-8-tt.csv	we.eBH	NA	NA	10000	10000	0	2921
1356	476	sim_hv_slFMDout_counts	2	11	nofilter-ii5-8-tt.csv	wi.eBH	NA	NA	10000	10000	0	2921
1357	477	sim_hv_slFMDout_counts	2	11	nofilter-iqlr-128-tt.csv	we.eBH	NA	NA	10000	10000	0	2921
1358	478	sim_hv_slFMDout_counts	2	11	nofilter-iqlr-128-tt.csv	wi.eBH	NA	NA	10000	10000	0	2921
1359	479	sim_hv_slFMDout_counts	2	11	nofilter-iqlr-8-tt.csv	we.eBH	NA	NA	10000	10000	0	2921
1360	480	sim_hv_slFMDout_counts	2	11	nofilter-iqlr-8-tt.csv	wi.eBH	NA	NA	10000	10000	0	2921
1361	481	sim_hv_slFMDout_counts	2	11	nofilter-malr-128-tt.csv	we.eBH	NA	NA	10000	10000	0	2921
1362	482	sim_hv_slFMDout_counts	2	11	nofilter-malr-128-tt.csv	wi.eBH	NA	NA	10000	10000	0	2921
1363	483	sim_hv_slFMDout_counts	2	11	nofilter-malr-8-tt.csv	we.eBH	NA	NA	10000	10000	0	2921
1364	484	sim_hv_slFMDout_counts	2	11	nofilter-malr-8-tt.csv	wi.eBH	NA	NA	10000	10000	0	2921
1365	485	sim_hv_slFMDout_counts	2	12	filter-all-128-tt.csv	we.eBH	NA	NA	8963	8963	0	2666
1366	486	sim_hv_slFMDout_counts	2	12	filter-all-128-tt.csv	wi.eBH	NA	NA	8963	8963	0	2666
1367	487	sim_hv_slFMDout_counts	2	12	filter-all-8-tt.csv	we.eBH	NA	NA	8963	8963	0	2666
1368	488	sim_hv_slFMDout_counts	2	12	filter-all-8-tt.csv	wi.eBH	NA	NA	8963	8963	0	2666
1369	489	sim_hv_slFMDout_counts	2	12	filter-DESeq2-tt.csv	padj	0.475609756097561	0.0585146286571643	8963	8963	328	2666
1370	490	sim_hv_slFMDout_counts	2	12	filter-edgeR-tt.csv	FDR	NA	NA	8963	8963	0	2666
1371	491	sim_hv_slFMDout_counts	2	12	filter-ii1-128-tt.csv	we.eBH	NA	NA	8963	8963	0	2666
1372	492	sim_hv_slFMDout_counts	2	12	filter-ii1-128-tt.csv	wi.eBH	NA	NA	8963	8963	0	2666
1373	493	sim_hv_slFMDout_counts	2	12	filter-ii1-8-tt.csv	we.eBH	NA	NA	8963	8963	0	2666
1374	494	sim_hv_slFMDout_counts	2	12	filter-ii1-8-tt.csv	wi.eBH	NA	NA	8963	8963	0	2666
1375	495	sim_hv_slFMDout_counts	2	12	filter-ii5-128-tt.csv	we.eBH	NA	NA	8963	8963	0	2666
1376	496	sim_hv_slFMDout_counts	2	12	filter-ii5-128-tt.csv	wi.eBH	NA	NA	8963	8963	0	2666
1377	497	sim_hv_slFMDout_counts	2	12	filter-ii5-8-tt.csv	we.eBH	NA	NA	8963	8963	0	2666
1378	498	sim_hv_slFMDout_counts	2	12	filter-ii5-8-tt.csv	wi.eBH	NA	NA	8963	8963	0	2666
1379	499	sim_hv_slFMDout_counts	2	12	filter-iqlr-128-tt.csv	we.eBH	NA	NA	8963	8963	0	2666
1380	500	sim_hv_slFMDout_counts	2	12	filter-iqlr-128-tt.csv	wi.eBH	NA	NA	8963	8963	0	2666
1381	501	sim_hv_slFMDout_counts	2	12	filter-iqlr-8-tt.csv	we.eBH	NA	NA	8963	8963	0	2666
1382	502	sim_hv_slFMDout_counts	2	12	filter-iqlr-8-tt.csv	wi.eBH	NA	NA	8963	8963	0	2666
1383	503	sim_hv_slFMDout_counts	2	12	filter-malr-128-tt.csv	we.eBH	NA	NA	8963	8963	0	2666
1384	504	sim_hv_slFMDout_counts	2	12	filter-malr-128-tt.csv	wi.eBH	NA	NA	8963	8963	0	2666
1385	505	sim_hv_slFMDout_counts	2	12	filter-malr-8-tt.csv	we.eBH	NA	NA	8963	8963	0	2666
1386	506	sim_hv_slFMDout_counts	2	12	filter-malr-8-tt.csv	wi.eBH	NA	NA	8963	8963	0	2666
1387	507	sim_hv_slFMDout_counts	2	12	nofilter-all-128-tt.csv	we.eBH	NA	NA	10000	10000	0	2966
1388	508	sim_hv_slFMDout_counts	2	12	nofilter-all-128-tt.csv	wi.eBH	NA	NA	10000	10000	0	2966
1389	509	sim_hv_slFMDout_counts	2	12	nofilter-all-8-tt.csv	we.eBH	NA	NA	10000	10000	0	2966
1390	510	sim_hv_slFMDout_counts	2	12	nofilter-all-8-tt.csv	wi.eBH	NA	NA	10000	10000	0	2966
1391	511	sim_hv_slFMDout_counts	2	12	nofilter-DESeq2-tt.csv	padj	0.44047619047619	0.0623735670937289	10000	10000	420	2966
1392	512	sim_hv_slFMDout_counts	2	12	nofilter-edgeR-tt.csv	FDR	NA	NA	10000	10000	0	2966
1393	513	sim_hv_slFMDout_counts	2	12	nofilter-ii1-128-tt.csv	we.eBH	NA	NA	10000	10000	0	2966
1394	514	sim_hv_slFMDout_counts	2	12	nofilter-ii1-128-tt.csv	wi.eBH	NA	NA	10000	10000	0	2966
1395	515	sim_hv_slFMDout_counts	2	12	nofilter-ii1-8-tt.csv	we.eBH	NA	NA	10000	10000	0	2966
1396	516	sim_hv_slFMDout_counts	2	12	nofilter-ii1-8-tt.csv	wi.eBH	NA	NA	10000	10000	0	2966
1397	517	sim_hv_slFMDout_counts	2	12	nofilter-ii5-128-tt.csv	we.eBH	NA	NA	10000	10000	0	2966
1398	518	sim_hv_slFMDout_counts	2	12	nofilter-ii5-128-tt.csv	wi.eBH	NA	NA	10000	10000	0	2966
1399	519	sim_hv_slFMDout_counts	2	12	nofilter-ii5-8-tt.csv	we.eBH	NA	NA	10000	10000	0	2966
1400	520	sim_hv_slFMDout_counts	2	12	nofilter-ii5-8-tt.csv	wi.eBH	NA	NA	10000	10000	0	2966
1401	521	sim_hv_slFMDout_counts	2	12	nofilter-iqlr-128-tt.csv	we.eBH	NA	NA	10000	10000	0	2966
1402	522	sim_hv_slFMDout_counts	2	12	nofilter-iqlr-128-tt.csv	wi.eBH	NA	NA	10000	10000	0	2966
1403	523	sim_hv_slFMDout_counts	2	12	nofilter-iqlr-8-tt.csv	we.eBH	NA	NA	10000	10000	0	2966
1404	524	sim_hv_slFMDout_counts	2	12	nofilter-iqlr-8-tt.csv	wi.eBH	NA	NA	10000	10000	0	2966
1405	525	sim_hv_slFMDout_counts	2	12	nofilter-malr-128-tt.csv	we.eBH	NA	NA	10000	10000	0	2966
1406	526	sim_hv_slFMDout_counts	2	12	nofilter-malr-128-tt.csv	wi.eBH	NA	NA	10000	10000	0	2966
1407	527	sim_hv_slFMDout_counts	2	12	nofilter-malr-8-tt.csv	we.eBH	NA	NA	10000	10000	0	2966
1408	528	sim_hv_slFMDout_counts	2	12	nofilter-malr-8-tt.csv	wi.eBH	NA	NA	10000	10000	0	2966
1409	529	sim_hv_slFMDout_counts	2	13	filter-all-128-tt.csv	we.eBH	NA	NA	8975	8975	0	2653
1410	530	sim_hv_slFMDout_counts	2	13	filter-all-128-tt.csv	wi.eBH	NA	NA	8975	8975	0	2653
1411	531	sim_hv_slFMDout_counts	2	13	filter-all-8-tt.csv	we.eBH	NA	NA	8975	8975	0	2653
1412	532	sim_hv_slFMDout_counts	2	13	filter-all-8-tt.csv	wi.eBH	NA	NA	8975	8975	0	2653
1413	533	sim_hv_slFMDout_counts	2	13	filter-DESeq2-tt.csv	padj	0.363636363636364	0.0452318130418394	8975	8975	330	2653
1414	534	sim_hv_slFMDout_counts	2	13	filter-edgeR-tt.csv	FDR	NA	NA	8975	8975	0	2653
1415	535	sim_hv_slFMDout_counts	2	13	filter-ii1-128-tt.csv	we.eBH	NA	NA	8975	8975	0	2653
1416	536	sim_hv_slFMDout_counts	2	13	filter-ii1-128-tt.csv	wi.eBH	NA	NA	8975	8975	0	2653
1417	537	sim_hv_slFMDout_counts	2	13	filter-ii1-8-tt.csv	we.eBH	NA	NA	8975	8975	0	2653
1418	538	sim_hv_slFMDout_counts	2	13	filter-ii1-8-tt.csv	wi.eBH	NA	NA	8975	8975	0	2653
1419	539	sim_hv_slFMDout_counts	2	13	filter-ii5-128-tt.csv	we.eBH	NA	NA	8975	8975	0	2653
1420	540	sim_hv_slFMDout_counts	2	13	filter-ii5-128-tt.csv	wi.eBH	NA	NA	8975	8975	0	2653
1421	541	sim_hv_slFMDout_counts	2	13	filter-ii5-8-tt.csv	we.eBH	NA	NA	8975	8975	0	2653
1422	542	sim_hv_slFMDout_counts	2	13	filter-ii5-8-tt.csv	wi.eBH	NA	NA	8975	8975	0	2653
1423	543	sim_hv_slFMDout_counts	2	13	filter-iqlr-128-tt.csv	we.eBH	NA	NA	8975	8975	0	2653
1424	544	sim_hv_slFMDout_counts	2	13	filter-iqlr-128-tt.csv	wi.eBH	NA	NA	8975	8975	0	2653
1425	545	sim_hv_slFMDout_counts	2	13	filter-iqlr-8-tt.csv	we.eBH	NA	NA	8975	8975	0	2653
1426	546	sim_hv_slFMDout_counts	2	13	filter-iqlr-8-tt.csv	wi.eBH	NA	NA	8975	8975	0	2653
1427	547	sim_hv_slFMDout_counts	2	13	filter-malr-128-tt.csv	we.eBH	NA	NA	8975	8975	0	2653
1428	548	sim_hv_slFMDout_counts	2	13	filter-malr-128-tt.csv	wi.eBH	NA	NA	8975	8975	0	2653
1429	549	sim_hv_slFMDout_counts	2	13	filter-malr-8-tt.csv	we.eBH	NA	NA	8975	8975	0	2653
1430	550	sim_hv_slFMDout_counts	2	13	filter-malr-8-tt.csv	wi.eBH	NA	NA	8975	8975	0	2653
1431	551	sim_hv_slFMDout_counts	2	13	nofilter-all-128-tt.csv	we.eBH	NA	NA	10000	10000	0	2983
1432	552	sim_hv_slFMDout_counts	2	13	nofilter-all-128-tt.csv	wi.eBH	NA	NA	10000	10000	0	2983
1433	553	sim_hv_slFMDout_counts	2	13	nofilter-all-8-tt.csv	we.eBH	NA	NA	10000	10000	0	2983
1434	554	sim_hv_slFMDout_counts	2	13	nofilter-all-8-tt.csv	wi.eBH	NA	NA	10000	10000	0	2983
1435	555	sim_hv_slFMDout_counts	2	13	nofilter-DESeq2-tt.csv	padj	0.389521640091116	0.0573248407643312	10000	10000	439	2983
1436	556	sim_hv_slFMDout_counts	2	13	nofilter-edgeR-tt.csv	FDR	NA	NA	10000	10000	0	2983
1437	557	sim_hv_slFMDout_counts	2	13	nofilter-ii1-128-tt.csv	we.eBH	NA	NA	10000	10000	0	2983
1438	558	sim_hv_slFMDout_counts	2	13	nofilter-ii1-128-tt.csv	wi.eBH	NA	NA	10000	10000	0	2983
1439	559	sim_hv_slFMDout_counts	2	13	nofilter-ii1-8-tt.csv	we.eBH	NA	NA	10000	10000	0	2983
1440	560	sim_hv_slFMDout_counts	2	13	nofilter-ii1-8-tt.csv	wi.eBH	NA	NA	10000	10000	0	2983
1441	561	sim_hv_slFMDout_counts	2	13	nofilter-ii5-128-tt.csv	we.eBH	NA	NA	10000	10000	0	2983
1442	562	sim_hv_slFMDout_counts	2	13	nofilter-ii5-128-tt.csv	wi.eBH	NA	NA	10000	10000	0	2983
1443	563	sim_hv_slFMDout_counts	2	13	nofilter-ii5-8-tt.csv	we.eBH	NA	NA	10000	10000	0	2983
1444	564	sim_hv_slFMDout_counts	2	13	nofilter-ii5-8-tt.csv	wi.eBH	NA	NA	10000	10000	0	2983
1445	565	sim_hv_slFMDout_counts	2	13	nofilter-iqlr-128-tt.csv	we.eBH	NA	NA	10000	10000	0	2983
1446	566	sim_hv_slFMDout_counts	2	13	nofilter-iqlr-128-tt.csv	wi.eBH	NA	NA	10000	10000	0	2983
1447	567	sim_hv_slFMDout_counts	2	13	nofilter-iqlr-8-tt.csv	we.eBH	NA	NA	10000	10000	0	2983
1448	568	sim_hv_slFMDout_counts	2	13	nofilter-iqlr-8-tt.csv	wi.eBH	NA	NA	10000	10000	0	2983
1449	569	sim_hv_slFMDout_counts	2	13	nofilter-malr-128-tt.csv	we.eBH	NA	NA	10000	10000	0	2983
1450	570	sim_hv_slFMDout_counts	2	13	nofilter-malr-128-tt.csv	wi.eBH	NA	NA	10000	10000	0	2983
1451	571	sim_hv_slFMDout_counts	2	13	nofilter-malr-8-tt.csv	we.eBH	NA	NA	10000	10000	0	2983
1452	572	sim_hv_slFMDout_counts	2	13	nofilter-malr-8-tt.csv	wi.eBH	NA	NA	10000	10000	0	2983
1453	573	sim_hv_slFMDout_counts	2	14	filter-all-128-tt.csv	we.eBH	NA	NA	8894	8894	0	2623
1454	574	sim_hv_slFMDout_counts	2	14	filter-all-128-tt.csv	wi.eBH	NA	NA	8894	8894	0	2623
1455	575	sim_hv_slFMDout_counts	2	14	filter-all-8-tt.csv	we.eBH	NA	NA	8894	8894	0	2623
1456	576	sim_hv_slFMDout_counts	2	14	filter-all-8-tt.csv	wi.eBH	NA	NA	8894	8894	0	2623
1457	577	sim_hv_slFMDout_counts	2	14	filter-DESeq2-tt.csv	padj	0.459390862944162	0.0690049561570721	8894	8894	394	2623
1458	578	sim_hv_slFMDout_counts	2	14	filter-edgeR-tt.csv	FDR	NA	NA	8894	8894	0	2623
1459	579	sim_hv_slFMDout_counts	2	14	filter-ii1-128-tt.csv	we.eBH	NA	NA	8894	8894	0	2623
1460	580	sim_hv_slFMDout_counts	2	14	filter-ii1-128-tt.csv	wi.eBH	NA	NA	8894	8894	0	2623
1461	581	sim_hv_slFMDout_counts	2	14	filter-ii1-8-tt.csv	we.eBH	NA	NA	8894	8894	0	2623
1462	582	sim_hv_slFMDout_counts	2	14	filter-ii1-8-tt.csv	wi.eBH	NA	NA	8894	8894	0	2623
1463	583	sim_hv_slFMDout_counts	2	14	filter-ii5-128-tt.csv	we.eBH	NA	NA	8894	8894	0	2623
1464	584	sim_hv_slFMDout_counts	2	14	filter-ii5-128-tt.csv	wi.eBH	NA	NA	8894	8894	0	2623
1465	585	sim_hv_slFMDout_counts	2	14	filter-ii5-8-tt.csv	we.eBH	NA	NA	8894	8894	0	2623
1466	586	sim_hv_slFMDout_counts	2	14	filter-ii5-8-tt.csv	wi.eBH	NA	NA	8894	8894	0	2623
1467	587	sim_hv_slFMDout_counts	2	14	filter-iqlr-128-tt.csv	we.eBH	NA	NA	8894	8894	0	2623
1468	588	sim_hv_slFMDout_counts	2	14	filter-iqlr-128-tt.csv	wi.eBH	NA	NA	8894	8894	0	2623
1469	589	sim_hv_slFMDout_counts	2	14	filter-iqlr-8-tt.csv	we.eBH	NA	NA	8894	8894	0	2623
1470	590	sim_hv_slFMDout_counts	2	14	filter-iqlr-8-tt.csv	wi.eBH	NA	NA	8894	8894	0	2623
1471	591	sim_hv_slFMDout_counts	2	14	filter-malr-128-tt.csv	we.eBH	NA	NA	8894	8894	0	2623
1472	592	sim_hv_slFMDout_counts	2	14	filter-malr-128-tt.csv	wi.eBH	NA	NA	8894	8894	0	2623
1473	593	sim_hv_slFMDout_counts	2	14	filter-malr-8-tt.csv	we.eBH	NA	NA	8894	8894	0	2623
1474	594	sim_hv_slFMDout_counts	2	14	filter-malr-8-tt.csv	wi.eBH	NA	NA	8894	8894	0	2623
1475	595	sim_hv_slFMDout_counts	2	14	nofilter-all-128-tt.csv	we.eBH	NA	NA	10000	10000	0	2986
1476	596	sim_hv_slFMDout_counts	2	14	nofilter-all-128-tt.csv	wi.eBH	NA	NA	10000	10000	0	2986
1477	597	sim_hv_slFMDout_counts	2	14	nofilter-all-8-tt.csv	we.eBH	NA	NA	10000	10000	0	2986
1478	598	sim_hv_slFMDout_counts	2	14	nofilter-all-8-tt.csv	wi.eBH	NA	NA	10000	10000	0	2986
1479	599	sim_hv_slFMDout_counts	2	14	nofilter-DESeq2-tt.csv	padj	0.44280442804428	0.0803750837240455	10000	10000	542	2986
1480	600	sim_hv_slFMDout_counts	2	14	nofilter-edgeR-tt.csv	FDR	NA	NA	10000	10000	0	2986
1481	601	sim_hv_slFMDout_counts	2	14	nofilter-ii1-128-tt.csv	we.eBH	NA	NA	10000	10000	0	2986
1482	602	sim_hv_slFMDout_counts	2	14	nofilter-ii1-128-tt.csv	wi.eBH	NA	NA	10000	10000	0	2986
1483	603	sim_hv_slFMDout_counts	2	14	nofilter-ii1-8-tt.csv	we.eBH	NA	NA	10000	10000	0	2986
1484	604	sim_hv_slFMDout_counts	2	14	nofilter-ii1-8-tt.csv	wi.eBH	NA	NA	10000	10000	0	2986
1485	605	sim_hv_slFMDout_counts	2	14	nofilter-ii5-128-tt.csv	we.eBH	NA	NA	10000	10000	0	2986
1486	606	sim_hv_slFMDout_counts	2	14	nofilter-ii5-128-tt.csv	wi.eBH	NA	NA	10000	10000	0	2986
1487	607	sim_hv_slFMDout_counts	2	14	nofilter-ii5-8-tt.csv	we.eBH	NA	NA	10000	10000	0	2986
1488	608	sim_hv_slFMDout_counts	2	14	nofilter-ii5-8-tt.csv	wi.eBH	NA	NA	10000	10000	0	2986
1489	609	sim_hv_slFMDout_counts	2	14	nofilter-iqlr-128-tt.csv	we.eBH	NA	NA	10000	10000	0	2986
1490	610	sim_hv_slFMDout_counts	2	14	nofilter-iqlr-128-tt.csv	wi.eBH	NA	NA	10000	10000	0	2986
1491	611	sim_hv_slFMDout_counts	2	14	nofilter-iqlr-8-tt.csv	we.eBH	NA	NA	10000	10000	0	2986
1492	612	sim_hv_slFMDout_counts	2	14	nofilter-iqlr-8-tt.csv	wi.eBH	NA	NA	10000	10000	0	2986
1493	613	sim_hv_slFMDout_counts	2	14	nofilter-malr-128-tt.csv	we.eBH	NA	NA	10000	10000	0	2986
1494	614	sim_hv_slFMDout_counts	2	14	nofilter-malr-128-tt.csv	wi.eBH	NA	NA	10000	10000	0	2986
1495	615	sim_hv_slFMDout_counts	2	14	nofilter-malr-8-tt.csv	we.eBH	NA	NA	10000	10000	0	2986
1496	616	sim_hv_slFMDout_counts	2	14	nofilter-malr-8-tt.csv	wi.eBH	NA	NA	10000	10000	0	2986
1497	617	sim_hv_slFMDout_counts	2	15	filter-all-128-tt.csv	we.eBH	NA	NA	9017	9017	0	2661
1498	618	sim_hv_slFMDout_counts	2	15	filter-all-128-tt.csv	wi.eBH	NA	NA	9017	9017	0	2661
1499	619	sim_hv_slFMDout_counts	2	15	filter-all-8-tt.csv	we.eBH	NA	NA	9017	9017	0	2661
1500	620	sim_hv_slFMDout_counts	2	15	filter-all-8-tt.csv	wi.eBH	NA	NA	9017	9017	0	2661
1501	621	sim_hv_slFMDout_counts	2	15	filter-DESeq2-tt.csv	padj	0.498507462686567	0.0627583615182262	9017	9017	335	2661
1502	622	sim_hv_slFMDout_counts	2	15	filter-edgeR-tt.csv	FDR	NA	NA	9017	9017	0	2661
1503	623	sim_hv_slFMDout_counts	2	15	filter-ii1-128-tt.csv	we.eBH	NA	NA	9017	9017	0	2661
1504	624	sim_hv_slFMDout_counts	2	15	filter-ii1-128-tt.csv	wi.eBH	NA	NA	9017	9017	0	2661
1505	625	sim_hv_slFMDout_counts	2	15	filter-ii1-8-tt.csv	we.eBH	NA	NA	9017	9017	0	2661
1506	626	sim_hv_slFMDout_counts	2	15	filter-ii1-8-tt.csv	wi.eBH	NA	NA	9017	9017	0	2661
1507	627	sim_hv_slFMDout_counts	2	15	filter-ii5-128-tt.csv	we.eBH	NA	NA	9017	9017	0	2661
1508	628	sim_hv_slFMDout_counts	2	15	filter-ii5-128-tt.csv	wi.eBH	NA	NA	9017	9017	0	2661
1509	629	sim_hv_slFMDout_counts	2	15	filter-ii5-8-tt.csv	we.eBH	NA	NA	9017	9017	0	2661
1510	630	sim_hv_slFMDout_counts	2	15	filter-ii5-8-tt.csv	wi.eBH	NA	NA	9017	9017	0	2661
1511	631	sim_hv_slFMDout_counts	2	15	filter-iqlr-128-tt.csv	we.eBH	NA	NA	9017	9017	0	2661
1512	632	sim_hv_slFMDout_counts	2	15	filter-iqlr-128-tt.csv	wi.eBH	NA	NA	9017	9017	0	2661
1513	633	sim_hv_slFMDout_counts	2	15	filter-iqlr-8-tt.csv	we.eBH	NA	NA	9017	9017	0	2661
1514	634	sim_hv_slFMDout_counts	2	15	filter-iqlr-8-tt.csv	wi.eBH	NA	NA	9017	9017	0	2661
1515	635	sim_hv_slFMDout_counts	2	15	filter-malr-128-tt.csv	we.eBH	NA	NA	9017	9017	0	2661
1516	636	sim_hv_slFMDout_counts	2	15	filter-malr-128-tt.csv	wi.eBH	NA	NA	9017	9017	0	2661
1517	637	sim_hv_slFMDout_counts	2	15	filter-malr-8-tt.csv	we.eBH	NA	NA	9017	9017	0	2661
1518	638	sim_hv_slFMDout_counts	2	15	filter-malr-8-tt.csv	wi.eBH	NA	NA	9017	9017	0	2661
1519	639	sim_hv_slFMDout_counts	2	15	nofilter-all-128-tt.csv	we.eBH	NA	NA	10000	10000	0	2952
1520	640	sim_hv_slFMDout_counts	2	15	nofilter-all-128-tt.csv	wi.eBH	NA	NA	10000	10000	0	2952
1521	641	sim_hv_slFMDout_counts	2	15	nofilter-all-8-tt.csv	we.eBH	NA	NA	10000	10000	0	2952
1522	642	sim_hv_slFMDout_counts	2	15	nofilter-all-8-tt.csv	wi.eBH	NA	NA	10000	10000	0	2952
1523	643	sim_hv_slFMDout_counts	2	15	nofilter-DESeq2-tt.csv	padj	0.45952380952381	0.0653794037940379	10000	10000	420	2952
1524	644	sim_hv_slFMDout_counts	2	15	nofilter-edgeR-tt.csv	FDR	NA	NA	10000	10000	0	2952
1525	645	sim_hv_slFMDout_counts	2	15	nofilter-ii1-128-tt.csv	we.eBH	NA	NA	10000	10000	0	2952
1526	646	sim_hv_slFMDout_counts	2	15	nofilter-ii1-128-tt.csv	wi.eBH	NA	NA	10000	10000	0	2952
1527	647	sim_hv_slFMDout_counts	2	15	nofilter-ii1-8-tt.csv	we.eBH	NA	NA	10000	10000	0	2952
1528	648	sim_hv_slFMDout_counts	2	15	nofilter-ii1-8-tt.csv	wi.eBH	NA	NA	10000	10000	0	2952
1529	649	sim_hv_slFMDout_counts	2	15	nofilter-ii5-128-tt.csv	we.eBH	NA	NA	10000	10000	0	2952
1530	650	sim_hv_slFMDout_counts	2	15	nofilter-ii5-128-tt.csv	wi.eBH	NA	NA	10000	10000	0	2952
1531	651	sim_hv_slFMDout_counts	2	15	nofilter-ii5-8-tt.csv	we.eBH	NA	NA	10000	10000	0	2952
1532	652	sim_hv_slFMDout_counts	2	15	nofilter-ii5-8-tt.csv	wi.eBH	NA	NA	10000	10000	0	2952
1533	653	sim_hv_slFMDout_counts	2	15	nofilter-iqlr-128-tt.csv	we.eBH	NA	NA	10000	10000	0	2952
1534	654	sim_hv_slFMDout_counts	2	15	nofilter-iqlr-128-tt.csv	wi.eBH	NA	NA	10000	10000	0	2952
1535	655	sim_hv_slFMDout_counts	2	15	nofilter-iqlr-8-tt.csv	we.eBH	NA	NA	10000	10000	0	2952
1536	656	sim_hv_slFMDout_counts	2	15	nofilter-iqlr-8-tt.csv	wi.eBH	NA	NA	10000	10000	0	2952
1537	657	sim_hv_slFMDout_counts	2	15	nofilter-malr-128-tt.csv	we.eBH	NA	NA	10000	10000	0	2952
1538	658	sim_hv_slFMDout_counts	2	15	nofilter-malr-128-tt.csv	wi.eBH	NA	NA	10000	10000	0	2952
1539	659	sim_hv_slFMDout_counts	2	15	nofilter-malr-8-tt.csv	we.eBH	NA	NA	10000	10000	0	2952
1540	660	sim_hv_slFMDout_counts	2	15	nofilter-malr-8-tt.csv	wi.eBH	NA	NA	10000	10000	0	2952
1541	661	sim_hv_slFMDout_counts	2	16	filter-all-128-tt.csv	we.eBH	NA	NA	9028	9028	0	2739
1542	662	sim_hv_slFMDout_counts	2	16	filter-all-128-tt.csv	wi.eBH	NA	NA	9028	9028	0	2739
1543	663	sim_hv_slFMDout_counts	2	16	filter-all-8-tt.csv	we.eBH	NA	NA	9028	9028	0	2739
1544	664	sim_hv_slFMDout_counts	2	16	filter-all-8-tt.csv	wi.eBH	NA	NA	9028	9028	0	2739
1545	665	sim_hv_slFMDout_counts	2	16	filter-DESeq2-tt.csv	padj	0.452873563218391	0.0719240598758671	9028	9028	435	2739
1546	666	sim_hv_slFMDout_counts	2	16	filter-edgeR-tt.csv	FDR	NA	NA	9028	9028	0	2739
1547	667	sim_hv_slFMDout_counts	2	16	filter-ii1-128-tt.csv	we.eBH	NA	NA	9028	9028	0	2739
1548	668	sim_hv_slFMDout_counts	2	16	filter-ii1-128-tt.csv	wi.eBH	NA	NA	9028	9028	0	2739
1549	669	sim_hv_slFMDout_counts	2	16	filter-ii1-8-tt.csv	we.eBH	NA	NA	9028	9028	0	2739
1550	670	sim_hv_slFMDout_counts	2	16	filter-ii1-8-tt.csv	wi.eBH	NA	NA	9028	9028	0	2739
1551	671	sim_hv_slFMDout_counts	2	16	filter-ii5-128-tt.csv	we.eBH	NA	NA	9028	9028	0	2739
1552	672	sim_hv_slFMDout_counts	2	16	filter-ii5-128-tt.csv	wi.eBH	NA	NA	9028	9028	0	2739
1553	673	sim_hv_slFMDout_counts	2	16	filter-ii5-8-tt.csv	we.eBH	NA	NA	9028	9028	0	2739
1554	674	sim_hv_slFMDout_counts	2	16	filter-ii5-8-tt.csv	wi.eBH	NA	NA	9028	9028	0	2739
1555	675	sim_hv_slFMDout_counts	2	16	filter-iqlr-128-tt.csv	we.eBH	NA	NA	9028	9028	0	2739
1556	676	sim_hv_slFMDout_counts	2	16	filter-iqlr-128-tt.csv	wi.eBH	NA	NA	9028	9028	0	2739
1557	677	sim_hv_slFMDout_counts	2	16	filter-iqlr-8-tt.csv	we.eBH	NA	NA	9028	9028	0	2739
1558	678	sim_hv_slFMDout_counts	2	16	filter-iqlr-8-tt.csv	wi.eBH	NA	NA	9028	9028	0	2739
1559	679	sim_hv_slFMDout_counts	2	16	filter-malr-128-tt.csv	we.eBH	NA	NA	9028	9028	0	2739
1560	680	sim_hv_slFMDout_counts	2	16	filter-malr-128-tt.csv	wi.eBH	NA	NA	9028	9028	0	2739
1561	681	sim_hv_slFMDout_counts	2	16	filter-malr-8-tt.csv	we.eBH	NA	NA	9028	9028	0	2739
1562	682	sim_hv_slFMDout_counts	2	16	filter-malr-8-tt.csv	wi.eBH	NA	NA	9028	9028	0	2739
1563	683	sim_hv_slFMDout_counts	2	16	nofilter-all-128-tt.csv	we.eBH	NA	NA	10000	10000	0	3018
1564	684	sim_hv_slFMDout_counts	2	16	nofilter-all-128-tt.csv	wi.eBH	NA	NA	10000	10000	0	3018
1565	685	sim_hv_slFMDout_counts	2	16	nofilter-all-8-tt.csv	we.eBH	NA	NA	10000	10000	0	3018
1566	686	sim_hv_slFMDout_counts	2	16	nofilter-all-8-tt.csv	wi.eBH	NA	NA	10000	10000	0	3018
1567	687	sim_hv_slFMDout_counts	2	16	nofilter-DESeq2-tt.csv	padj	0.419172932330827	0.0738899933730948	10000	10000	532	3018
1568	688	sim_hv_slFMDout_counts	2	16	nofilter-edgeR-tt.csv	FDR	NA	NA	10000	10000	0	3018
1569	689	sim_hv_slFMDout_counts	2	16	nofilter-ii1-128-tt.csv	we.eBH	NA	NA	10000	10000	0	3018
1570	690	sim_hv_slFMDout_counts	2	16	nofilter-ii1-128-tt.csv	wi.eBH	NA	NA	10000	10000	0	3018
1571	691	sim_hv_slFMDout_counts	2	16	nofilter-ii1-8-tt.csv	we.eBH	NA	NA	10000	10000	0	3018
1572	692	sim_hv_slFMDout_counts	2	16	nofilter-ii1-8-tt.csv	wi.eBH	NA	NA	10000	10000	0	3018
1573	693	sim_hv_slFMDout_counts	2	16	nofilter-ii5-128-tt.csv	we.eBH	NA	NA	10000	10000	0	3018
1574	694	sim_hv_slFMDout_counts	2	16	nofilter-ii5-128-tt.csv	wi.eBH	NA	NA	10000	10000	0	3018
1575	695	sim_hv_slFMDout_counts	2	16	nofilter-ii5-8-tt.csv	we.eBH	NA	NA	10000	10000	0	3018
1576	696	sim_hv_slFMDout_counts	2	16	nofilter-ii5-8-tt.csv	wi.eBH	NA	NA	10000	10000	0	3018
1577	697	sim_hv_slFMDout_counts	2	16	nofilter-iqlr-128-tt.csv	we.eBH	NA	NA	10000	10000	0	3018
1578	698	sim_hv_slFMDout_counts	2	16	nofilter-iqlr-128-tt.csv	wi.eBH	NA	NA	10000	10000	0	3018
1579	699	sim_hv_slFMDout_counts	2	16	nofilter-iqlr-8-tt.csv	we.eBH	NA	NA	10000	10000	0	3018
1580	700	sim_hv_slFMDout_counts	2	16	nofilter-iqlr-8-tt.csv	wi.eBH	NA	NA	10000	10000	0	3018
1581	701	sim_hv_slFMDout_counts	2	16	nofilter-malr-128-tt.csv	we.eBH	NA	NA	10000	10000	0	3018
1582	702	sim_hv_slFMDout_counts	2	16	nofilter-malr-128-tt.csv	wi.eBH	NA	NA	10000	10000	0	3018
1583	703	sim_hv_slFMDout_counts	2	16	nofilter-malr-8-tt.csv	we.eBH	NA	NA	10000	10000	0	3018
1584	704	sim_hv_slFMDout_counts	2	16	nofilter-malr-8-tt.csv	wi.eBH	NA	NA	10000	10000	0	3018
1585	705	sim_hv_slFMDout_counts	2	17	filter-all-128-tt.csv	we.eBH	NA	NA	8962	8962	0	2706
1586	706	sim_hv_slFMDout_counts	2	17	filter-all-128-tt.csv	wi.eBH	NA	NA	8962	8962	0	2706
1587	707	sim_hv_slFMDout_counts	2	17	filter-all-8-tt.csv	we.eBH	NA	NA	8962	8962	0	2706
1588	708	sim_hv_slFMDout_counts	2	17	filter-all-8-tt.csv	wi.eBH	NA	NA	8962	8962	0	2706
1589	709	sim_hv_slFMDout_counts	2	17	filter-DESeq2-tt.csv	padj	0.476543209876543	0.0713229859571323	8962	8962	405	2706
1590	710	sim_hv_slFMDout_counts	2	17	filter-edgeR-tt.csv	FDR	NA	NA	8962	8962	0	2706
1591	711	sim_hv_slFMDout_counts	2	17	filter-ii1-128-tt.csv	we.eBH	NA	NA	8962	8962	0	2706
1592	712	sim_hv_slFMDout_counts	2	17	filter-ii1-128-tt.csv	wi.eBH	NA	NA	8962	8962	0	2706
1593	713	sim_hv_slFMDout_counts	2	17	filter-ii1-8-tt.csv	we.eBH	NA	NA	8962	8962	0	2706
1594	714	sim_hv_slFMDout_counts	2	17	filter-ii1-8-tt.csv	wi.eBH	NA	NA	8962	8962	0	2706
1595	715	sim_hv_slFMDout_counts	2	17	filter-ii5-128-tt.csv	we.eBH	NA	NA	8962	8962	0	2706
1596	716	sim_hv_slFMDout_counts	2	17	filter-ii5-128-tt.csv	wi.eBH	NA	NA	8962	8962	0	2706
1597	717	sim_hv_slFMDout_counts	2	17	filter-ii5-8-tt.csv	we.eBH	NA	NA	8962	8962	0	2706
1598	718	sim_hv_slFMDout_counts	2	17	filter-ii5-8-tt.csv	wi.eBH	NA	NA	8962	8962	0	2706
1599	719	sim_hv_slFMDout_counts	2	17	filter-iqlr-128-tt.csv	we.eBH	NA	NA	8962	8962	0	2706
1600	720	sim_hv_slFMDout_counts	2	17	filter-iqlr-128-tt.csv	wi.eBH	NA	NA	8962	8962	0	2706
1601	721	sim_hv_slFMDout_counts	2	17	filter-iqlr-8-tt.csv	we.eBH	NA	NA	8962	8962	0	2706
1602	722	sim_hv_slFMDout_counts	2	17	filter-iqlr-8-tt.csv	wi.eBH	NA	NA	8962	8962	0	2706
1603	723	sim_hv_slFMDout_counts	2	17	filter-malr-128-tt.csv	we.eBH	NA	NA	8962	8962	0	2706
1604	724	sim_hv_slFMDout_counts	2	17	filter-malr-128-tt.csv	wi.eBH	NA	NA	8962	8962	0	2706
1605	725	sim_hv_slFMDout_counts	2	17	filter-malr-8-tt.csv	we.eBH	NA	NA	8962	8962	0	2706
1606	726	sim_hv_slFMDout_counts	2	17	filter-malr-8-tt.csv	wi.eBH	NA	NA	8962	8962	0	2706
1607	727	sim_hv_slFMDout_counts	2	17	nofilter-all-128-tt.csv	we.eBH	NA	NA	10000	10000	0	3004
1608	728	sim_hv_slFMDout_counts	2	17	nofilter-all-128-tt.csv	wi.eBH	NA	NA	10000	10000	0	3004
1609	729	sim_hv_slFMDout_counts	2	17	nofilter-all-8-tt.csv	we.eBH	NA	NA	10000	10000	0	3004
1610	730	sim_hv_slFMDout_counts	2	17	nofilter-all-8-tt.csv	wi.eBH	NA	NA	10000	10000	0	3004
1611	731	sim_hv_slFMDout_counts	2	17	nofilter-DESeq2-tt.csv	padj	0.442043222003929	0.0749001331557923	10000	10000	509	3004
1612	732	sim_hv_slFMDout_counts	2	17	nofilter-edgeR-tt.csv	FDR	NA	NA	10000	10000	0	3004
1613	733	sim_hv_slFMDout_counts	2	17	nofilter-ii1-128-tt.csv	we.eBH	NA	NA	10000	10000	0	3004
1614	734	sim_hv_slFMDout_counts	2	17	nofilter-ii1-128-tt.csv	wi.eBH	NA	NA	10000	10000	0	3004
1615	735	sim_hv_slFMDout_counts	2	17	nofilter-ii1-8-tt.csv	we.eBH	NA	NA	10000	10000	0	3004
1616	736	sim_hv_slFMDout_counts	2	17	nofilter-ii1-8-tt.csv	wi.eBH	NA	NA	10000	10000	0	3004
1617	737	sim_hv_slFMDout_counts	2	17	nofilter-ii5-128-tt.csv	we.eBH	NA	NA	10000	10000	0	3004
1618	738	sim_hv_slFMDout_counts	2	17	nofilter-ii5-128-tt.csv	wi.eBH	NA	NA	10000	10000	0	3004
1619	739	sim_hv_slFMDout_counts	2	17	nofilter-ii5-8-tt.csv	we.eBH	NA	NA	10000	10000	0	3004
1620	740	sim_hv_slFMDout_counts	2	17	nofilter-ii5-8-tt.csv	wi.eBH	NA	NA	10000	10000	0	3004
1621	741	sim_hv_slFMDout_counts	2	17	nofilter-iqlr-128-tt.csv	we.eBH	NA	NA	10000	10000	0	3004
1622	742	sim_hv_slFMDout_counts	2	17	nofilter-iqlr-128-tt.csv	wi.eBH	NA	NA	10000	10000	0	3004
1623	743	sim_hv_slFMDout_counts	2	17	nofilter-iqlr-8-tt.csv	we.eBH	NA	NA	10000	10000	0	3004
1624	744	sim_hv_slFMDout_counts	2	17	nofilter-iqlr-8-tt.csv	wi.eBH	NA	NA	10000	10000	0	3004
1625	745	sim_hv_slFMDout_counts	2	17	nofilter-malr-128-tt.csv	we.eBH	NA	NA	10000	10000	0	3004
1626	746	sim_hv_slFMDout_counts	2	17	nofilter-malr-128-tt.csv	wi.eBH	NA	NA	10000	10000	0	3004
1627	747	sim_hv_slFMDout_counts	2	17	nofilter-malr-8-tt.csv	we.eBH	NA	NA	10000	10000	0	3004
1628	748	sim_hv_slFMDout_counts	2	17	nofilter-malr-8-tt.csv	wi.eBH	NA	NA	10000	10000	0	3004
1629	749	sim_hv_slFMDout_counts	2	18	filter-all-128-tt.csv	we.eBH	NA	NA	8922	8922	0	2700
1630	750	sim_hv_slFMDout_counts	2	18	filter-all-128-tt.csv	wi.eBH	NA	NA	8922	8922	0	2700
1631	751	sim_hv_slFMDout_counts	2	18	filter-all-8-tt.csv	we.eBH	NA	NA	8922	8922	0	2700
1632	752	sim_hv_slFMDout_counts	2	18	filter-all-8-tt.csv	wi.eBH	NA	NA	8922	8922	0	2700
1633	753	sim_hv_slFMDout_counts	2	18	filter-DESeq2-tt.csv	padj	0.506361323155216	0.0737037037037037	8922	8922	393	2700
1634	754	sim_hv_slFMDout_counts	2	18	filter-edgeR-tt.csv	FDR	NA	NA	8922	8922	0	2700
1635	755	sim_hv_slFMDout_counts	2	18	filter-ii1-128-tt.csv	we.eBH	NA	NA	8922	8922	0	2700
1636	756	sim_hv_slFMDout_counts	2	18	filter-ii1-128-tt.csv	wi.eBH	NA	NA	8922	8922	0	2700
1637	757	sim_hv_slFMDout_counts	2	18	filter-ii1-8-tt.csv	we.eBH	NA	NA	8922	8922	0	2700
1638	758	sim_hv_slFMDout_counts	2	18	filter-ii1-8-tt.csv	wi.eBH	NA	NA	8922	8922	0	2700
1639	759	sim_hv_slFMDout_counts	2	18	filter-ii5-128-tt.csv	we.eBH	NA	NA	8922	8922	0	2700
1640	760	sim_hv_slFMDout_counts	2	18	filter-ii5-128-tt.csv	wi.eBH	NA	NA	8922	8922	0	2700
1641	761	sim_hv_slFMDout_counts	2	18	filter-ii5-8-tt.csv	we.eBH	NA	NA	8922	8922	0	2700
1642	762	sim_hv_slFMDout_counts	2	18	filter-ii5-8-tt.csv	wi.eBH	NA	NA	8922	8922	0	2700
1643	763	sim_hv_slFMDout_counts	2	18	filter-iqlr-128-tt.csv	we.eBH	NA	NA	8922	8922	0	2700
1644	764	sim_hv_slFMDout_counts	2	18	filter-iqlr-128-tt.csv	wi.eBH	NA	NA	8922	8922	0	2700
1645	765	sim_hv_slFMDout_counts	2	18	filter-iqlr-8-tt.csv	we.eBH	NA	NA	8922	8922	0	2700
1646	766	sim_hv_slFMDout_counts	2	18	filter-iqlr-8-tt.csv	wi.eBH	NA	NA	8922	8922	0	2700
1647	767	sim_hv_slFMDout_counts	2	18	filter-malr-128-tt.csv	we.eBH	NA	NA	8922	8922	0	2700
1648	768	sim_hv_slFMDout_counts	2	18	filter-malr-128-tt.csv	wi.eBH	NA	NA	8922	8922	0	2700
1649	769	sim_hv_slFMDout_counts	2	18	filter-malr-8-tt.csv	we.eBH	NA	NA	8922	8922	0	2700
1650	770	sim_hv_slFMDout_counts	2	18	filter-malr-8-tt.csv	wi.eBH	NA	NA	8922	8922	0	2700
1651	771	sim_hv_slFMDout_counts	2	18	nofilter-all-128-tt.csv	we.eBH	NA	NA	10000	10000	0	3015
1652	772	sim_hv_slFMDout_counts	2	18	nofilter-all-128-tt.csv	wi.eBH	NA	NA	10000	10000	0	3015
1653	773	sim_hv_slFMDout_counts	2	18	nofilter-all-8-tt.csv	we.eBH	NA	NA	10000	10000	0	3015
1654	774	sim_hv_slFMDout_counts	2	18	nofilter-all-8-tt.csv	wi.eBH	NA	NA	10000	10000	0	3015
1655	775	sim_hv_slFMDout_counts	2	18	nofilter-DESeq2-tt.csv	padj	0.449790794979079	0.0713101160862355	10000	10000	478	3015
1656	776	sim_hv_slFMDout_counts	2	18	nofilter-edgeR-tt.csv	FDR	NA	NA	10000	10000	0	3015
1657	777	sim_hv_slFMDout_counts	2	18	nofilter-ii1-128-tt.csv	we.eBH	NA	NA	10000	10000	0	3015
1658	778	sim_hv_slFMDout_counts	2	18	nofilter-ii1-128-tt.csv	wi.eBH	NA	NA	10000	10000	0	3015
1659	779	sim_hv_slFMDout_counts	2	18	nofilter-ii1-8-tt.csv	we.eBH	NA	NA	10000	10000	0	3015
1660	780	sim_hv_slFMDout_counts	2	18	nofilter-ii1-8-tt.csv	wi.eBH	NA	NA	10000	10000	0	3015
1661	781	sim_hv_slFMDout_counts	2	18	nofilter-ii5-128-tt.csv	we.eBH	NA	NA	10000	10000	0	3015
1662	782	sim_hv_slFMDout_counts	2	18	nofilter-ii5-128-tt.csv	wi.eBH	NA	NA	10000	10000	0	3015
1663	783	sim_hv_slFMDout_counts	2	18	nofilter-ii5-8-tt.csv	we.eBH	NA	NA	10000	10000	0	3015
1664	784	sim_hv_slFMDout_counts	2	18	nofilter-ii5-8-tt.csv	wi.eBH	NA	NA	10000	10000	0	3015
1665	785	sim_hv_slFMDout_counts	2	18	nofilter-iqlr-128-tt.csv	we.eBH	NA	NA	10000	10000	0	3015
1666	786	sim_hv_slFMDout_counts	2	18	nofilter-iqlr-128-tt.csv	wi.eBH	NA	NA	10000	10000	0	3015
1667	787	sim_hv_slFMDout_counts	2	18	nofilter-iqlr-8-tt.csv	we.eBH	NA	NA	10000	10000	0	3015
1668	788	sim_hv_slFMDout_counts	2	18	nofilter-iqlr-8-tt.csv	wi.eBH	NA	NA	10000	10000	0	3015
1669	789	sim_hv_slFMDout_counts	2	18	nofilter-malr-128-tt.csv	we.eBH	NA	NA	10000	10000	0	3015
1670	790	sim_hv_slFMDout_counts	2	18	nofilter-malr-128-tt.csv	wi.eBH	NA	NA	10000	10000	0	3015
1671	791	sim_hv_slFMDout_counts	2	18	nofilter-malr-8-tt.csv	we.eBH	NA	NA	10000	10000	0	3015
1672	792	sim_hv_slFMDout_counts	2	18	nofilter-malr-8-tt.csv	wi.eBH	NA	NA	10000	10000	0	3015
1673	793	sim_hv_slFMDout_counts	2	19	filter-all-128-tt.csv	we.eBH	NA	NA	8970	8970	0	2670
1674	794	sim_hv_slFMDout_counts	2	19	filter-all-128-tt.csv	wi.eBH	NA	NA	8970	8970	0	2670
1675	795	sim_hv_slFMDout_counts	2	19	filter-all-8-tt.csv	we.eBH	NA	NA	8970	8970	0	2670
1676	796	sim_hv_slFMDout_counts	2	19	filter-all-8-tt.csv	wi.eBH	NA	NA	8970	8970	0	2670
1677	797	sim_hv_slFMDout_counts	2	19	filter-DESeq2-tt.csv	padj	0.507082152974504	0.0670411985018727	8970	8970	353	2670
1678	798	sim_hv_slFMDout_counts	2	19	filter-edgeR-tt.csv	FDR	NA	NA	8970	8970	0	2670
1679	799	sim_hv_slFMDout_counts	2	19	filter-ii1-128-tt.csv	we.eBH	NA	NA	8970	8970	0	2670
1680	800	sim_hv_slFMDout_counts	2	19	filter-ii1-128-tt.csv	wi.eBH	NA	NA	8970	8970	0	2670
1681	801	sim_hv_slFMDout_counts	2	19	filter-ii1-8-tt.csv	we.eBH	NA	NA	8970	8970	0	2670
1682	802	sim_hv_slFMDout_counts	2	19	filter-ii1-8-tt.csv	wi.eBH	NA	NA	8970	8970	0	2670
1683	803	sim_hv_slFMDout_counts	2	19	filter-ii5-128-tt.csv	we.eBH	NA	NA	8970	8970	0	2670
1684	804	sim_hv_slFMDout_counts	2	19	filter-ii5-128-tt.csv	wi.eBH	NA	NA	8970	8970	0	2670
1685	805	sim_hv_slFMDout_counts	2	19	filter-ii5-8-tt.csv	we.eBH	NA	NA	8970	8970	0	2670
1686	806	sim_hv_slFMDout_counts	2	19	filter-ii5-8-tt.csv	wi.eBH	NA	NA	8970	8970	0	2670
1687	807	sim_hv_slFMDout_counts	2	19	filter-iqlr-128-tt.csv	we.eBH	NA	NA	8970	8970	0	2670
1688	808	sim_hv_slFMDout_counts	2	19	filter-iqlr-128-tt.csv	wi.eBH	NA	NA	8970	8970	0	2670
1689	809	sim_hv_slFMDout_counts	2	19	filter-iqlr-8-tt.csv	we.eBH	NA	NA	8970	8970	0	2670
1690	810	sim_hv_slFMDout_counts	2	19	filter-iqlr-8-tt.csv	wi.eBH	NA	NA	8970	8970	0	2670
1691	811	sim_hv_slFMDout_counts	2	19	filter-malr-128-tt.csv	we.eBH	NA	NA	8970	8970	0	2670
1692	812	sim_hv_slFMDout_counts	2	19	filter-malr-128-tt.csv	wi.eBH	NA	NA	8970	8970	0	2670
1693	813	sim_hv_slFMDout_counts	2	19	filter-malr-8-tt.csv	we.eBH	NA	NA	8970	8970	0	2670
1694	814	sim_hv_slFMDout_counts	2	19	filter-malr-8-tt.csv	wi.eBH	NA	NA	8970	8970	0	2670
1695	815	sim_hv_slFMDout_counts	2	19	nofilter-all-128-tt.csv	we.eBH	NA	NA	10000	10000	0	2988
1696	816	sim_hv_slFMDout_counts	2	19	nofilter-all-128-tt.csv	wi.eBH	NA	NA	10000	10000	0	2988
1697	817	sim_hv_slFMDout_counts	2	19	nofilter-all-8-tt.csv	we.eBH	NA	NA	10000	10000	0	2988
1698	818	sim_hv_slFMDout_counts	2	19	nofilter-all-8-tt.csv	wi.eBH	NA	NA	10000	10000	0	2988
1699	819	sim_hv_slFMDout_counts	2	19	nofilter-DESeq2-tt.csv	padj	0.478354978354978	0.0739625167336011	10000	10000	462	2988
1700	820	sim_hv_slFMDout_counts	2	19	nofilter-edgeR-tt.csv	FDR	NA	NA	10000	10000	0	2988
1701	821	sim_hv_slFMDout_counts	2	19	nofilter-ii1-128-tt.csv	we.eBH	NA	NA	10000	10000	0	2988
1702	822	sim_hv_slFMDout_counts	2	19	nofilter-ii1-128-tt.csv	wi.eBH	NA	NA	10000	10000	0	2988
1703	823	sim_hv_slFMDout_counts	2	19	nofilter-ii1-8-tt.csv	we.eBH	NA	NA	10000	10000	0	2988
1704	824	sim_hv_slFMDout_counts	2	19	nofilter-ii1-8-tt.csv	wi.eBH	NA	NA	10000	10000	0	2988
1705	825	sim_hv_slFMDout_counts	2	19	nofilter-ii5-128-tt.csv	we.eBH	NA	NA	10000	10000	0	2988
1706	826	sim_hv_slFMDout_counts	2	19	nofilter-ii5-128-tt.csv	wi.eBH	NA	NA	10000	10000	0	2988
1707	827	sim_hv_slFMDout_counts	2	19	nofilter-ii5-8-tt.csv	we.eBH	NA	NA	10000	10000	0	2988
1708	828	sim_hv_slFMDout_counts	2	19	nofilter-ii5-8-tt.csv	wi.eBH	NA	NA	10000	10000	0	2988
1709	829	sim_hv_slFMDout_counts	2	19	nofilter-iqlr-128-tt.csv	we.eBH	NA	NA	10000	10000	0	2988
1710	830	sim_hv_slFMDout_counts	2	19	nofilter-iqlr-128-tt.csv	wi.eBH	NA	NA	10000	10000	0	2988
1711	831	sim_hv_slFMDout_counts	2	19	nofilter-iqlr-8-tt.csv	we.eBH	NA	NA	10000	10000	0	2988
1712	832	sim_hv_slFMDout_counts	2	19	nofilter-iqlr-8-tt.csv	wi.eBH	NA	NA	10000	10000	0	2988
1713	833	sim_hv_slFMDout_counts	2	19	nofilter-malr-128-tt.csv	we.eBH	NA	NA	10000	10000	0	2988
1714	834	sim_hv_slFMDout_counts	2	19	nofilter-malr-128-tt.csv	wi.eBH	NA	NA	10000	10000	0	2988
1715	835	sim_hv_slFMDout_counts	2	19	nofilter-malr-8-tt.csv	we.eBH	NA	NA	10000	10000	0	2988
1716	836	sim_hv_slFMDout_counts	2	19	nofilter-malr-8-tt.csv	wi.eBH	NA	NA	10000	10000	0	2988
1717	837	sim_hv_slFMDout_counts	2	20	filter-all-128-tt.csv	we.eBH	NA	NA	8930	8930	0	2687
1718	838	sim_hv_slFMDout_counts	2	20	filter-all-128-tt.csv	wi.eBH	NA	NA	8930	8930	0	2687
1719	839	sim_hv_slFMDout_counts	2	20	filter-all-8-tt.csv	we.eBH	NA	NA	8930	8930	0	2687
1720	840	sim_hv_slFMDout_counts	2	20	filter-all-8-tt.csv	wi.eBH	NA	NA	8930	8930	0	2687
1721	841	sim_hv_slFMDout_counts	2	20	filter-DESeq2-tt.csv	padj	0.43979057591623	0.0625232601414217	8930	8930	382	2687
1722	842	sim_hv_slFMDout_counts	2	20	filter-edgeR-tt.csv	FDR	NA	NA	8930	8930	0	2687
1723	843	sim_hv_slFMDout_counts	2	20	filter-ii1-128-tt.csv	we.eBH	NA	NA	8930	8930	0	2687
1724	844	sim_hv_slFMDout_counts	2	20	filter-ii1-128-tt.csv	wi.eBH	NA	NA	8930	8930	0	2687
1725	845	sim_hv_slFMDout_counts	2	20	filter-ii1-8-tt.csv	we.eBH	NA	NA	8930	8930	0	2687
1726	846	sim_hv_slFMDout_counts	2	20	filter-ii1-8-tt.csv	wi.eBH	NA	NA	8930	8930	0	2687
1727	847	sim_hv_slFMDout_counts	2	20	filter-ii5-128-tt.csv	we.eBH	NA	NA	8930	8930	0	2687
1728	848	sim_hv_slFMDout_counts	2	20	filter-ii5-128-tt.csv	wi.eBH	NA	NA	8930	8930	0	2687
1729	849	sim_hv_slFMDout_counts	2	20	filter-ii5-8-tt.csv	we.eBH	NA	NA	8930	8930	0	2687
1730	850	sim_hv_slFMDout_counts	2	20	filter-ii5-8-tt.csv	wi.eBH	NA	NA	8930	8930	0	2687
1731	851	sim_hv_slFMDout_counts	2	20	filter-iqlr-128-tt.csv	we.eBH	NA	NA	8930	8930	0	2687
1732	852	sim_hv_slFMDout_counts	2	20	filter-iqlr-128-tt.csv	wi.eBH	NA	NA	8930	8930	0	2687
1733	853	sim_hv_slFMDout_counts	2	20	filter-iqlr-8-tt.csv	we.eBH	NA	NA	8930	8930	0	2687
1734	854	sim_hv_slFMDout_counts	2	20	filter-iqlr-8-tt.csv	wi.eBH	NA	NA	8930	8930	0	2687
1735	855	sim_hv_slFMDout_counts	2	20	filter-malr-128-tt.csv	we.eBH	NA	NA	8930	8930	0	2687
1736	856	sim_hv_slFMDout_counts	2	20	filter-malr-128-tt.csv	wi.eBH	NA	NA	8930	8930	0	2687
1737	857	sim_hv_slFMDout_counts	2	20	filter-malr-8-tt.csv	we.eBH	NA	NA	8930	8930	0	2687
1738	858	sim_hv_slFMDout_counts	2	20	filter-malr-8-tt.csv	wi.eBH	NA	NA	8930	8930	0	2687
1739	859	sim_hv_slFMDout_counts	2	20	nofilter-all-128-tt.csv	we.eBH	NA	NA	10000	10000	0	2998
1740	860	sim_hv_slFMDout_counts	2	20	nofilter-all-128-tt.csv	wi.eBH	NA	NA	10000	10000	0	2998
1741	861	sim_hv_slFMDout_counts	2	20	nofilter-all-8-tt.csv	we.eBH	NA	NA	10000	10000	0	2998
1742	862	sim_hv_slFMDout_counts	2	20	nofilter-all-8-tt.csv	wi.eBH	NA	NA	10000	10000	0	2998
1743	863	sim_hv_slFMDout_counts	2	20	nofilter-DESeq2-tt.csv	padj	0.414538310412574	0.0703802535023349	10000	10000	509	2998
1744	864	sim_hv_slFMDout_counts	2	20	nofilter-edgeR-tt.csv	FDR	NA	NA	10000	10000	0	2998
1745	865	sim_hv_slFMDout_counts	2	20	nofilter-ii1-128-tt.csv	we.eBH	NA	NA	10000	10000	0	2998
1746	866	sim_hv_slFMDout_counts	2	20	nofilter-ii1-128-tt.csv	wi.eBH	NA	NA	10000	10000	0	2998
1747	867	sim_hv_slFMDout_counts	2	20	nofilter-ii1-8-tt.csv	we.eBH	NA	NA	10000	10000	0	2998
1748	868	sim_hv_slFMDout_counts	2	20	nofilter-ii1-8-tt.csv	wi.eBH	NA	NA	10000	10000	0	2998
1749	869	sim_hv_slFMDout_counts	2	20	nofilter-ii5-128-tt.csv	we.eBH	NA	NA	10000	10000	0	2998
1750	870	sim_hv_slFMDout_counts	2	20	nofilter-ii5-128-tt.csv	wi.eBH	NA	NA	10000	10000	0	2998
1751	871	sim_hv_slFMDout_counts	2	20	nofilter-ii5-8-tt.csv	we.eBH	NA	NA	10000	10000	0	2998
1752	872	sim_hv_slFMDout_counts	2	20	nofilter-ii5-8-tt.csv	wi.eBH	NA	NA	10000	10000	0	2998
1753	873	sim_hv_slFMDout_counts	2	20	nofilter-iqlr-128-tt.csv	we.eBH	NA	NA	10000	10000	0	2998
1754	874	sim_hv_slFMDout_counts	2	20	nofilter-iqlr-128-tt.csv	wi.eBH	NA	NA	10000	10000	0	2998
1755	875	sim_hv_slFMDout_counts	2	20	nofilter-iqlr-8-tt.csv	we.eBH	NA	NA	10000	10000	0	2998
1756	876	sim_hv_slFMDout_counts	2	20	nofilter-iqlr-8-tt.csv	wi.eBH	NA	NA	10000	10000	0	2998
1757	877	sim_hv_slFMDout_counts	2	20	nofilter-malr-128-tt.csv	we.eBH	NA	NA	10000	10000	0	2998
1758	878	sim_hv_slFMDout_counts	2	20	nofilter-malr-128-tt.csv	wi.eBH	NA	NA	10000	10000	0	2998
1759	879	sim_hv_slFMDout_counts	2	20	nofilter-malr-8-tt.csv	we.eBH	NA	NA	10000	10000	0	2998
1760	880	sim_hv_slFMDout_counts	2	20	nofilter-malr-8-tt.csv	wi.eBH	NA	NA	10000	10000	0	2998
1761	1	sim_hv_slFMDout_counts	20	1	filter-all-128-tt.csv	we.eBH	0.96	0.0987654320987654	6563	6563	200	1944
1762	2	sim_hv_slFMDout_counts	20	1	filter-all-128-tt.csv	wi.eBH	0.962962962962963	0.12037037037037	6563	6563	243	1944
1763	3	sim_hv_slFMDout_counts	20	1	filter-all-8-tt.csv	we.eBH	0.964467005076142	0.0977366255144033	6563	6563	197	1944
1764	4	sim_hv_slFMDout_counts	20	1	filter-all-8-tt.csv	wi.eBH	0.962655601659751	0.119341563786008	6563	6563	241	1944
1765	5	sim_hv_slFMDout_counts	20	1	filter-DESeq2-tt.csv	padj	0.92	0.260288065843621	6563	6563	550	1944
1766	6	sim_hv_slFMDout_counts	20	1	filter-edgeR-tt.csv	FDR	0.93516699410609	0.244855967078189	6563	6563	509	1944
1767	7	sim_hv_slFMDout_counts	20	1	filter-ii1-128-tt.csv	we.eBH	0.96039603960396	0.0997942386831276	6563	6563	202	1944
1768	8	sim_hv_slFMDout_counts	20	1	filter-ii1-128-tt.csv	wi.eBH	0.962962962962963	0.12037037037037	6563	6563	243	1944
1769	9	sim_hv_slFMDout_counts	20	1	filter-ii1-8-tt.csv	we.eBH	0.960591133004926	0.100308641975309	6563	6563	203	1944
1770	10	sim_hv_slFMDout_counts	20	1	filter-ii1-8-tt.csv	wi.eBH	0.963265306122449	0.121399176954733	6563	6563	245	1944
1771	11	sim_hv_slFMDout_counts	20	1	filter-ii5-128-tt.csv	we.eBH	0.960199004975124	0.0992798353909465	6563	6563	201	1944
1772	12	sim_hv_slFMDout_counts	20	1	filter-ii5-128-tt.csv	wi.eBH	0.962962962962963	0.12037037037037	6563	6563	243	1944
1773	13	sim_hv_slFMDout_counts	20	1	filter-ii5-8-tt.csv	we.eBH	0.961165048543689	0.101851851851852	6563	6563	206	1944
1774	14	sim_hv_slFMDout_counts	20	1	filter-ii5-8-tt.csv	wi.eBH	0.962655601659751	0.119341563786008	6563	6563	241	1944
1775	15	sim_hv_slFMDout_counts	20	1	filter-iqlr-128-tt.csv	we.eBH	0.96551724137931	0.10082304526749	6563	6563	203	1944
1776	16	sim_hv_slFMDout_counts	20	1	filter-iqlr-128-tt.csv	wi.eBH	0.963114754098361	0.120884773662551	6563	6563	244	1944
1777	17	sim_hv_slFMDout_counts	20	1	filter-iqlr-8-tt.csv	we.eBH	0.96078431372549	0.10082304526749	6563	6563	204	1944
1778	18	sim_hv_slFMDout_counts	20	1	filter-iqlr-8-tt.csv	wi.eBH	0.967479674796748	0.122427983539095	6563	6563	246	1944
1779	19	sim_hv_slFMDout_counts	20	1	filter-malr-128-tt.csv	we.eBH	0.981818181818182	0.111111111111111	6563	6563	220	1944
1780	20	sim_hv_slFMDout_counts	20	1	filter-malr-128-tt.csv	wi.eBH	0.978260869565217	0.138888888888889	6563	6563	276	1944
1781	21	sim_hv_slFMDout_counts	20	1	filter-malr-8-tt.csv	we.eBH	0.985849056603774	0.107510288065844	6563	6563	212	1944
1782	22	sim_hv_slFMDout_counts	20	1	filter-malr-8-tt.csv	wi.eBH	0.981884057971015	0.13940329218107	6563	6563	276	1944
1783	23	sim_hv_slFMDout_counts	20	1	nofilter-all-128-tt.csv	we.eBH	0.957095709570957	0.0977418267610381	10000	10000	303	2967
1784	24	sim_hv_slFMDout_counts	20	1	nofilter-all-128-tt.csv	wi.eBH	0.946261682242991	0.136501516683519	10000	10000	428	2967
1785	25	sim_hv_slFMDout_counts	20	1	nofilter-all-8-tt.csv	we.eBH	0.959866220735786	0.0967307044152342	10000	10000	299	2967
1786	26	sim_hv_slFMDout_counts	20	1	nofilter-all-8-tt.csv	wi.eBH	0.945754716981132	0.13515335355578	10000	10000	424	2967
1787	27	sim_hv_slFMDout_counts	20	1	nofilter-DESeq2-tt.csv	padj	0.931654676258993	0.261880687563195	10000	10000	834	2967
1788	28	sim_hv_slFMDout_counts	20	1	nofilter-edgeR-tt.csv	FDR	0.944809461235217	0.242332322210988	10000	10000	761	2967
1789	29	sim_hv_slFMDout_counts	20	1	nofilter-ii1-128-tt.csv	we.eBH	0.957095709570957	0.0977418267610381	10000	10000	303	2967
1790	30	sim_hv_slFMDout_counts	20	1	nofilter-ii1-128-tt.csv	wi.eBH	0.953271028037383	0.137512639029323	10000	10000	428	2967
1791	31	sim_hv_slFMDout_counts	20	1	nofilter-ii1-8-tt.csv	we.eBH	0.961038961038961	0.0997640714526458	10000	10000	308	2967
1792	32	sim_hv_slFMDout_counts	20	1	nofilter-ii1-8-tt.csv	wi.eBH	0.951834862385321	0.139871924502865	10000	10000	436	2967
1793	33	sim_hv_slFMDout_counts	20	1	nofilter-ii5-128-tt.csv	we.eBH	0.957095709570957	0.0977418267610381	10000	10000	303	2967
1794	34	sim_hv_slFMDout_counts	20	1	nofilter-ii5-128-tt.csv	wi.eBH	0.951048951048951	0.137512639029323	10000	10000	429	2967
1795	35	sim_hv_slFMDout_counts	20	1	nofilter-ii5-8-tt.csv	we.eBH	0.957236842105263	0.0980788675429727	10000	10000	304	2967
1796	36	sim_hv_slFMDout_counts	20	1	nofilter-ii5-8-tt.csv	wi.eBH	0.946759259259259	0.137849679811257	10000	10000	432	2967
1797	37	sim_hv_slFMDout_counts	20	1	nofilter-iqlr-128-tt.csv	we.eBH	0.956953642384106	0.0974047859791035	10000	10000	302	2967
1798	38	sim_hv_slFMDout_counts	20	1	nofilter-iqlr-128-tt.csv	wi.eBH	0.950704225352113	0.136501516683519	10000	10000	426	2967
1799	39	sim_hv_slFMDout_counts	20	1	nofilter-iqlr-8-tt.csv	we.eBH	0.956228956228956	0.0957195820694304	10000	10000	297	2967
1800	40	sim_hv_slFMDout_counts	20	1	nofilter-iqlr-8-tt.csv	wi.eBH	0.951501154734411	0.138860802157061	10000	10000	433	2967
1801	41	sim_hv_slFMDout_counts	20	1	nofilter-malr-128-tt.csv	we.eBH	0.973941368078176	0.10077519379845	10000	10000	307	2967
1802	42	sim_hv_slFMDout_counts	20	1	nofilter-malr-128-tt.csv	wi.eBH	0.96304347826087	0.149309066397034	10000	10000	460	2967
1803	43	sim_hv_slFMDout_counts	20	1	nofilter-malr-8-tt.csv	we.eBH	0.97411003236246	0.101449275362319	10000	10000	309	2967
1804	44	sim_hv_slFMDout_counts	20	1	nofilter-malr-8-tt.csv	wi.eBH	0.958785249457701	0.148972025615099	10000	10000	461	2967
1805	45	sim_hv_slFMDout_counts	20	2	filter-all-128-tt.csv	we.eBH	0.974093264248705	0.0958694543600204	6569	6569	193	1961
1806	46	sim_hv_slFMDout_counts	20	2	filter-all-128-tt.csv	wi.eBH	0.96943231441048	0.113207547169811	6569	6569	229	1961
1807	47	sim_hv_slFMDout_counts	20	2	filter-all-8-tt.csv	we.eBH	0.974747474747475	0.098419173890872	6569	6569	198	1961
1808	48	sim_hv_slFMDout_counts	20	2	filter-all-8-tt.csv	wi.eBH	0.974683544303797	0.117797042325344	6569	6569	237	1961
1809	49	sim_hv_slFMDout_counts	20	2	filter-DESeq2-tt.csv	padj	0.924242424242424	0.248852626211117	6569	6569	528	1961
1810	50	sim_hv_slFMDout_counts	20	2	filter-edgeR-tt.csv	FDR	0.944329896907216	0.233554309026007	6569	6569	485	1961
1811	51	sim_hv_slFMDout_counts	20	2	filter-ii1-128-tt.csv	we.eBH	0.974874371859296	0.0989291177970423	6569	6569	199	1961
1812	52	sim_hv_slFMDout_counts	20	2	filter-ii1-128-tt.csv	wi.eBH	0.974468085106383	0.116777154513004	6569	6569	235	1961
1813	53	sim_hv_slFMDout_counts	20	2	filter-ii1-8-tt.csv	we.eBH	0.974226804123711	0.0963793982661907	6569	6569	194	1961
1814	54	sim_hv_slFMDout_counts	20	2	filter-ii1-8-tt.csv	wi.eBH	0.970338983050847	0.116777154513004	6569	6569	236	1961
1815	55	sim_hv_slFMDout_counts	20	2	filter-ii5-128-tt.csv	we.eBH	0.974874371859296	0.0989291177970423	6569	6569	199	1961
1816	56	sim_hv_slFMDout_counts	20	2	filter-ii5-128-tt.csv	wi.eBH	0.974576271186441	0.117287098419174	6569	6569	236	1961
1817	57	sim_hv_slFMDout_counts	20	2	filter-ii5-8-tt.csv	we.eBH	0.975124378109453	0.099949005609383	6569	6569	201	1961
1818	58	sim_hv_slFMDout_counts	20	2	filter-ii5-8-tt.csv	wi.eBH	0.970833333333333	0.118816930137685	6569	6569	240	1961
1819	59	sim_hv_slFMDout_counts	20	2	filter-iqlr-128-tt.csv	we.eBH	0.979591836734694	0.0979092299847017	6569	6569	196	1961
1820	60	sim_hv_slFMDout_counts	20	2	filter-iqlr-128-tt.csv	wi.eBH	0.974683544303797	0.117797042325344	6569	6569	237	1961
1821	61	sim_hv_slFMDout_counts	20	2	filter-iqlr-8-tt.csv	we.eBH	0.975124378109453	0.099949005609383	6569	6569	201	1961
1822	62	sim_hv_slFMDout_counts	20	2	filter-iqlr-8-tt.csv	wi.eBH	0.974683544303797	0.117797042325344	6569	6569	237	1961
1823	63	sim_hv_slFMDout_counts	20	2	filter-malr-128-tt.csv	we.eBH	0.980861244019139	0.104538500764916	6569	6569	209	1961
1824	64	sim_hv_slFMDout_counts	20	2	filter-malr-128-tt.csv	wi.eBH	0.977859778597786	0.135135135135135	6569	6569	271	1961
1825	65	sim_hv_slFMDout_counts	20	2	filter-malr-8-tt.csv	we.eBH	0.981220657276995	0.106578276389597	6569	6569	213	1961
1826	66	sim_hv_slFMDout_counts	20	2	filter-malr-8-tt.csv	wi.eBH	0.974169741697417	0.134625191228965	6569	6569	271	1961
1827	67	sim_hv_slFMDout_counts	20	2	nofilter-all-128-tt.csv	we.eBH	0.970260223048327	0.0867974725640173	10000	10000	269	3007
1828	68	sim_hv_slFMDout_counts	20	2	nofilter-all-128-tt.csv	wi.eBH	0.967741935483871	0.119720651812438	10000	10000	372	3007
1829	69	sim_hv_slFMDout_counts	20	2	nofilter-all-8-tt.csv	we.eBH	0.962825278810409	0.086132357831726	10000	10000	269	3007
1830	70	sim_hv_slFMDout_counts	20	2	nofilter-all-8-tt.csv	wi.eBH	0.967479674796748	0.118722979714001	10000	10000	369	3007
1831	71	sim_hv_slFMDout_counts	20	2	nofilter-DESeq2-tt.csv	padj	0.944155844155844	0.241769205187895	10000	10000	770	3007
1832	72	sim_hv_slFMDout_counts	20	2	nofilter-edgeR-tt.csv	FDR	0.956214689265537	0.225141336880612	10000	10000	708	3007
1833	73	sim_hv_slFMDout_counts	20	2	nofilter-ii1-128-tt.csv	we.eBH	0.970588235294118	0.0877951446624543	10000	10000	272	3007
1834	74	sim_hv_slFMDout_counts	20	2	nofilter-ii1-128-tt.csv	wi.eBH	0.967741935483871	0.119720651812438	10000	10000	372	3007
1835	75	sim_hv_slFMDout_counts	20	2	nofilter-ii1-8-tt.csv	we.eBH	0.970695970695971	0.0881277020285999	10000	10000	273	3007
1836	76	sim_hv_slFMDout_counts	20	2	nofilter-ii1-8-tt.csv	wi.eBH	0.968085106382979	0.12105088127702	10000	10000	376	3007
1837	77	sim_hv_slFMDout_counts	20	2	nofilter-ii5-128-tt.csv	we.eBH	0.970695970695971	0.0881277020285999	10000	10000	273	3007
1838	78	sim_hv_slFMDout_counts	20	2	nofilter-ii5-128-tt.csv	wi.eBH	0.967741935483871	0.119720651812438	10000	10000	372	3007
1839	79	sim_hv_slFMDout_counts	20	2	nofilter-ii5-8-tt.csv	we.eBH	0.974169741697417	0.0877951446624543	10000	10000	271	3007
1840	80	sim_hv_slFMDout_counts	20	2	nofilter-ii5-8-tt.csv	wi.eBH	0.970744680851064	0.121383438643166	10000	10000	376	3007
1841	81	sim_hv_slFMDout_counts	20	2	nofilter-iqlr-128-tt.csv	we.eBH	0.96969696969697	0.085134685733289	10000	10000	264	3007
1842	82	sim_hv_slFMDout_counts	20	2	nofilter-iqlr-128-tt.csv	wi.eBH	0.967479674796748	0.118722979714001	10000	10000	369	3007
1843	83	sim_hv_slFMDout_counts	20	2	nofilter-iqlr-8-tt.csv	we.eBH	0.970149253731343	0.0864649151978716	10000	10000	268	3007
1844	84	sim_hv_slFMDout_counts	20	2	nofilter-iqlr-8-tt.csv	wi.eBH	0.967741935483871	0.119720651812438	10000	10000	372	3007
1845	85	sim_hv_slFMDout_counts	20	2	nofilter-malr-128-tt.csv	we.eBH	0.977859778597786	0.0881277020285999	10000	10000	271	3007
1846	86	sim_hv_slFMDout_counts	20	2	nofilter-malr-128-tt.csv	wi.eBH	0.972568578553616	0.129697372796807	10000	10000	401	3007
1847	87	sim_hv_slFMDout_counts	20	2	nofilter-malr-8-tt.csv	we.eBH	0.977859778597786	0.0881277020285999	10000	10000	271	3007
1848	88	sim_hv_slFMDout_counts	20	2	nofilter-malr-8-tt.csv	wi.eBH	0.97	0.129032258064516	10000	10000	400	3007
1849	89	sim_hv_slFMDout_counts	20	3	filter-all-128-tt.csv	we.eBH	0.964980544747082	0.124497991967871	6578	6578	257	1992
1850	90	sim_hv_slFMDout_counts	20	3	filter-all-128-tt.csv	wi.eBH	0.97	0.146084337349398	6578	6578	300	1992
1851	91	sim_hv_slFMDout_counts	20	3	filter-all-8-tt.csv	we.eBH	0.961089494163424	0.123995983935743	6578	6578	257	1992
1852	92	sim_hv_slFMDout_counts	20	3	filter-all-8-tt.csv	wi.eBH	0.966442953020134	0.144578313253012	6578	6578	298	1992
1853	93	sim_hv_slFMDout_counts	20	3	filter-DESeq2-tt.csv	padj	0.925801011804384	0.275602409638554	6578	6578	593	1992
1854	94	sim_hv_slFMDout_counts	20	3	filter-edgeR-tt.csv	FDR	0.94043321299639	0.261546184738956	6578	6578	554	1992
1855	95	sim_hv_slFMDout_counts	20	3	filter-ii1-128-tt.csv	we.eBH	0.961240310077519	0.124497991967871	6578	6578	258	1992
1856	96	sim_hv_slFMDout_counts	20	3	filter-ii1-128-tt.csv	wi.eBH	0.970099667774086	0.146586345381526	6578	6578	301	1992
1857	97	sim_hv_slFMDout_counts	20	3	filter-ii1-8-tt.csv	we.eBH	0.964285714285714	0.121987951807229	6578	6578	252	1992
1858	98	sim_hv_slFMDout_counts	20	3	filter-ii1-8-tt.csv	wi.eBH	0.97029702970297	0.147590361445783	6578	6578	303	1992
1859	99	sim_hv_slFMDout_counts	20	3	filter-ii5-128-tt.csv	we.eBH	0.961389961389961	0.125	6578	6578	259	1992
1860	100	sim_hv_slFMDout_counts	20	3	filter-ii5-128-tt.csv	wi.eBH	0.970198675496689	0.147088353413655	6578	6578	302	1992
1861	101	sim_hv_slFMDout_counts	20	3	filter-ii5-8-tt.csv	we.eBH	0.964980544747082	0.124497991967871	6578	6578	257	1992
1862	102	sim_hv_slFMDout_counts	20	3	filter-ii5-8-tt.csv	wi.eBH	0.970198675496689	0.147088353413655	6578	6578	302	1992
1863	103	sim_hv_slFMDout_counts	20	3	filter-iqlr-128-tt.csv	we.eBH	0.961389961389961	0.125	6578	6578	259	1992
1864	104	sim_hv_slFMDout_counts	20	3	filter-iqlr-128-tt.csv	wi.eBH	0.97	0.146084337349398	6578	6578	300	1992
1865	105	sim_hv_slFMDout_counts	20	3	filter-iqlr-8-tt.csv	we.eBH	0.957854406130268	0.125502008032129	6578	6578	261	1992
1866	106	sim_hv_slFMDout_counts	20	3	filter-iqlr-8-tt.csv	wi.eBH	0.970394736842105	0.148092369477912	6578	6578	304	1992
1867	107	sim_hv_slFMDout_counts	20	3	filter-malr-128-tt.csv	we.eBH	0.955882352941177	0.130522088353414	6578	6578	272	1992
1868	108	sim_hv_slFMDout_counts	20	3	filter-malr-128-tt.csv	wi.eBH	0.971428571428571	0.153614457831325	6578	6578	315	1992
1869	109	sim_hv_slFMDout_counts	20	3	filter-malr-8-tt.csv	we.eBH	0.956204379562044	0.131526104417671	6578	6578	274	1992
1870	110	sim_hv_slFMDout_counts	20	3	filter-malr-8-tt.csv	wi.eBH	0.965625	0.155120481927711	6578	6578	320	1992
1871	111	sim_hv_slFMDout_counts	20	3	nofilter-all-128-tt.csv	we.eBH	0.972222222222222	0.116163292399602	10000	10000	360	3013
1872	112	sim_hv_slFMDout_counts	20	3	nofilter-all-128-tt.csv	wi.eBH	0.959745762711864	0.150348489877199	10000	10000	472	3013
1873	113	sim_hv_slFMDout_counts	20	3	nofilter-all-8-tt.csv	we.eBH	0.966573816155989	0.115167607036177	10000	10000	359	3013
1874	114	sim_hv_slFMDout_counts	20	3	nofilter-all-8-tt.csv	wi.eBH	0.960251046025105	0.152339860604049	10000	10000	478	3013
1875	115	sim_hv_slFMDout_counts	20	3	nofilter-DESeq2-tt.csv	padj	0.935853379152348	0.271158313972785	10000	10000	873	3013
1876	116	sim_hv_slFMDout_counts	20	3	nofilter-edgeR-tt.csv	FDR	0.951100244498778	0.258214404248258	10000	10000	818	3013
1877	117	sim_hv_slFMDout_counts	20	3	nofilter-ii1-128-tt.csv	we.eBH	0.96969696969697	0.116827082641885	10000	10000	363	3013
1878	118	sim_hv_slFMDout_counts	20	3	nofilter-ii1-128-tt.csv	wi.eBH	0.959915611814346	0.151012280119482	10000	10000	474	3013
1879	119	sim_hv_slFMDout_counts	20	3	nofilter-ii1-8-tt.csv	we.eBH	0.966480446927374	0.114835711915035	10000	10000	358	3013
1880	120	sim_hv_slFMDout_counts	20	3	nofilter-ii1-8-tt.csv	wi.eBH	0.961702127659574	0.150016594756057	10000	10000	470	3013
1881	121	sim_hv_slFMDout_counts	20	3	nofilter-ii5-128-tt.csv	we.eBH	0.967123287671233	0.117158977763027	10000	10000	365	3013
1882	122	sim_hv_slFMDout_counts	20	3	nofilter-ii5-128-tt.csv	wi.eBH	0.960167714884696	0.152007965482907	10000	10000	477	3013
1883	123	sim_hv_slFMDout_counts	20	3	nofilter-ii5-8-tt.csv	we.eBH	0.96448087431694	0.117158977763027	10000	10000	366	3013
1884	124	sim_hv_slFMDout_counts	20	3	nofilter-ii5-8-tt.csv	wi.eBH	0.959660297239915	0.150016594756057	10000	10000	471	3013
1885	125	sim_hv_slFMDout_counts	20	3	nofilter-iqlr-128-tt.csv	we.eBH	0.967123287671233	0.117158977763027	10000	10000	365	3013
1886	126	sim_hv_slFMDout_counts	20	3	nofilter-iqlr-128-tt.csv	wi.eBH	0.961702127659574	0.150016594756057	10000	10000	470	3013
1887	127	sim_hv_slFMDout_counts	20	3	nofilter-iqlr-8-tt.csv	we.eBH	0.966942148760331	0.116495187520743	10000	10000	363	3013
1888	128	sim_hv_slFMDout_counts	20	3	nofilter-iqlr-8-tt.csv	wi.eBH	0.964285714285714	0.152339860604049	10000	10000	476	3013
1889	129	sim_hv_slFMDout_counts	20	3	nofilter-malr-128-tt.csv	we.eBH	0.957446808510638	0.119482243611019	10000	10000	376	3013
1890	130	sim_hv_slFMDout_counts	20	3	nofilter-malr-128-tt.csv	wi.eBH	0.959183673469388	0.155990706936608	10000	10000	490	3013
1891	131	sim_hv_slFMDout_counts	20	3	nofilter-malr-8-tt.csv	we.eBH	0.958005249343832	0.121141719216728	10000	10000	381	3013
1892	132	sim_hv_slFMDout_counts	20	3	nofilter-malr-8-tt.csv	wi.eBH	0.962655601659751	0.153999336209758	10000	10000	482	3013
1893	133	sim_hv_slFMDout_counts	20	4	filter-all-128-tt.csv	we.eBH	0.955947136563877	0.110096397767631	6614	6614	227	1971
1894	134	sim_hv_slFMDout_counts	20	4	filter-all-128-tt.csv	wi.eBH	0.948905109489051	0.131912734652461	6614	6614	274	1971
1895	135	sim_hv_slFMDout_counts	20	4	filter-all-8-tt.csv	we.eBH	0.957264957264957	0.113647894469812	6614	6614	234	1971
1896	136	sim_hv_slFMDout_counts	20	4	filter-all-8-tt.csv	wi.eBH	0.948905109489051	0.131912734652461	6614	6614	274	1971
1897	137	sim_hv_slFMDout_counts	20	4	filter-DESeq2-tt.csv	padj	0.914930555555556	0.267376966007103	6614	6614	576	1971
1898	138	sim_hv_slFMDout_counts	20	4	filter-edgeR-tt.csv	FDR	0.931947069943289	0.250126839167935	6614	6614	529	1971
1899	139	sim_hv_slFMDout_counts	20	4	filter-ii1-128-tt.csv	we.eBH	0.973799126637555	0.113140537798072	6614	6614	229	1971
1900	140	sim_hv_slFMDout_counts	20	4	filter-ii1-128-tt.csv	wi.eBH	0.956043956043956	0.132420091324201	6614	6614	273	1971
1901	141	sim_hv_slFMDout_counts	20	4	filter-ii1-8-tt.csv	we.eBH	0.96551724137931	0.113647894469812	6614	6614	232	1971
1902	142	sim_hv_slFMDout_counts	20	4	filter-ii1-8-tt.csv	wi.eBH	0.952898550724638	0.133434804667681	6614	6614	276	1971
1903	143	sim_hv_slFMDout_counts	20	4	filter-ii5-128-tt.csv	we.eBH	0.973913043478261	0.113647894469812	6614	6614	230	1971
1904	144	sim_hv_slFMDout_counts	20	4	filter-ii5-128-tt.csv	wi.eBH	0.956204379562044	0.132927447995941	6614	6614	274	1971
1905	145	sim_hv_slFMDout_counts	20	4	filter-ii5-8-tt.csv	we.eBH	0.969957081545064	0.114662607813293	6614	6614	233	1971
1906	146	sim_hv_slFMDout_counts	20	4	filter-ii5-8-tt.csv	wi.eBH	0.95	0.134956874682902	6614	6614	280	1971
1907	147	sim_hv_slFMDout_counts	20	4	filter-iqlr-128-tt.csv	we.eBH	0.970212765957447	0.115677321156773	6614	6614	235	1971
1908	148	sim_hv_slFMDout_counts	20	4	filter-iqlr-128-tt.csv	wi.eBH	0.963369963369963	0.133434804667681	6614	6614	273	1971
1909	149	sim_hv_slFMDout_counts	20	4	filter-iqlr-8-tt.csv	we.eBH	0.962655601659751	0.117706747843734	6614	6614	241	1971
1910	150	sim_hv_slFMDout_counts	20	4	filter-iqlr-8-tt.csv	wi.eBH	0.960992907801418	0.137493658041603	6614	6614	282	1971
1911	151	sim_hv_slFMDout_counts	20	4	filter-malr-128-tt.csv	we.eBH	0.963855421686747	0.121765601217656	6614	6614	249	1971
1912	152	sim_hv_slFMDout_counts	20	4	filter-malr-128-tt.csv	wi.eBH	0.965277777777778	0.141045154743785	6614	6614	288	1971
1913	153	sim_hv_slFMDout_counts	20	4	filter-malr-8-tt.csv	we.eBH	0.967479674796748	0.120750887874176	6614	6614	246	1971
1914	154	sim_hv_slFMDout_counts	20	4	filter-malr-8-tt.csv	wi.eBH	0.971428571428571	0.138001014713343	6614	6614	280	1971
1915	155	sim_hv_slFMDout_counts	20	4	nofilter-all-128-tt.csv	we.eBH	0.971698113207547	0.103171953255426	10000	10000	318	2995
1916	156	sim_hv_slFMDout_counts	20	4	nofilter-all-128-tt.csv	wi.eBH	0.957142857142857	0.134223706176962	10000	10000	420	2995
1917	157	sim_hv_slFMDout_counts	20	4	nofilter-all-8-tt.csv	we.eBH	0.962732919254658	0.103505843071786	10000	10000	322	2995
1918	158	sim_hv_slFMDout_counts	20	4	nofilter-all-8-tt.csv	wi.eBH	0.958139534883721	0.137562604340568	10000	10000	430	2995
1919	159	sim_hv_slFMDout_counts	20	4	nofilter-DESeq2-tt.csv	padj	0.927797833935018	0.257429048414023	10000	10000	831	2995
1920	160	sim_hv_slFMDout_counts	20	4	nofilter-edgeR-tt.csv	FDR	0.946808510638298	0.237729549248748	10000	10000	752	2995
1921	161	sim_hv_slFMDout_counts	20	4	nofilter-ii1-128-tt.csv	we.eBH	0.971786833855799	0.103505843071786	10000	10000	319	2995
1922	162	sim_hv_slFMDout_counts	20	4	nofilter-ii1-128-tt.csv	wi.eBH	0.957244655581948	0.134557595993322	10000	10000	421	2995
1923	163	sim_hv_slFMDout_counts	20	4	nofilter-ii1-8-tt.csv	we.eBH	0.97196261682243	0.104173622704508	10000	10000	321	2995
1924	164	sim_hv_slFMDout_counts	20	4	nofilter-ii1-8-tt.csv	wi.eBH	0.955607476635514	0.136560934891486	10000	10000	428	2995
1925	165	sim_hv_slFMDout_counts	20	4	nofilter-ii5-128-tt.csv	we.eBH	0.971786833855799	0.103505843071786	10000	10000	319	2995
1926	166	sim_hv_slFMDout_counts	20	4	nofilter-ii5-128-tt.csv	wi.eBH	0.957446808510638	0.135225375626043	10000	10000	423	2995
1927	167	sim_hv_slFMDout_counts	20	4	nofilter-ii5-8-tt.csv	we.eBH	0.969512195121951	0.106176961602671	10000	10000	328	2995
1928	168	sim_hv_slFMDout_counts	20	4	nofilter-ii5-8-tt.csv	wi.eBH	0.955188679245283	0.135225375626043	10000	10000	424	2995
1929	169	sim_hv_slFMDout_counts	20	4	nofilter-iqlr-128-tt.csv	we.eBH	0.971698113207547	0.103171953255426	10000	10000	318	2995
1930	170	sim_hv_slFMDout_counts	20	4	nofilter-iqlr-128-tt.csv	wi.eBH	0.956730769230769	0.132888146911519	10000	10000	416	2995
1931	171	sim_hv_slFMDout_counts	20	4	nofilter-iqlr-8-tt.csv	we.eBH	0.972049689440994	0.104507512520868	10000	10000	322	2995
1932	172	sim_hv_slFMDout_counts	20	4	nofilter-iqlr-8-tt.csv	wi.eBH	0.960280373831776	0.137228714524207	10000	10000	428	2995
1933	173	sim_hv_slFMDout_counts	20	4	nofilter-malr-128-tt.csv	we.eBH	0.964601769911504	0.109181969949917	10000	10000	339	2995
1934	174	sim_hv_slFMDout_counts	20	4	nofilter-malr-128-tt.csv	wi.eBH	0.958139534883721	0.137562604340568	10000	10000	430	2995
1935	175	sim_hv_slFMDout_counts	20	4	nofilter-malr-8-tt.csv	we.eBH	0.964705882352941	0.109515859766277	10000	10000	340	2995
1936	176	sim_hv_slFMDout_counts	20	4	nofilter-malr-8-tt.csv	wi.eBH	0.963048498845266	0.139232053422371	10000	10000	433	2995
1937	177	sim_hv_slFMDout_counts	20	5	filter-all-128-tt.csv	we.eBH	0.974093264248705	0.0948058497226425	6663	6663	193	1983
1938	178	sim_hv_slFMDout_counts	20	5	filter-all-128-tt.csv	wi.eBH	0.953125	0.123045890065557	6663	6663	256	1983
1939	179	sim_hv_slFMDout_counts	20	5	filter-all-8-tt.csv	we.eBH	0.974226804123711	0.0953101361573374	6663	6663	194	1983
1940	180	sim_hv_slFMDout_counts	20	5	filter-all-8-tt.csv	wi.eBH	0.95	0.124558749369642	6663	6663	260	1983
1941	181	sim_hv_slFMDout_counts	20	5	filter-DESeq2-tt.csv	padj	0.912790697674419	0.237518910741301	6663	6663	516	1983
1942	182	sim_hv_slFMDout_counts	20	5	filter-edgeR-tt.csv	FDR	0.930041152263374	0.227937468482098	6663	6663	486	1983
1943	183	sim_hv_slFMDout_counts	20	5	filter-ii1-128-tt.csv	we.eBH	0.974747474747475	0.097327281896117	6663	6663	198	1983
1944	184	sim_hv_slFMDout_counts	20	5	filter-ii1-128-tt.csv	wi.eBH	0.94980694980695	0.124054462934947	6663	6663	259	1983
1945	185	sim_hv_slFMDout_counts	20	5	filter-ii1-8-tt.csv	we.eBH	0.974226804123711	0.0953101361573374	6663	6663	194	1983
1946	186	sim_hv_slFMDout_counts	20	5	filter-ii1-8-tt.csv	wi.eBH	0.946153846153846	0.124054462934947	6663	6663	260	1983
1947	187	sim_hv_slFMDout_counts	20	5	filter-ii5-128-tt.csv	we.eBH	0.974747474747475	0.097327281896117	6663	6663	198	1983
1948	188	sim_hv_slFMDout_counts	20	5	filter-ii5-128-tt.csv	wi.eBH	0.957198443579767	0.124054462934947	6663	6663	257	1983
1949	189	sim_hv_slFMDout_counts	20	5	filter-ii5-8-tt.csv	we.eBH	0.97	0.0978315683308119	6663	6663	200	1983
1950	190	sim_hv_slFMDout_counts	20	5	filter-ii5-8-tt.csv	wi.eBH	0.960159362549801	0.121533030761473	6663	6663	251	1983
1951	191	sim_hv_slFMDout_counts	20	5	filter-iqlr-128-tt.csv	we.eBH	0.975124378109453	0.0988401412002017	6663	6663	201	1983
1952	192	sim_hv_slFMDout_counts	20	5	filter-iqlr-128-tt.csv	wi.eBH	0.954716981132075	0.127584467977811	6663	6663	265	1983
1953	193	sim_hv_slFMDout_counts	20	5	filter-iqlr-8-tt.csv	we.eBH	0.975247524752475	0.0993444276348966	6663	6663	202	1983
1954	194	sim_hv_slFMDout_counts	20	5	filter-iqlr-8-tt.csv	wi.eBH	0.954372623574145	0.126575895108422	6663	6663	263	1983
1955	195	sim_hv_slFMDout_counts	20	5	filter-malr-128-tt.csv	we.eBH	0.971830985915493	0.104387291981846	6663	6663	213	1983
1956	196	sim_hv_slFMDout_counts	20	5	filter-malr-128-tt.csv	wi.eBH	0.952380952380952	0.131114473020676	6663	6663	273	1983
1957	197	sim_hv_slFMDout_counts	20	5	filter-malr-8-tt.csv	we.eBH	0.972350230414747	0.106404437720625	6663	6663	217	1983
1958	198	sim_hv_slFMDout_counts	20	5	filter-malr-8-tt.csv	wi.eBH	0.952029520295203	0.130105900151286	6663	6663	271	1983
1959	199	sim_hv_slFMDout_counts	20	5	nofilter-all-128-tt.csv	we.eBH	0.977695167286245	0.0880187416331995	10000	10000	269	2988
1960	200	sim_hv_slFMDout_counts	20	5	nofilter-all-128-tt.csv	wi.eBH	0.965087281795511	0.129518072289157	10000	10000	401	2988
1961	201	sim_hv_slFMDout_counts	20	5	nofilter-all-8-tt.csv	we.eBH	0.978021978021978	0.0893574297188755	10000	10000	273	2988
1962	202	sim_hv_slFMDout_counts	20	5	nofilter-all-8-tt.csv	wi.eBH	0.958024691358025	0.129852744310576	10000	10000	405	2988
1963	203	sim_hv_slFMDout_counts	20	5	nofilter-DESeq2-tt.csv	padj	0.942483660130719	0.241298527443106	10000	10000	765	2988
1964	204	sim_hv_slFMDout_counts	20	5	nofilter-edgeR-tt.csv	FDR	0.947293447293447	0.222556894243641	10000	10000	702	2988
1965	205	sim_hv_slFMDout_counts	20	5	nofilter-ii1-128-tt.csv	we.eBH	0.977777777777778	0.0883534136546185	10000	10000	270	2988
1966	206	sim_hv_slFMDout_counts	20	5	nofilter-ii1-128-tt.csv	wi.eBH	0.965	0.129183400267738	10000	10000	400	2988
1967	207	sim_hv_slFMDout_counts	20	5	nofilter-ii1-8-tt.csv	we.eBH	0.974545454545454	0.0896921017402945	10000	10000	275	2988
1968	208	sim_hv_slFMDout_counts	20	5	nofilter-ii1-8-tt.csv	wi.eBH	0.957605985037406	0.1285140562249	10000	10000	401	2988
1969	209	sim_hv_slFMDout_counts	20	5	nofilter-ii5-128-tt.csv	we.eBH	0.977777777777778	0.0883534136546185	10000	10000	270	2988
1970	210	sim_hv_slFMDout_counts	20	5	nofilter-ii5-128-tt.csv	wi.eBH	0.960099750623441	0.128848728246319	10000	10000	401	2988
1971	211	sim_hv_slFMDout_counts	20	5	nofilter-ii5-8-tt.csv	we.eBH	0.977941176470588	0.0890227576974565	10000	10000	272	2988
1972	212	sim_hv_slFMDout_counts	20	5	nofilter-ii5-8-tt.csv	wi.eBH	0.967661691542289	0.130187416331995	10000	10000	402	2988
1973	213	sim_hv_slFMDout_counts	20	5	nofilter-iqlr-128-tt.csv	we.eBH	0.977859778597786	0.0886880856760375	10000	10000	271	2988
1974	214	sim_hv_slFMDout_counts	20	5	nofilter-iqlr-128-tt.csv	wi.eBH	0.967088607594937	0.127844712182062	10000	10000	395	2988
1975	215	sim_hv_slFMDout_counts	20	5	nofilter-iqlr-8-tt.csv	we.eBH	0.977611940298508	0.0876840696117804	10000	10000	268	2988
1976	216	sim_hv_slFMDout_counts	20	5	nofilter-iqlr-8-tt.csv	wi.eBH	0.964735516372796	0.128179384203481	10000	10000	397	2988
1977	217	sim_hv_slFMDout_counts	20	5	nofilter-malr-128-tt.csv	we.eBH	0.97864768683274	0.0920348058902276	10000	10000	281	2988
1978	218	sim_hv_slFMDout_counts	20	5	nofilter-malr-128-tt.csv	wi.eBH	0.970588235294118	0.132530120481928	10000	10000	408	2988
1979	219	sim_hv_slFMDout_counts	20	5	nofilter-malr-8-tt.csv	we.eBH	0.97887323943662	0.0930388219544846	10000	10000	284	2988
1980	220	sim_hv_slFMDout_counts	20	5	nofilter-malr-8-tt.csv	wi.eBH	0.969047619047619	0.136211512717537	10000	10000	420	2988
1981	221	sim_hv_slFMDout_counts	20	6	filter-all-128-tt.csv	we.eBH	0.947826086956522	0.107654320987654	6598	6598	230	2025
1982	222	sim_hv_slFMDout_counts	20	6	filter-all-128-tt.csv	wi.eBH	0.956043956043956	0.128888888888889	6598	6598	273	2025
1983	223	sim_hv_slFMDout_counts	20	6	filter-all-8-tt.csv	we.eBH	0.952380952380952	0.108641975308642	6598	6598	231	2025
1984	224	sim_hv_slFMDout_counts	20	6	filter-all-8-tt.csv	wi.eBH	0.956521739130435	0.13037037037037	6598	6598	276	2025
1985	225	sim_hv_slFMDout_counts	20	6	filter-DESeq2-tt.csv	padj	0.914742451154529	0.254320987654321	6598	6598	563	2025
1986	226	sim_hv_slFMDout_counts	20	6	filter-edgeR-tt.csv	FDR	0.93503937007874	0.234567901234568	6598	6598	508	2025
1987	227	sim_hv_slFMDout_counts	20	6	filter-ii1-128-tt.csv	we.eBH	0.952789699570815	0.10962962962963	6598	6598	233	2025
1988	228	sim_hv_slFMDout_counts	20	6	filter-ii1-128-tt.csv	wi.eBH	0.956678700361011	0.130864197530864	6598	6598	277	2025
1989	229	sim_hv_slFMDout_counts	20	6	filter-ii1-8-tt.csv	we.eBH	0.949152542372881	0.110617283950617	6598	6598	236	2025
1990	230	sim_hv_slFMDout_counts	20	6	filter-ii1-8-tt.csv	wi.eBH	0.950704225352113	0.133333333333333	6598	6598	284	2025
1991	231	sim_hv_slFMDout_counts	20	6	filter-ii5-128-tt.csv	we.eBH	0.953389830508475	0.111111111111111	6598	6598	236	2025
1992	232	sim_hv_slFMDout_counts	20	6	filter-ii5-128-tt.csv	wi.eBH	0.953237410071942	0.130864197530864	6598	6598	278	2025
1993	233	sim_hv_slFMDout_counts	20	6	filter-ii5-8-tt.csv	we.eBH	0.951754385964912	0.10716049382716	6598	6598	228	2025
1994	234	sim_hv_slFMDout_counts	20	6	filter-ii5-8-tt.csv	wi.eBH	0.957597173144876	0.133827160493827	6598	6598	283	2025
1995	235	sim_hv_slFMDout_counts	20	6	filter-iqlr-128-tt.csv	we.eBH	0.948717948717949	0.10962962962963	6598	6598	234	2025
1996	236	sim_hv_slFMDout_counts	20	6	filter-iqlr-128-tt.csv	wi.eBH	0.956678700361011	0.130864197530864	6598	6598	277	2025
1997	237	sim_hv_slFMDout_counts	20	6	filter-iqlr-8-tt.csv	we.eBH	0.949152542372881	0.110617283950617	6598	6598	236	2025
1998	238	sim_hv_slFMDout_counts	20	6	filter-iqlr-8-tt.csv	wi.eBH	0.954385964912281	0.134320987654321	6598	6598	285	2025
1999	239	sim_hv_slFMDout_counts	20	6	filter-malr-128-tt.csv	we.eBH	0.954918032786885	0.115061728395062	6598	6598	244	2025
[truncated: 24,401 more rows]
