# Supplementary material for: Benchmarking differential expression analysis tools for RNA-Seq: normalization-based vs. log-ratio transformation-based methods
Source: BMC Bioinformatics. 2018 Jul 18;19:274. doi: 10.1186/s12859-018-2261-8 (PMC6052553; doi:10.1186/s12859-018-2261-8)
Supplement: Supplementary file 7 — Benchmark performance for Williams et al. data. This table contains the precision and recall estimates for several methods as applied to the Williams et al. data. This table is used to make figures. (CSV 6 kb) [file 12859_2018_2261_MOESM7_ESM.csv]

	InputFile	DEmethod	Type	FrankPrecision	HaniffaPrecision	IngersolPrecisionl	WongPrecision	AveragePrecision	FrankRecall	HaniffaRecall	IngersollRecall	WongRecall	AverageRecall
1	counts/gene/slFMD-tximport.csv	clr	gene	0.3430145	0.1992032	0.3415123	0.2882653	0.2929988	0.2531412	0.3499563	0.2550486	0.2919897	0.2875339
2	counts/gene/slQuasi-tximport.csv	clr	gene	0.3465399	0.2092534	0.3470681	0.2943700	0.2993079	0.2424242	0.3482065	0.2456993	0.2837209	0.2800127
3	counts/gene/starsl-tximport.csv	clr	gene	0.3456981	0.2025641	0.3446677	0.2907950	0.2959312	0.2479675	0.3455818	0.2501870	0.2873385	0.2827687
4	counts/gene/stst_counts.csv	clr	gene	0.3498313	0.2090807	0.3481440	0.2944540	0.3003775	0.2298596	0.3263342	0.2314884	0.2661499	0.2634580
5	counts/tx/slFMD_counts.csv	clr	tx	0.3237441	0.1848524	0.3203091	0.2655565	0.2736155	0.2760893	0.3759791	0.2762963	0.3106099	0.3097437
6	counts/tx/slQUASI_counts.csv	clr	tx	0.3302836	0.1914312	0.3270814	0.2743363	0.2807831	0.2643720	0.3655352	0.2648148	0.3018965	0.2991546
7	counts/tx/stsl_counts.csv	clr	tx	0.3277803	0.1913747	0.3250788	0.2715596	0.2789483	0.2665690	0.3707572	0.2674074	0.3034341	0.3020419
8	counts/gene/slFMD-tximport.csv	DESeq2	gene	0.2873208	0.1486034	0.2850717	0.2351750	0.2390427	0.3776792	0.4654418	0.3792072	0.4201550	0.4106208
9	counts/gene/slQuasi-tximport.csv	DESeq2	gene	0.2855149	0.1473041	0.2841195	0.2318508	0.2371973	0.3780488	0.4636920	0.3807031	0.4175711	0.4100037
10	counts/gene/starsl-tximport.csv	DESeq2	gene	0.2940266	0.1599753	0.2937171	0.2461686	0.2484719	0.3510717	0.4531934	0.3548990	0.3984496	0.3894034
11	counts/gene/stst_counts.csv	DESeq2	gene	0.3059859	0.1698179	0.3028169	0.2529773	0.2578995	0.3211382	0.4243220	0.3216156	0.3622739	0.3573374
12	counts/tx/slFMD_counts.csv	DESeq2	tx	0.2566191	0.1267996	0.2584707	0.2047801	0.2116674	0.5075064	0.5979112	0.5170370	0.5489493	0.5428510
13	counts/tx/slQUASI_counts.csv	DESeq2	tx	0.2604167	0.1247037	0.2591374	0.2043960	0.2121635	0.5217869	0.5953003	0.5251852	0.5576627	0.5499838
14	counts/tx/stsl_counts.csv	DESeq2	tx	0.2544484	0.1244437	0.2540925	0.2026060	0.2088976	0.5236177	0.6083551	0.5288889	0.5658637	0.5566813
15	counts/gene/slFMD-tximport.csv	edgeR	gene	0.2969600	0.1532542	0.2931200	0.2417186	0.2462632	0.4141008	0.5026288	0.4096601	0.4641058	0.4476239
16	counts/gene/slQuasi-tximport.csv	edgeR	gene	0.2885618	0.1491390	0.2873352	0.2327992	0.2394588	0.4147201	0.5046826	0.4142352	0.4637046	0.4493356
17	counts/gene/starsl-tximport.csv	edgeR	gene	0.3004320	0.1558442	0.2967763	0.2455842	0.2496592	0.4399027	0.5276212	0.4353974	0.4901695	0.4732727
18	counts/gene/stst_counts.csv	edgeR	gene	0.3119501	0.1653196	0.3060850	0.2523330	0.2589219	0.4021739	0.4918033	0.3964862	0.4470899	0.4343883
19	counts/tx/slFMD_counts.csv	edgeR	tx	0.3136049	0.1671803	0.3116833	0.2526564	0.2612812	0.4023669	0.5058275	0.4020823	0.4508427	0.4402798
20	counts/tx/slQUASI_counts.csv	edgeR	tx	0.3046544	0.1626016	0.3028914	0.2442280	0.2535939	0.4186047	0.5275229	0.4180049	0.4675414	0.4579185
21	counts/tx/stsl_counts.csv	edgeR	tx	0.3152729	0.1688924	0.3089910	0.2561024	0.2623147	0.4863719	0.5834464	0.4795856	0.5328893	0.5205733
22	counts/gene/slFMD-tximport.csv	ii1	gene	0.3418418	0.1986063	0.3398398	0.2884811	0.2921923	0.2524021	0.3490814	0.2539267	0.2925065	0.2869791
23	counts/gene/slQuasi-tximport.csv	ii1	gene	0.3512793	0.2097716	0.3512793	0.2946912	0.3017554	0.2435329	0.3455818	0.2464473	0.2811370	0.2791747
24	counts/gene/starsl-tximport.csv	ii1	gene	0.3424305	0.2025641	0.3419156	0.2905759	0.2943715	0.2457502	0.3455818	0.2483171	0.2868217	0.2816177
25	counts/gene/stst_counts.csv	ii1	gene	0.3468697	0.2065279	0.3457417	0.2916188	0.2976895	0.2272727	0.3210849	0.2292446	0.2625323	0.2600336
26	counts/tx/slFMD_counts.csv	ii1	tx	0.3256920	0.1831107	0.3222318	0.2661966	0.2743078	0.2757232	0.3698869	0.2759259	0.3095848	0.3077802
27	counts/tx/slQUASI_counts.csv	ii1	tx	0.3319502	0.1924667	0.3296450	0.2745190	0.2821452	0.2636397	0.3646649	0.2648148	0.2998462	0.2982414
28	counts/tx/stsl_counts.csv	ii1	tx	0.3249325	0.1889587	0.3222322	0.2702703	0.2765984	0.2643720	0.3664056	0.2651852	0.3024090	0.2995930
29	counts/gene/slFMD-tximport.csv	iqlr	gene	0.3302626	0.1874427	0.3288807	0.2789276	0.2813784	0.2649667	0.3578303	0.2670157	0.3064599	0.2990682
30	counts/gene/slQuasi-tximport.csv	iqlr	gene	0.3387097	0.2006819	0.3396872	0.2833002	0.2905947	0.2560976	0.3604549	0.2599102	0.2945736	0.2927591
31	counts/gene/starsl-tximport.csv	iqlr	gene	0.3391753	0.2000000	0.3391753	0.2877358	0.2915216	0.2431633	0.3412073	0.2460733	0.2837209	0.2785412
32	counts/gene/stst_counts.csv	iqlr	gene	0.3487443	0.2089977	0.3476027	0.2934340	0.2996947	0.2257945	0.3210849	0.2277487	0.2609819	0.2589025
33	counts/tx/slFMD_counts.csv	iqlr	tx	0.3207547	0.1812474	0.3174004	0.2642398	0.2709106	0.2801172	0.3768494	0.2803704	0.3162481	0.3133963
34	counts/tx/slQUASI_counts.csv	iqlr	tx	0.3275556	0.1870567	0.3244444	0.2714932	0.2776375	0.2698645	0.3672759	0.2703704	0.3075346	0.3037613
35	counts/tx/stsl_counts.csv	iqlr	tx	0.3250802	0.1889296	0.3227877	0.2704344	0.2768080	0.2596119	0.3594430	0.2607407	0.2967709	0.2941416
